# Supplementary material for: Cell shape determines gene expression: cardiomyocyte morphotypic transcriptomes
Source: Basic Res Cardiol. 2019 Dec 23;115(1):7. doi: 10.1007/s00395-019-0765-7 (PMC6928094; doi:10.1007/s00395-019-0765-7)
Supplement: Supplementary file 6 — Supplementary material 6 (XLSX 156 kb) [file 395_2019_765_MOESM6_ESM.xlsx]

## Sheet: DEGs AR1 vs AR7
Adjusted p value < 0.05 are shown			List of differentially expressed genes in AR1 vs AR7, (Negative value means down-regulation in AR1)
Adjusted p value	Expr Log Ratio	ID	Symbol	Entrez Gene Name	Location	Type(s)	Drug(s)
8,14E-04	1,111	ENSRNOG00000030150	4930407I10Rik	RIKEN cDNA 4930407I10 gene	Other	other
3,83E-03	1,889	ENSRNOG00000012892	ABCA4	ATP binding cassette subfamily A member 4	Plasma Membrane	transporter
6,14E-04	2,094	ENSRNOG00000001082	ABCB9	ATP binding cassette subfamily B member 9	Cytoplasm	transporter
1,57E-02	-3,708	ENSRNOG00000010064	ABCC4	ATP binding cassette subfamily C member 4	Plasma Membrane	transporter
3,97E-02	-1,429	ENSRNOG00000005250	ABCG5	ATP binding cassette subfamily G member 5	Plasma Membrane	transporter
2,55E-02	1,973	ENSRNOG00000005420	ABCG8	ATP binding cassette subfamily G member 8	Plasma Membrane	transporter
1,07E-08	-1,658	ENSRNOG00000012966	ACADL	acyl-CoA dehydrogenase long chain	Cytoplasm	enzyme
3,86E-03	-2,247	ENSRNOG00000009845	ACADM	acyl-CoA dehydrogenase medium chain	Cytoplasm	enzyme
4,34E-04	-1,665	ENSRNOG00000018114	ACADVL	acyl-CoA dehydrogenase very long chain	Cytoplasm	enzyme
1,42E-02	-1,965	ENSRNOG00000007862	ACAT1	acetyl-CoA acetyltransferase 1	Cytoplasm	enzyme
3,90E-04	-4,298	ENSRNOG00000003550	ACBD6	acyl-CoA binding domain containing 6	Cytoplasm	other
4,16E-02	-2,449	ENSRNOG00000016924	ACLY	ATP citrate lyase	Cytoplasm	enzyme
1,03E-06	-1,488	ENSRNOG00000024128	ACO2	aconitase 2	Cytoplasm	enzyme
2,76E-02	-2,524	ENSRNOG00000010580	ACOT7	acyl-CoA thioesterase 7	Cytoplasm	enzyme
5,34E-08	-0,428	ENSRNOG00000008536	ACTC1	actin, alpha, cardiac muscle 1	Cytoplasm	enzyme
5,19E-05	2,274	ENSRNOG00000032642	Actl11	actin-like 11	Cytoplasm	other
1,01E-08	-1,724	ENSRNOG00000017833	ACTN2	actinin alpha 2	Nucleus	transcription regulator
4,95E-03	-2,752	ENSRNOG00000019725	ACTR1A	ARP1 actin related protein 1 homolog A	Cytoplasm	other
9,31E-03	-1,237	ENSRNOG00000006744	ACYP1	acylphosphatase 1	Cytoplasm	enzyme
3,40E-06	1,849	ENSRNOG00000059479	ADCY1	adenylate cyclase 1	Plasma Membrane	enzyme
1,41E-02	-1,410	ENSRNOG00000049768	ADCY9	adenylate cyclase 9	Plasma Membrane	enzyme
6,76E-06	2,358	ENSRNOG00000015903	ADD2	adducin 2	Cytoplasm	other
8,59E-05	0,542	ENSRNOG00000012045	ADGRB3	adhesion G protein-coupled receptor B3	Plasma Membrane	G-protein coupled receptor
8,79E-03	-2,724	ENSRNOG00000007069	ADHFE1	alcohol dehydrogenase, iron containing 1	Cytoplasm	enzyme
3,96E-02	0,408	ENSRNOG00000013887	ADRA2B	adrenoceptor alpha 2B	Plasma Membrane	G-protein coupled receptor	paliperidone, risperidone, acetaminophen/clemastine/pseudoephedrine, articaine/epinephrine, bupivacaine/epinephrine, caffeine/ergotamine, acetaminophen/dexbrompheniramine/pseudoephedrine, dapiprazole, dexbrompheniramine/pseudoephedrine, chlorpheniramine/ibuprofen/pseudoephedrine, dipivefrin, cetirizine/pseudoephedrine, asenapine, epinephrine/prilocaine, epinephrine/lidocaine, myogane, dextrometho…
5,63E-03	-2,913	ENSRNOG00000017002	ADRB1	adrenoceptor beta 1	Plasma Membrane	G-protein coupled receptor	articaine/epinephrine, bupivacaine/epinephrine, carteolol, dipivefrin, epinephrine/prilocaine, epinephrine/lidocaine, KUL 7211, celiprolol, myogane, practolol, nebivolol, bopindolol, latanoprost/timolol, epinephrine/methotrexate, nebivolol/valsartan, bisoprolol/hydrochlorothiazide, amiodarone, carvedilol, ephedrine, guanethidine, levalbuterol, propranolol, dexamethasone/olanzapine, betaxolol, pin…
1,10E-03	-3,427	ENSRNOG00000012764	AGAP3	ArfGAP with GTPase domain, ankyrin repeat and PH domain 3	Nucleus	transcription regulator
5,36E-03	-3,509	ENSRNOG00000023541	AHCTF1	AT-hook containing transcription factor 1	Nucleus	transcription regulator
6,20E-03	-2,312	ENSRNOG00000057569	AHNAK	AHNAK nucleoprotein	Nucleus	other
3,06E-04	-4,446	ENSRNOG00000004342	AHR	aryl hydrocarbon receptor	Nucleus	ligand-dependent nuclear receptor
3,19E-04	-1,358	ENSRNOG00000009513	AKR1B1	aldo-keto reductase family 1 member B	Cytoplasm	enzyme	sorbinil
4,48E-07	-1,135	ENSRNOG00000052802	ALDOA	aldolase, fructose-bisphosphate A	Cytoplasm	enzyme
8,23E-03	-1,871	ENSRNOG00000012264	ALKBH1	alkB homolog 1, histone H2A dioxygenase	Cytoplasm	enzyme
1,36E-03	3,811	ENSRNOG00000007984	AMER1	APC membrane recruitment protein 1	Plasma Membrane	other
3,58E-02	0,476	ENSRNOG00000017156	ANKLE1	ankyrin repeat and LEM domain containing 1	Cytoplasm	enzyme
1,45E-02	-3,573	ENSRNOG00000005623	ANKMY2	ankyrin repeat and MYND domain containing 2	Plasma Membrane	other
2,62E-07	-1,011	ENSRNOG00000018598	ANKRD1	ankyrin repeat domain 1	Cytoplasm	transcription regulator
7,98E-03	-2,634	ENSRNOG00000027906	ANKRD11	ankyrin repeat domain 11	Nucleus	other
7,79E-03	-2,836	ENSRNOG00000014742	ANKRD13B	ankyrin repeat domain 13B	Plasma Membrane	other
4,83E-02	-3,145	ENSRNOG00000010888	ANKRD33B	ankyrin repeat domain 33B	Other	other
5,93E-04	-2,005	ENSRNOG00000014453	ANXA5	annexin A5	Plasma Membrane	transporter
2,18E-05	2,306	ENSRNOG00000016358	APBA2	amyloid beta precursor protein binding family A member 2	Cytoplasm	transporter
1,17E-05	2,442	ENSRNOG00000061883	AQP9	aquaporin 9	Plasma Membrane	transporter
2,65E-02	1,034	ENSRNOG00000043465	ARC	activity regulated cytoskeleton associated protein	Cytoplasm	other
1,19E-05	1,427	ENSRNOG00000011460	Arfgef3	ARFGEF family member 3	Other	other
1,42E-03	2,627	ENSRNOG00000003088	ARHGAP31	Rho GTPase activating protein 31	Cytoplasm	other
1,26E-05	2,817	ENSRNOG00000058545	ARHGAP4	Rho GTPase activating protein 4	Cytoplasm	other
2,58E-02	2,163	ENSRNOG00000013220	ARHGAP45	Rho GTPase activating protein 45	Cytoplasm	transporter
1,46E-02	-4,276	ENSRNOG00000003956	ARHGAP6	Rho GTPase activating protein 6	Cytoplasm	other
2,50E-02	1,701	ENSRNOG00000004566	ARHGEF15	Rho guanine nucleotide exchange factor 15	Cytoplasm	other
1,37E-04	-3,973	ENSRNOG00000020027	ARHGEF2	Rho/Rac guanine nucleotide exchange factor 2	Cytoplasm	other
1,89E-02	-3,475	ENSRNOG00000014363	ARHGEF3	Rho guanine nucleotide exchange factor 3	Cytoplasm	other
1,76E-03	2,784	ENSRNOG00000049827	Arl14	ADP-ribosylation factor like GTPase 14	Other	other
7,23E-03	-1,472	ENSRNOG00000002256	ART3	ADP-ribosyltransferase 3	Plasma Membrane	enzyme
3,84E-03	-2,968	ENSRNOG00000019557	ASB18	ankyrin repeat and SOCS box containing 18	Cytoplasm	other
5,11E-04	-2,219	ENSRNOG00000000415	ASF1A	anti-silencing function 1A histone chaperone	Nucleus	other
1,83E-02	-2,324	ENSRNOG00000020386	ASH1L	ASH1 like histone lysine methyltransferase	Nucleus	transcription regulator
3,55E-04	-1,038	ENSRNOG00000030019	ATP1A1	ATPase Na+/K+ transporting subunit alpha 1	Plasma Membrane	transporter	digoxin, acetyldigitoxin derivative, trichloromethiazide, ciclopirox olamine, ethacrynic acid, reserpine/trichloromethiazide, bretylium, perphenazine, ouabain, digitoxin
9,53E-10	-1,291	ENSRNOG00000002934	ATP1B1	ATPase Na+/K+ transporting subunit beta 1	Plasma Membrane	transporter
2,89E-07	-1,658	ENSRNOG00000001285	ATP2A2	ATPase sarcoplasmic/endoplasmic reticulum Ca2+ transporting 2	Cytoplasm	transporter
1,52E-04	-0,695	ENSRNOG00000049912	Atp5e	ATP synthase, H+ transporting, mitochondrial F1 complex, epsilon subunit	Cytoplasm	transporter
2,45E-11	-1,643	ENSRNOG00000017032	ATP5F1A	ATP synthase F1 subunit alpha	Cytoplasm	transporter
3,73E-12	-1,187	ENSRNOG00000002840	ATP5F1B	ATP synthase F1 subunit beta	Cytoplasm	transporter
2,18E-05	-1,110	ENSRNOG00000014625	ATP5F1D	ATP synthase F1 subunit delta	Cytoplasm	transporter
4,22E-06	-1,102	ENSRNOG00000013300	ATP5IF1	ATP synthase inhibitory factor subunit 1	Cytoplasm	other
4,37E-04	-1,124	ENSRNOG00000000064	Atp5k	ATP synthase, H+ transporting, mitochondrial F1F0 complex, subunit E	Cytoplasm	enzyme
1,57E-09	-1,051	ENSRNOG00000007235	ATP5MC1	ATP synthase membrane subunit c locus 1	Cytoplasm	transporter
2,90E-07	-1,381	ENSRNOG00000015320	ATP5MC2	ATP synthase membrane subunit c locus 2	Cytoplasm	transporter
1,76E-06	-1,081	ENSRNOG00000001596	ATP5MC3	ATP synthase membrane subunit c locus 3	Cytoplasm	transporter
7,54E-08	-1,057	ENSRNOG00000020296	ATP5MD	ATP synthase membrane subunit DAPIT	Cytoplasm	other
1,48E-03	-1,064	ENSRNOG00000027049	ATP5MF	ATP synthase membrane subunit f	Cytoplasm	transporter
6,89E-05	-0,821	ENSRNOG00000028884	ATP5MG	ATP synthase membrane subunit g	Cytoplasm	enzyme
2,06E-04	-1,214	ENSRNOG00000003626	ATP5PD	ATP synthase peripheral stalk subunit d	Cytoplasm	enzyme
6,58E-06	-1,066	ENSRNOG00000001551	ATP5PF	ATP synthase peripheral stalk subunit F6	Cytoplasm	transporter
1,08E-04	-1,075	ENSRNOG00000001991	ATP5PO	ATP synthase peripheral stalk subunit OSCP	Cytoplasm	transporter
9,25E-05	-5,323	ENSRNOG00000011891	ATP6V1B2	ATPase H+ transporting V1 subunit B2	Cytoplasm	transporter	gallium nitrate
4,58E-02	-2,463	ENSRNOG00000056703	ATRX	ATRX, chromatin remodeler	Nucleus	transcription regulator
6,38E-03	-3,020	ENSRNOG00000018686	ATXN2L	ataxin 2 like	Nucleus	other
1,17E-02	-4,658	ENSRNOG00000011684	AUH	AU RNA binding methylglutaconyl-CoA hydratase	Cytoplasm	enzyme
8,20E-06	-1,747	ENSRNOG00000013314	AVL9	AVL9 cell migration associated	Other	other
7,23E-05	-3,761	ENSRNOG00000010096	AZI2	5-azacytidine induced 2	Cytoplasm	other
8,55E-04	-1,328	ENSRNOG00000018764	B3GNT3	UDP-GlcNAc:betaGal beta-1,3-N-acetylglucosaminyltransferase 3	Cytoplasm	enzyme
2,66E-02	3,308	ENSRNOG00000008544	B3GNT4	UDP-GlcNAc:betaGal beta-1,3-N-acetylglucosaminyltransferase 4	Plasma Membrane	enzyme
2,84E-05	2,339	ENSRNOG00000014471	B3GNT6	UDP-GlcNAc:betaGal beta-1,3-N-acetylglucosaminyltransferase 6	Cytoplasm	enzyme
2,35E-02	1,122	ENSRNOG00000004839	B4GALNT1	beta-1,4-N-acetyl-galactosaminyltransferase 1	Cytoplasm	enzyme
2,89E-02	-1,314	ENSRNOG00000020460	BANF1	barrier to autointegration factor 1	Nucleus	other
3,89E-03	-2,603	ENSRNOG00000019485	BCKDK	branched chain ketoacid dehydrogenase kinase	Cytoplasm	kinase
8,28E-05	-2,787	ENSRNOG00000047466	BDNF	brain derived neurotrophic factor	Extracellular Space	growth factor
4,32E-03	2,256	ENSRNOG00000013301	BEAN1	brain expressed associated with NEDD4 1	Other	other
1,01E-02	-2,303	ENSRNOG00000016229	BICRAL	BRD4 interacting chromatin remodeling complex associated protein like	Other	other
2,54E-02	-3,644	ENSRNOG00000003563	BLMH	bleomycin hydrolase	Cytoplasm	peptidase
3,22E-04	-3,070	ENSRNOG00000046497	BRAP	BRCA1 associated protein	Cytoplasm	enzyme
1,31E-02	-2,637	ENSRNOG00000020340	BRD8	bromodomain containing 8	Nucleus	transcription regulator
7,77E-05	-1,414	ENSRNOG00000008414	BSG	basigin (Ok blood group)	Plasma Membrane	transporter	metuximab
3,89E-02	-2,800	ENSRNOG00000019529	BTBD1	BTB domain containing 1	Cytoplasm	other
8,85E-04	-3,069	ENSRNOG00000014693	BTBD6	BTB domain containing 6	Cytoplasm	other
6,28E-05	1,605	ENSRNOG00000002728	BTC	betacellulin	Extracellular Space	growth factor
7,49E-03	-4,183	ENSRNOG00000008512	BTF3L4	basic transcription factor 3 like 4	Other	other
6,58E-03	-1,942	ENSRNOG00000005096	BZW2	basic leucine zipper and W2 domains 2	Cytoplasm	translation regulator
7,84E-05	-1,909	ENSRNOG00000006949	C1QBP	complement C1q binding protein	Cytoplasm	transcription regulator
3,45E-03	1,220	ENSRNOG00000018570	C1QTNF3	C1q and TNF related 3	Extracellular Space	other
1,32E-02	0,464	ENSRNOG00000010185	C2orf69	chromosome 2 open reading frame 69	Other	other
1,88E-02	-1,196	ENSRNOG00000017557	C2orf72	chromosome 2 open reading frame 72	Other	other
4,13E-07	1,413	ENSRNOG00000015718	C3orf18	chromosome 3 open reading frame 18	Other	other
2,71E-04	-3,188	ENSRNOG00000025644	C9orf40	chromosome 9 open reading frame 40	Other	other
4,82E-03	-4,829	ENSRNOG00000000634	CABCOCO1	ciliary associated calcium binding coiled-coil 1	Cytoplasm	other
1,50E-03	1,150	ENSRNOG00000010348	CACNA1F	calcium voltage-gated channel subunit alpha1 F	Plasma Membrane	ion channel	cinnarizine, MEM-1003, verapamil, dexamethasone/rituximab/verapamil, mibefradil, bepridil, nisoldipine, isradipine, nimodipine, nicardipine, trandolapril/verapamil
1,22E-05	1,757	ENSRNOG00000006226	CACNG2	calcium voltage-gated channel auxiliary subunit gamma 2	Plasma Membrane	ion channel
9,13E-03	1,023	ENSRNOG00000003262	CACNG4	calcium voltage-gated channel auxiliary subunit gamma 4	Plasma Membrane	ion channel
4,98E-02	-3,714	ENSRNOG00000009954	CACUL1	CDK2 associated cullin domain 1	Other	other
4,78E-02	-2,857	ENSRNOG00000006197	CALU	calumenin	Cytoplasm	other
3,51E-05	2,522	ENSRNOG00000018242	CAMKK1	calcium/calmodulin dependent protein kinase kinase 1	Cytoplasm	kinase
6,85E-05	0,932	ENSRNOG00000000986	CAMSAP3	calmodulin regulated spectrin associated protein family member 3	Cytoplasm	other
3,44E-02	-2,356	ENSRNOG00000003343	CANX	calnexin	Cytoplasm	other
2,58E-02	0,997	ENSRNOG00000026025	CAPN11	calpain 11	Cytoplasm	peptidase
2,94E-02	-0,687	ENSRNOG00000020239	CAPN15	calpain 15	Other	peptidase
6,59E-03	-3,917	ENSRNOG00000034015	CAPN2	calpain 2	Cytoplasm	peptidase
1,03E-02	-2,961	ENSRNOG00000009152	CAPRIN1	cell cycle associated protein 1	Plasma Membrane	other
1,39E-02	-3,014	ENSRNOG00000047319	CAPRIN2	caprin family member 2	Cytoplasm	other
2,92E-03	-2,895	ENSRNOG00000018603	CARNS1	carnosine synthase 1	Cytoplasm	enzyme
1,85E-07	-1,886	ENSRNOG00000008364	CAT	catalase	Cytoplasm	enzyme	fomepizole
1,78E-07	2,117	ENSRNOG00000037835	CATIP	ciliogenesis associated TTC17 interacting protein	Cytoplasm	other
1,09E-04	-1,882	ENSRNOG00000019778	CAVIN1	caveolae associated protein 1	Nucleus	transcription regulator
3,01E-03	-1,714	ENSRNOG00000017914	CAVIN3	caveolae associated protein 3	Cytoplasm	other
9,31E-03	-2,155	ENSRNOG00000014647	CBFB	core-binding factor subunit beta	Nucleus	transcription regulator
3,69E-03	-3,807	ENSRNOG00000001701	CBR3	carbonyl reductase 3	Cytoplasm	enzyme
1,02E-02	1,454	ENSRNOG00000049215	CBX2	chromobox 2	Nucleus	transcription regulator
2,86E-04	1,873	ENSRNOG00000016875	CBX7	chromobox 7	Nucleus	other
3,51E-02	1,496	ENSRNOG00000010412	CCDC180	coiled-coil domain containing 180	Cytoplasm	other
1,47E-04	-3,357	ENSRNOG00000031653	CCDC58	coiled-coil domain containing 58	Cytoplasm	other
2,39E-02	1,506	ENSRNOG00000001876	Ccdc74a	coiled-coil domain containing 74A	Other	other
4,59E-02	-2,297	ENSRNOG00000048848	Ccdc9	coiled-coil domain containing 9	Other	other
2,89E-05	-1,465	ENSRNOG00000003256	CCNG1	cyclin G1	Nucleus	other
3,91E-03	-2,004	ENSRNOG00000006985	CCNK	cyclin K	Nucleus	kinase
4,78E-03	2,110	ENSRNOG00000010454	CCNO	cyclin O	Nucleus	enzyme
8,88E-03	-3,690	ENSRNOG00000022582	CCNQ	cyclin Q	Other	other
3,28E-03	-1,911	ENSRNOG00000009642	CCT4	chaperonin containing TCP1 subunit 4	Cytoplasm	other
2,67E-02	-2,226	ENSRNOG00000001592	CCT8	chaperonin containing TCP1 subunit 8	Cytoplasm	enzyme
3,23E-04	1,792	ENSRNOG00000018978	Cd163l1	CD163 molecule-like 1	Plasma Membrane	other
1,55E-02	1,751	ENSRNOG00000003298	CD247	CD247 molecule	Plasma Membrane	transmembrane receptor	blinatumomab
4,27E-03	-4,137	ENSRNOG00000000321	Cd24a	CD24a antigen	Plasma Membrane	other
1,64E-03	-1,438	ENSRNOG00000020451	CD81	CD81 molecule	Plasma Membrane	other
6,86E-03	1,313	ENSRNOG00000024799	CD93	CD93 molecule	Plasma Membrane	other
3,86E-03	-1,471	ENSRNOG00000019975	CDC5L	cell division cycle 5 like	Nucleus	transcription regulator
1,56E-05	0,955	ENSRNOG00000052405	CDH4	cadherin 4	Plasma Membrane	other
4,36E-03	1,675	ENSRNOG00000002142	CDS1	CDP-diacylglycerol synthase 1	Cytoplasm	enzyme
7,92E-03	1,005	ENSRNOG00000020578	CEACAM1	carcinoembryonic antigen related cell adhesion molecule 1	Plasma Membrane	transporter	anti-CEACAM1 monoclonal antibody CM-24
2,72E-03	-2,896	ENSRNOG00000050869	CEBPD	CCAAT enhancer binding protein delta	Nucleus	transcription regulator
3,52E-02	2,142	ENSRNOG00000020058	CELSR2	cadherin EGF LAG seven-pass G-type receptor 2	Plasma Membrane	G-protein coupled receptor
6,60E-04	1,131	ENSRNOG00000007037	CFAP57	cilia and flagella associated protein 57	Extracellular Space	other
4,26E-03	-3,507	ENSRNOG00000046479	CHAF1A	chromatin assembly factor 1 subunit A	Nucleus	other
5,32E-08	-1,146	ENSRNOG00000028356	CHCHD10	coiled-coil-helix-coiled-coil-helix domain containing 10	Cytoplasm	other
1,64E-03	-2,740	ENSRNOG00000018491	CHCHD5	coiled-coil-helix-coiled-coil-helix domain containing 5	Other	other
5,64E-04	-3,579	ENSRNOG00000002267	CHIC2	cysteine rich hydrophobic domain 2	Plasma Membrane	other
9,61E-03	-2,334	ENSRNOG00000007356	CHMP3	charged multivesicular body protein 3	Cytoplasm	other
2,89E-02	-2,984	ENSRNOG00000010466	CHPF2	chondroitin polymerizing factor 2	Cytoplasm	enzyme
2,67E-03	0,731	ENSRNOG00000020293	CHRNA10	cholinergic receptor nicotinic alpha 10 subunit	Plasma Membrane	transmembrane receptor	ABT-089, trimethaphan, isoflurane, mecamylamine, succinylcholine, methadone, rocuronium, doxacurium, mivacurium, pipecuronium, rapacuronium, metocurine, atracurium, cisatracurium, acetylcholine, nicotine, D-tubocurarine, arecoline, enflurane, pancuronium, vecuronium
2,84E-03	1,765	ENSRNOG00000012815	CHST10	carbohydrate sulfotransferase 10	Cytoplasm	enzyme
1,61E-02	1,732	ENSRNOG00000016953	CHST4	carbohydrate sulfotransferase 4	Cytoplasm	enzyme
1,76E-03	2,042	ENSRNOG00000021521	CHST6	carbohydrate sulfotransferase 6	Cytoplasm	enzyme
1,24E-05	2,070	ENSRNOG00000002659	CIITA	class II major histocompatibility complex transactivator	Nucleus	transcription regulator
9,23E-04	-3,709	ENSRNOG00000039183	CIP2A	cell proliferation regulating inhibitor of protein phosphatase 2A	Cytoplasm	other
2,09E-02	-2,574	ENSRNOG00000008016	CKAP4	cytoskeleton associated protein 4	Cytoplasm	other
7,20E-03	-1,213	ENSRNOG00000016837	CKM	creatine kinase, M-type	Cytoplasm	kinase
4,37E-04	-3,190	ENSRNOG00000002376	CLASP1	cytoplasmic linker associated protein 1	Cytoplasm	other
4,65E-02	1,991	ENSRNOG00000060831	CLCA1	chloride channel accessory 1	Plasma Membrane	ion channel	crofelemer
9,62E-03	-1,507	ENSRNOG00000013334	Clca3a1/Clca3a2	chloride channel accessory 3A1	Plasma Membrane	ion channel
1,06E-03	-1,643	ENSRNOG00000017506	CLTB	clathrin light chain B	Plasma Membrane	other
6,44E-03	-0,951	ENSRNOG00000016460	CLU	clusterin	Cytoplasm	other	clusterin antisense oligonucleotide
4,00E-02	-4,736	ENSRNOG00000017496	CNP	2',3'-cyclic nucleotide 3' phosphodiesterase	Cytoplasm	enzyme
1,07E-03	3,446	ENSRNOG00000008223	CNR1	cannabinoid receptor 1	Plasma Membrane	G-protein coupled receptor	trans-(±)-nabilone, SLV 319, rimonabant, BAY 38-7271, delta-8-tetrahydrocannabinol, delta-9-tetrahydrocannabinol
4,06E-05	1,804	ENSRNOG00000012110	Col17a1	collagen, type XVII, alpha 1	Plasma Membrane	other
4,43E-04	1,012	ENSRNOG00000024824	COL22A1	collagen type XXII alpha 1 chain	Extracellular Space	other	collagenase clostridium histolyticum
1,08E-02	-2,091	ENSRNOG00000016281	COL4A1	collagen type IV alpha 1 chain	Extracellular Space	other	collagenase clostridium histolyticum
5,66E-05	-3,827	ENSRNOG00000042492	COP1	COP1, E3 ubiquitin ligase	Cytoplasm	enzyme
7,31E-03	-1,433	ENSRNOG00000043201	COQ8A	coenzyme Q8A	Cytoplasm	kinase
2,63E-05	-1,409	ENSRNOG00000004553	COX20	cytochrome c oxidase assembly factor COX20	Cytoplasm	other
5,25E-07	-0,927	ENSRNOG00000017817	COX4I1	cytochrome c oxidase subunit 4I1	Cytoplasm	enzyme
6,75E-07	-1,077	ENSRNOG00000018816	COX5A	cytochrome c oxidase subunit 5A	Cytoplasm	enzyme
7,61E-08	-0,969	ENSRNOG00000016660	COX5B	cytochrome c oxidase subunit 5B	Cytoplasm	enzyme
2,10E-03	-0,764	ENSRNOG00000001170	COX6A1	cytochrome c oxidase subunit 6A1	Cytoplasm	enzyme
4,57E-02	-0,375	ENSRNOG00000019851	COX6A2	cytochrome c oxidase subunit 6A2	Cytoplasm	enzyme
2,29E-06	-0,860	ENSRNOG00000024309	COX6B1	cytochrome c oxidase subunit 6B1	Cytoplasm	enzyme
1,01E-04	-0,373	ENSRNOG00000034161	COX6B1	cytochrome c oxidase subunit 6B1	Cytoplasm	enzyme
2,01E-05	-0,860	ENSRNOG00000010807	Cox6c	cytochrome c oxidase subunit 6C	Cytoplasm	enzyme
6,65E-05	-0,873	ENSRNOG00000042903	Cox7a2/Cox7a2l2	cytochrome c oxidase subunit VIIa polypeptide 2-like 2	Cytoplasm	other
4,00E-09	-1,245	ENSRNOG00000054689	COX7B	cytochrome c oxidase subunit 7B	Cytoplasm	enzyme
3,49E-06	-0,986	ENSRNOG00000030237	Cox7c	cytochrome c oxidase subunit 7C	Cytoplasm	other
6,14E-03	-0,697	ENSRNOG00000021177	COX8A	cytochrome c oxidase subunit 8A	Cytoplasm	enzyme
9,72E-09	-1,203	ENSRNOG00000014656	Cox8b	cytochrome c oxidase subunit 8B	Cytoplasm	enzyme
1,03E-04	-1,520	ENSRNOG00000043387	CPE	carboxypeptidase E	Cytoplasm	peptidase
2,95E-02	3,155	ENSRNOG00000000060	CPLX1	complexin 1	Plasma Membrane	transporter
7,78E-03	1,204	ENSRNOG00000010903	CRB1	crumbs 1, cell polarity complex component	Plasma Membrane	other
1,08E-03	1,163	ENSRNOG00000025498	CRB2	crumbs 2, cell polarity complex component	Extracellular Space	other
2,27E-03	2,220	ENSRNOG00000013991	CREG2	cellular repressor of E1A stimulated genes 2	Extracellular Space	enzyme
6,23E-08	-1,056	ENSRNOG00000005041	Crip2	cysteine rich protein 2	Plasma Membrane	other
3,31E-04	-4,343	ENSRNOG00000020030	CRLF1	cytokine receptor like factor 1	Extracellular Space	other
1,15E-02	-0,308	ENSRNOG00000021273	CRLS1	cardiolipin synthase 1	Cytoplasm	enzyme
1,36E-02	1,665	ENSRNOG00000008334	CROCC	ciliary rootlet coiled-coil, rootletin	Plasma Membrane	other
2,49E-04	0,966	ENSRNOG00000015220	CRTAC1	cartilage acidic protein 1	Extracellular Space	other
4,74E-07	-2,038	ENSRNOG00000023520	CS	citrate synthase	Cytoplasm	enzyme
1,46E-04	-1,437	ENSRNOG00000001201	CSTB	cystatin B	Cytoplasm	peptidase
6,02E-04	-5,493	ENSRNOG00000015573	CTBS	chitobiase	Cytoplasm	enzyme
5,83E-05	-1,920	ENSRNOG00000005796	CTNNA1	catenin alpha 1	Plasma Membrane	other
3,23E-02	-4,187	ENSRNOG00000018334	CTU1	cytosolic thiouridylase subunit 1	Cytoplasm	other
1,61E-03	-1,066	ENSRNOG00000015292	CUL2	cullin 2	Nucleus	enzyme
1,19E-07	-1,287	ENSRNOG00000012457	CYC1	cytochrome c1	Cytoplasm	enzyme
7,31E-08	-1,484	ENSRNOG00000010452	CYCS	cytochrome c, somatic	Cytoplasm	transporter
1,68E-02	2,641	ENSRNOG00000042367	Cyp2ab1	cytochrome P450, family 2, subfamily ab, polypeptide 1	Other	other
5,36E-04	0,688	ENSRNOG00000007147	CYP46A1	cytochrome P450 family 46 subfamily A member 1	Cytoplasm	enzyme
1,16E-02	1,636	ENSRNOG00000004786	CYP4F12	cytochrome P450 family 4 subfamily F member 12	Cytoplasm	enzyme
1,80E-04	-3,577	ENSRNOG00000008445	DACT1	dishevelled binding antagonist of beta catenin 1	Cytoplasm	other
2,56E-05	1,699	ENSRNOG00000022921	DACT2	dishevelled binding antagonist of beta catenin 2	Cytoplasm	other
7,20E-03	-1,708	ENSRNOG00000003743	DARS	aspartyl-tRNA synthetase	Cytoplasm	enzyme
2,75E-06	-1,192	ENSRNOG00000046889	DBI	diazepam binding inhibitor, acyl-CoA binding protein	Cytoplasm	other
2,17E-02	2,220	ENSRNOG00000016550	DCLK2	doublecortin like kinase 2	Cytoplasm	kinase
7,89E-03	-2,854	ENSRNOG00000019367	DCLRE1B	DNA cross-link repair 1B	Nucleus	enzyme
7,72E-03	-2,090	ENSRNOG00000045895	DCP2	decapping mRNA 2	Nucleus	enzyme
1,06E-04	-3,134	ENSRNOG00000012734	DCUN1D1	defective in cullin neddylation 1 domain containing 1	Nucleus	other
2,14E-02	-4,479	ENSRNOG00000050315	DCXR	dicarbonyl and L-xylulose reductase	Cytoplasm	enzyme
2,05E-02	0,829	ENSRNOG00000026686	DDX4	DEAD-box helicase 4	Nucleus	enzyme
2,63E-02	1,188	ENSRNOG00000050868	DDX43	DEAD-box helicase 43	Other	enzyme
5,75E-03	-3,999	ENSRNOG00000001043	DDX55	DEAD-box helicase 55	Nucleus	enzyme
6,77E-03	-4,196	ENSRNOG00000017960	DEAF1	DEAF1, transcription factor	Nucleus	transcription regulator
1,22E-07	-1,675	ENSRNOG00000008236	DECR1	2,4-dienoyl-CoA reductase 1	Cytoplasm	enzyme
8,22E-04	-3,634	ENSRNOG00000019276	DELE1	DAP3 binding cell death enhancer 1	Cytoplasm	other
7,70E-08	-1,419	ENSRNOG00000019810	DES	desmin	Cytoplasm	other
1,99E-04	-1,343	ENSRNOG00000005589	DHRS7	dehydrogenase/reductase 7	Other	enzyme
2,71E-02	-2,585	ENSRNOG00000029194	DHX30	DExH-box helicase 30	Nucleus	enzyme
2,58E-07	-4,493	ENSRNOG00000009125	DIS3	DIS3 homolog, exosome endoribonuclease and 3'-5' exoribonuclease	Nucleus	enzyme
4,23E-03	1,882	ENSRNOG00000032085	DLEC1	DLEC1, cilia and flagella associated protein	Cytoplasm	other
3,05E-02	2,835	ENSRNOG00000009181	DLEU7	deleted in lymphocytic leukemia, 7	Other	other
1,91E-03	-2,387	ENSRNOG00000015085	DMPK	DM1 protein kinase	Cytoplasm	kinase
7,50E-03	2,632	ENSRNOG00000012273	DMTN	dematin actin binding protein	Plasma Membrane	other
8,48E-10	-1,171	ENSRNOG00000038600	DNAAF3	dynein axonemal assembly factor 3	Other	other
3,32E-02	-2,356	ENSRNOG00000016251	DNAJA2	DnaJ heat shock protein family (Hsp40) member A2	Nucleus	enzyme
4,78E-02	-3,184	ENSRNOG00000006619	DNAJC9	DnaJ heat shock protein family (Hsp40) member C9	Nucleus	other
3,34E-02	-4,062	ENSRNOG00000007412	DOK1	docking protein 1	Plasma Membrane	kinase
2,48E-02	-4,404	ENSRNOG00000015880	DPEP1	dipeptidase 1	Cytoplasm	peptidase	cilastatin
1,19E-03	3,163	ENSRNOG00000027582	DPYSL4	dihydropyrimidinase like 4	Cytoplasm	enzyme
8,93E-03	2,126	ENSRNOG00000025860	DRC7	dynein regulatory complex subunit 7	Cytoplasm	other
2,30E-04	3,503	ENSRNOG00000020045	DRGX	dorsal root ganglia homeobox	Nucleus	transcription regulator
6,33E-04	-2,276	ENSRNOG00000017159	DSC3	desmocollin 3	Plasma Membrane	other
2,36E-02	-1,786	ENSRNOG00000012207	Dst	dystonin	Plasma Membrane	other
2,99E-04	-1,823	ENSRNOG00000005924	Dstn/Dstnl1	destrin-like 1	Cytoplasm	other
4,87E-02	-2,178	ENSRNOG00000016671	DTNA	dystrobrevin alpha	Plasma Membrane	other
1,67E-04	0,686	ENSRNOG00000050848	DTX1	deltex E3 ubiquitin ligase 1	Nucleus	transcription regulator
2,09E-04	2,706	ENSRNOG00000017395	DUOX2	dual oxidase 2	Plasma Membrane	enzyme
4,31E-02	-2,922	ENSRNOG00000003100	DUSP12	dual specificity phosphatase 12	Nucleus	phosphatase
4,90E-02	-2,349	ENSRNOG00000032788	DYSF	dysferlin	Plasma Membrane	other
4,83E-02	1,999	ENSRNOG00000026252	E2F7	E2F transcription factor 7	Nucleus	transcription regulator
2,37E-03	-2,505	ENSRNOG00000004509	EAPP	E2F associated phosphoprotein	Cytoplasm	other
3,24E-02	1,899	ENSRNOG00000019447	ECEL1	endothelin converting enzyme like 1	Plasma Membrane	peptidase
1,45E-02	-1,512	ENSRNOG00000020308	ECH1	enoyl-CoA hydratase 1	Cytoplasm	enzyme
7,89E-03	-1,246	ENSRNOG00000013018	EDA2R	ectodysplasin A2 receptor	Plasma Membrane	transmembrane receptor
9,27E-03	-3,444	ENSRNOG00000019299	EDEM2	ER degradation enhancing alpha-mannosidase like protein 2	Cytoplasm	enzyme
1,75E-03	-1,438	ENSRNOG00000009439	EEF1A1	eukaryotic translation elongation factor 1 alpha 1	Cytoplasm	translation regulator
2,65E-03	-1,753	ENSRNOG00000020266	EEF2	eukaryotic translation elongation factor 2	Cytoplasm	translation regulator	MDNA55
1,26E-05	1,707	ENSRNOG00000053317	EFCAB11	EF-hand calcium binding domain 11	Other	other
4,82E-02	0,577	ENSRNOG00000011094	EFCAB6	EF-hand calcium binding domain 6	Nucleus	other
5,35E-04	-1,523	ENSRNOG00000007584	EHD4	EH domain containing 4	Plasma Membrane	enzyme
2,84E-02	-1,254	ENSRNOG00000033765	Eif1	eukaryotic translation initiation factor 1	Other	other
1,86E-03	-1,793	ENSRNOG00000017447	EIF2S2	eukaryotic translation initiation factor 2 subunit beta	Cytoplasm	translation regulator
1,04E-02	-1,837	ENSRNOG00000030628	EIF4A1	eukaryotic translation initiation factor 4A1	Cytoplasm	translation regulator
1,31E-03	-2,434	ENSRNOG00000001815	EIF4A2	eukaryotic translation initiation factor 4A2	Cytoplasm	translation regulator
8,06E-04	-2,373	ENSRNOG00000001738	EIF4G1	eukaryotic translation initiation factor 4 gamma 1	Cytoplasm	translation regulator
2,55E-05	-2,042	ENSRNOG00000017158	EIF4G2	eukaryotic translation initiation factor 4 gamma 2	Cytoplasm	translation regulator
6,65E-03	-1,100	ENSRNOG00000004814	Elob	elongin B	Nucleus	transcription regulator
1,14E-03	1,374	ENSRNOG00000014837	EMILIN2	elastin microfibril interfacer 2	Extracellular Space	other
1,66E-03	-2,510	ENSRNOG00000016033	ENDOG	endonuclease G	Cytoplasm	enzyme
1,16E-02	1,940	ENSRNOG00000043300	ENHO	energy homeostasis associated	Plasma Membrane	other
4,52E-04	1,743	ENSRNOG00000009239	ENTPD8	ectonucleoside triphosphate diphosphohydrolase 8	Plasma Membrane	enzyme
1,04E-03	-3,104	ENSRNOG00000016724	EPB41L3	erythrocyte membrane protein band 4.1 like 3	Plasma Membrane	other
7,26E-03	0,541	ENSRNOG00000040242	EPM2A	EPM2A, laforin glucan phosphatase	Cytoplasm	phosphatase
2,17E-05	1,555	ENSRNOG00000018336	EPS8L2	EPS8 like 2	Cytoplasm	other
2,63E-12	-1,712	ENSRNOG00000017851	ETFB	electron transfer flavoprotein subunit beta	Cytoplasm	transporter
1,62E-04	-1,924	ENSRNOG00000009538	ETFDH	electron transfer flavoprotein dehydrogenase	Cytoplasm	enzyme
2,20E-03	1,756	ENSRNOG00000009343	EVPL	envoplakin	Plasma Membrane	other
7,68E-04	-2,104	ENSRNOG00000027707	EXD2	exonuclease 3'-5' domain containing 2	Other	other
3,18E-04	2,362	ENSRNOG00000017448	EXOC3L2	exocyst complex component 3 like 2	Cytoplasm	other
5,78E-03	2,368	ENSRNOG00000019766	EXOC8	exocyst complex component 8	Plasma Membrane	other
1,41E-06	2,500	ENSRNOG00000019203	EYA2	EYA transcriptional coactivator and phosphatase 2	Nucleus	phosphatase
1,82E-03	-3,680	ENSRNOG00000010396	EYA3	EYA transcriptional coactivator and phosphatase 3	Nucleus	phosphatase
2,42E-02	2,144	ENSRNOG00000016325	F2	coagulation factor II, thrombin	Extracellular Space	peptidase	enoxaparin, desirudin, dabigatran etexilate, Fibrinogen, ximelagatran, thrombin inhibitor, antithrombin alfa, aspirin/dabigatran etexilate, dabigatran, ulinastatin, aspirin/bivalirudin, argatroban, bivalirudin, lepirudin
1,30E-04	-3,965	ENSRNOG00000048043	F2R	coagulation factor II thrombin receptor	Plasma Membrane	G-protein coupled receptor	chrysalin, vorapaxar, PAR1 inhibitor, argatroban, bivalirudin
7,85E-07	2,527	ENSRNOG00000018003	F2RL1	F2R like trypsin receptor 1	Plasma Membrane	G-protein coupled receptor
8,65E-05	-0,777	ENSRNOG00000012879	FABP3	fatty acid binding protein 3	Cytoplasm	transporter
3,97E-02	1,377	ENSRNOG00000016491	FAM110D	family with sequence similarity 110 member D	Other	other
5,56E-04	0,948	ENSRNOG00000013764	FAM118A	family with sequence similarity 118 member A	Other	other
4,28E-02	-4,212	ENSRNOG00000051051	FAM122A	family with sequence similarity 122A	Extracellular Space	other
1,74E-03	0,902	ENSRNOG00000009881	FAM161A	FAM161A, centrosomal protein	Cytoplasm	other
1,33E-11	-1,566	ENSRNOG00000002255	FAM162A	family with sequence similarity 162 member A	Cytoplasm	other
3,04E-03	3,101	ENSRNOG00000024825	FAM163A	family with sequence similarity 163 member A	Other	other
1,39E-02	1,843	ENSRNOG00000010763	FAM181B	family with sequence similarity 181 member B	Other	other
2,77E-04	1,549	ENSRNOG00000054250	FAM186B	family with sequence similarity 186 member B	Other	other
2,14E-03	1,183	ENSRNOG00000001198	FAM222A	family with sequence similarity 222 member A	Other	other
1,01E-02	1,071	ENSRNOG00000011925	FAM83B	family with sequence similarity 83 member B	Cytoplasm	other
1,29E-02	-3,433	ENSRNOG00000056721	Fancm	FA complementation group M	Nucleus	other
2,85E-04	-2,432	ENSRNOG00000011667	FASTK	Fas activated serine/threonine kinase	Cytoplasm	kinase
1,32E-03	-1,026	ENSRNOG00000020982	FAU	FAU, ubiquitin like and ribosomal protein S30 fusion	Cytoplasm	other
1,39E-03	-1,995	ENSRNOG00000024433	FBXL7	F-box and leucine rich repeat protein 7	Cytoplasm	enzyme
4,22E-08	3,086	ENSRNOG00000009409	FBXO2	F-box protein 2	Cytoplasm	enzyme
2,61E-07	3,103	ENSRNOG00000000066	FBXO28	F-box protein 28	Nucleus	other
3,31E-02	1,648	ENSRNOG00000033912	Fcho1	FCH domain only 1	Plasma Membrane	other
9,78E-04	1,299	ENSRNOG00000003135	FCRLB	Fc receptor like B	Cytoplasm	other
1,14E-02	1,625	ENSRNOG00000010743	FDXACB1	ferredoxin-fold anticodon binding domain containing 1	Other	other
2,88E-03	2,374	ENSRNOG00000025300	FER1L6	fer-1 like family member 6	Other	other
2,20E-04	2,575	ENSRNOG00000037467	FFAR3	free fatty acid receptor 3	Plasma Membrane	G-protein coupled receptor
1,42E-06	1,930	ENSRNOG00000000528	FGD2	FYVE, RhoGEF and PH domain containing 2	Cytoplasm	other
4,57E-05	2,748	ENSRNOG00000010213	FGD5	FYVE, RhoGEF and PH domain containing 5	Cytoplasm	other
1,13E-02	1,734	ENSRNOG00000012278	FGF10	fibroblast growth factor 10	Extracellular Space	growth factor
6,36E-07	2,666	ENSRNOG00000014882	FGF11	fibroblast growth factor 11	Extracellular Space	growth factor
2,27E-02	-3,191	ENSRNOG00000001811	FGFR1OP2	FGFR1 oncogene partner 2	Cytoplasm	kinase
2,54E-02	1,484	ENSRNOG00000016763	FGFR4	fibroblast growth factor receptor 4	Plasma Membrane	kinase	lenvatinib, FGF401, BLU-554, PRN1371, U3-1784, everolimus/lenvatinib, H3B-6527, INCB062079, LY2874455
5,07E-04	-4,977	ENSRNOG00000012881	FGL2	fibrinogen like 2	Extracellular Space	peptidase
1,51E-02	0,444	ENSRNOG00000009912	FGR	FGR proto-oncogene, Src family tyrosine kinase	Nucleus	kinase	vemurafenib, rebastinib, cobimetinib/vemurafenib, dabrafenib/trametinib/vemurafenib, cetuximab/vemurafenib, trametinib/vemurafenib, irinotecan/panitumumab/vemurafenib, cetuximab/irinotecan/vemurafenib
2,58E-05	2,171	ENSRNOG00000009735	Fibcd1l1	fibrinogen C domain containing 1-like 1	Other	other
3,41E-02	-4,683	ENSRNOG00000004699	FIBIN	fin bud initiation factor homolog (zebrafish)	Cytoplasm	other
3,16E-02	-1,275	ENSRNOG00000021153	FKBP2	FK506 binding protein 2	Cytoplasm	enzyme
2,36E-03	-2,066	ENSRNOG00000004629	FKBP3	FK506 binding protein 3	Nucleus	enzyme
1,16E-02	1,752	ENSRNOG00000014256	FOXA3	forkhead box A3	Nucleus	transcription regulator
1,25E-03	3,740	ENSRNOG00000006293	FOXI1	forkhead box I1	Nucleus	transcription regulator
1,97E-04	1,016	ENSRNOG00000012546	FRMPD1	FERM and PDZ domain containing 1	Cytoplasm	other
5,25E-06	-3,167	ENSRNOG00000004776	FTSJ1	FtsJ RNA methyltransferase homolog 1	Cytoplasm	enzyme
1,54E-04	1,621	ENSRNOG00000014156	FUT7	fucosyltransferase 7	Cytoplasm	enzyme
2,06E-08	-0,857	ENSRNOG00000021079	FXYD1	FXYD domain containing ion transport regulator 1	Plasma Membrane	ion channel
2,62E-04	2,394	ENSRNOG00000000007	GAD1	glutamate decarboxylase 1	Cytoplasm	enzyme
1,74E-02	2,207	ENSRNOG00000042041	GAL3ST1	galactose-3-O-sulfotransferase 1	Cytoplasm	enzyme
4,66E-04	-0,980	ENSRNOG00000018630	GAPDH	glyceraldehyde-3-phosphate dehydrogenase	Cytoplasm	enzyme
1,45E-02	-2,247	ENSRNOG00000050485	GAS1	growth arrest specific 1	Plasma Membrane	other
5,45E-04	2,115	ENSRNOG00000025198	GAS2L3	growth arrest specific 2 like 3	Other	other
2,11E-04	-2,601	ENSRNOG00000018233	GAS6	growth arrest specific 6	Extracellular Space	growth factor
3,14E-02	-2,527	ENSRNOG00000021871	GCN1	GCN1, eIF2 alpha kinase activator homolog	Cytoplasm	translation regulator
1,55E-05	2,733	ENSRNOG00000051993	GDF10	growth differentiation factor 10	Extracellular Space	growth factor
1,64E-02	-4,442	ENSRNOG00000018599	GGA2	golgi associated, gamma adaptin ear containing, ARF binding protein 2	Cytoplasm	transporter
4,41E-03	-4,057	ENSRNOG00000007351	GGH	gamma-glutamyl hydrolase	Cytoplasm	peptidase
4,77E-02	-1,375	ENSRNOG00000011808	GHRHR	growth hormone releasing hormone receptor	Plasma Membrane	G-protein coupled receptor	tesamorelin, sermorelin
2,93E-02	-3,071	ENSRNOG00000042152	GIPC2	GIPC PDZ domain containing family member 2	Cytoplasm	other
1,61E-03	-1,932	ENSRNOG00000000805	GJA1	gap junction protein alpha 1	Plasma Membrane	transporter
1,68E-03	2,010	ENSRNOG00000046703	GJA8	gap junction protein alpha 8	Plasma Membrane	transporter
4,29E-02	-1,982	ENSRNOG00000008524	GLCCI1	glucocorticoid induced 1	Cytoplasm	other
3,73E-03	-3,202	ENSRNOG00000018668	GLG1	golgi glycoprotein 1	Cytoplasm	other
2,38E-02	-3,061	ENSRNOG00000004766	GLIS2	GLIS family zinc finger 2	Nucleus	transcription regulator
4,52E-04	1,038	ENSRNOG00000010199	GLRB	glycine receptor beta	Plasma Membrane	ion channel
9,23E-03	-1,091	ENSRNOG00000028021	Gm15483	predicted gene 15483	Cytoplasm	other
7,26E-03	1,452	ENSRNOG00000014840	GNA14	G protein subunit alpha 14	Plasma Membrane	enzyme
2,71E-02	1,644	ENSRNOG00000001313	GNAZ	G protein subunit alpha z	Plasma Membrane	enzyme
5,85E-03	-1,068	ENSRNOG00000015936	GNG5	G protein subunit gamma 5	Plasma Membrane	other
2,71E-02	-4,917	ENSRNOG00000024455	GNPTG	N-acetylglucosamine-1-phosphate transferase subunit gamma	Cytoplasm	enzyme
1,59E-03	1,039	ENSRNOG00000003740	GPA33	glycoprotein A33	Plasma Membrane	other	MGD007
3,01E-05	-1,848	ENSRNOG00000049437	GPC1	glypican 1	Plasma Membrane	transmembrane receptor
3,41E-09	-2,125	ENSRNOG00000023150	GPI	glucose-6-phosphate isomerase	Extracellular Space	enzyme
9,48E-03	1,883	ENSRNOG00000017528	GPR157	G protein-coupled receptor 157	Plasma Membrane	G-protein coupled receptor
2,46E-02	1,482	ENSRNOG00000029245	GPR179	G protein-coupled receptor 179	Plasma Membrane	G-protein coupled receptor
7,06E-04	-1,148	ENSRNOG00000048812	GPX1	glutathione peroxidase 1	Cytoplasm	enzyme
6,94E-04	-2,877	ENSRNOG00000007346	GRASP	general receptor for phosphoinositides 1 associated scaffold protein	Plasma Membrane	other
1,15E-02	1,075	ENSRNOG00000024651	GREB1	growth regulating estrogen receptor binding 1	Cytoplasm	other
1,78E-05	2,021	ENSRNOG00000003280	GRIN2C	glutamate ionotropic receptor NMDA type subunit 2C	Plasma Membrane	ion channel	dextromethorphan/morphine, neramexane, bicifadine, delucemine, nebostinel, besonprodil, UK-240455, tenocyclidine, dextromethorphan/quinidine, donepezil/memantine, ketamine, felbamate, memantine, orphenadrine, cycloserine, N-(2-indanyl)glycinamide, dextromethorphan, brompheniramine/dextromethorphan/pseudoephedrine, chlorpheniramine/dextromethorphan/phenylephrine, carbinoxamine/dextromethorphan/pse…
2,06E-03	-4,756	ENSRNOG00000021058	GRWD1	glutamate rich WD repeat containing 1	Nucleus	other
1,94E-03	-1,217	ENSRNOG00000018237	GSTP1	glutathione S-transferase pi 1	Cytoplasm	enzyme
1,18E-03	-1,260	ENSRNOG00000002266	GSX2	GS homeobox 2	Nucleus	transcription regulator
3,37E-02	-1,647	ENSRNOG00000004300	GTF2A1	general transcription factor IIA subunit 1	Cytoplasm	transcription regulator
5,93E-03	-1,992	ENSRNOG00000014634	GTPBP1	GTP binding protein 1	Cytoplasm	enzyme
1,35E-04	-5,024	ENSRNOG00000007098	GTPBP10	GTP binding protein 10	Cytoplasm	other
7,71E-03	2,397	ENSRNOG00000015623	GUCA1B	guanylate cyclase activator 1B	Cytoplasm	other
7,42E-04	1,460	ENSRNOG00000007931	GUCY2D	guanylate cyclase 2D, retinal	Plasma Membrane	kinase
4,10E-03	-2,828	ENSRNOG00000002207	GUF1	GUF1 homolog, GTPase	Cytoplasm	other
2,35E-07	1,278	ENSRNOG00000046301	GZMB	granzyme B	Cytoplasm	peptidase
8,52E-03	-3,046	ENSRNOG00000011523	H2AFY	H2A histone family member Y	Nucleus	other
1,21E-09	-3,546	ENSRNOG00000010697	HADH	hydroxyacyl-CoA dehydrogenase	Cytoplasm	enzyme
3,06E-09	-2,068	ENSRNOG00000024629	HADHA	hydroxyacyl-CoA dehydrogenase trifunctional multienzyme complex subunit alpha	Cytoplasm	enzyme
4,22E-06	-1,694	ENSRNOG00000010800	HADHB	hydroxyacyl-CoA dehydrogenase trifunctional multienzyme complex subunit beta	Cytoplasm	enzyme
3,91E-03	0,255	ENSRNOG00000004502	HAL	histidine ammonia-lyase	Cytoplasm	enzyme
2,12E-04	1,176	ENSRNOG00000010262	HDC	histidine decarboxylase	Cytoplasm	enzyme
3,07E-03	3,417	ENSRNOG00000009572	HGFAC	HGF activator	Extracellular Space	peptidase
1,35E-02	-1,413	ENSRNOG00000046405	Hic1	HIC ZBTB transcriptional repressor 1	Nucleus	transcription regulator
6,22E-05	-1,129	ENSRNOG00000019428	HIGD1A	HIG1 hypoxia inducible domain family member 1A	Cytoplasm	other
1,50E-02	-1,225	ENSRNOG00000017372	HIGD2A	HIG1 hypoxia inducible domain family member 2A	Cytoplasm	other
2,54E-06	-1,125	ENSRNOG00000000622	HINT1	histidine triad nucleotide binding protein 1	Nucleus	enzyme
1,51E-02	-1,661	ENSRNOG00000007034	HIPK2	homeodomain interacting protein kinase 2	Nucleus	kinase
5,84E-05	-1,541	ENSRNOG00000052594	HIST1H2AB	histone cluster 1 H2A family member b	Nucleus	other
2,14E-02	-3,026	ENSRNOG00000006116	HK2	hexokinase 2	Cytoplasm	kinase
1,96E-04	-1,610	ENSRNOG00000051615	Hmgn2 (includes others)	high mobility group nucleosomal binding domain 2	Nucleus	other
2,78E-02	-2,324	ENSRNOG00000036839	HNRNPA1	heterogeneous nuclear ribonucleoprotein A1	Nucleus	enzyme
2,06E-02	-1,983	ENSRNOG00000011175	HNRNPA2B1	heterogeneous nuclear ribonucleoprotein A2/B1	Nucleus	other
3,39E-03	-1,998	ENSRNOG00000033790	HNRNPU	heterogeneous nuclear ribonucleoprotein U	Nucleus	transporter
4,23E-03	2,385	ENSRNOG00000006979	HPCA	hippocalcin	Cytoplasm	other
4,49E-02	-2,418	ENSRNOG00000000466	HSD17B8	hydroxysteroid 17-beta dehydrogenase 8	Cytoplasm	enzyme
1,10E-02	1,661	ENSRNOG00000019417	Hsd3b4 (includes others)	hydroxy-delta-5-steroid dehydrogenase, 3 beta- and steroid delta-isomerase 4	Cytoplasm	enzyme
1,98E-05	-1,723	ENSRNOG00000019834	HSP90AB1	heat shock protein 90 alpha family class B member 1	Cytoplasm	enzyme	alvespimycin, retaspimycin, TAS-116, cisplatin
9,55E-03	-4,714	ENSRNOG00000060979	HSPA13	heat shock protein family A (Hsp70) member 13	Cytoplasm	other
4,82E-03	-4,943	ENSRNOG00000015212	HSPA14	heat shock protein family A (Hsp70) member 14	Cytoplasm	peptidase
7,79E-03	-1,038	ENSRNOG00000047966	HSPA1L	heat shock protein family A (Hsp70) member 1 like	Cytoplasm	other
8,46E-03	1,565	ENSRNOG00000010819	HSPA4L	heat shock protein family A (Hsp70) member 4 like	Cytoplasm	other
1,16E-02	-1,778	ENSRNOG00000018294	HSPA5	heat shock protein family A (Hsp70) member 5	Cytoplasm	enzyme
6,76E-05	-1,742	ENSRNOG00000034066	HSPA8	heat shock protein family A (Hsp70) member 8	Cytoplasm	enzyme
9,58E-05	-1,512	ENSRNOG00000020922	HSPB6	heat shock protein family B (small) member 6	Cytoplasm	other
9,60E-06	-1,562	ENSRNOG00000051624	HSPE1	heat shock protein family E (Hsp10) member 1	Cytoplasm	enzyme
5,03E-05	3,372	ENSRNOG00000007066	HTR5A	5-hydroxytryptamine receptor 5A	Plasma Membrane	G-protein coupled receptor	asenapine
1,21E-06	-4,770	ENSRNOG00000037518	HYI	hydroxypyruvate isomerase (putative)	Other	enzyme
6,96E-05	-1,671	ENSRNOG00000015703	HYPK	huntingtin interacting protein K	Cytoplasm	other
1,57E-03	1,008	ENSRNOG00000020694	ICAM5	intercellular adhesion molecule 5	Plasma Membrane	other
3,09E-02	-2,230	ENSRNOG00000023053	ICE1	interactor of little elongation complex ELL subunit 1	Nucleus	other
1,49E-03	-2,674	ENSRNOG00000016099	ID4	inhibitor of DNA binding 4, HLH protein	Nucleus	transcription regulator
4,99E-05	-1,228	ENSRNOG00000013949	IDH2	isocitrate dehydrogenase (NADP(+)) 2, mitochondrial	Cytoplasm	enzyme	enasidenib
1,03E-06	-4,528	ENSRNOG00000036603	IFIT1	interferon induced protein with tetratricopeptide repeats 1	Cytoplasm	other
4,18E-03	-3,689	ENSRNOG00000010194	IFT43	intraflagellar transport 43	Cytoplasm	other
2,52E-04	2,056	ENSRNOG00000026087	IGFN1	immunoglobulin-like and fibronectin type III domain containing 1	Nucleus	other
3,20E-03	1,166	ENSRNOG00000009253	IGSF9B	immunoglobulin superfamily member 9B	Plasma Membrane	other
3,90E-03	2,768	ENSRNOG00000019216	IL12RB1	interleukin 12 receptor subunit beta 1	Plasma Membrane	transmembrane receptor
3,40E-02	0,694	ENSRNOG00000009204	IL17RE	interleukin 17 receptor E	Plasma Membrane	other
7,26E-03	1,566	ENSRNOG00000027976	IL22RA1	interleukin 22 receptor subunit alpha 1	Plasma Membrane	transmembrane receptor
1,80E-06	2,239	ENSRNOG00000025151	ILDR2	immunoglobulin like domain containing receptor 2	Other	other
3,75E-02	-1,941	ENSRNOG00000016183	IPP	intracisternal A particle-promoted polypeptide	Cytoplasm	other
3,06E-02	-3,213	ENSRNOG00000011180	Irx5	Iroquois homeobox 5	Nucleus	other
4,35E-02	1,213	ENSRNOG00000015336	ISL2	ISL LIM homeobox 2	Nucleus	transcription regulator
1,30E-02	-2,863	ENSRNOG00000015843	ITFG1	integrin alpha FG-GAP repeat containing 1	Plasma Membrane	other
2,89E-03	1,203	ENSRNOG00000022071	ITGA2B	integrin subunit alpha 2b	Plasma Membrane	transmembrane receptor	abciximab, TP 9201, eptifibatide, tirofiban
1,63E-04	1,574	ENSRNOG00000017980	ITGAL	integrin subunit alpha L	Plasma Membrane	transmembrane receptor	efalizumab
1,69E-04	0,601	ENSRNOG00000012208	ITGB7	integrin subunit beta 7	Plasma Membrane	transmembrane receptor	vedolizumab
8,44E-03	1,746	ENSRNOG00000006569	ITGB8	integrin subunit beta 8	Plasma Membrane	other
1,92E-03	1,899	ENSRNOG00000002969	ITPKB	inositol-trisphosphate 3-kinase B	Cytoplasm	kinase
2,40E-03	-3,127	ENSRNOG00000007230	KANK3	KN motif and ankyrin repeat domains 3	Cytoplasm	other
1,19E-03	-4,199	ENSRNOG00000019585	KAT8	lysine acetyltransferase 8	Nucleus	enzyme
2,49E-04	0,935	ENSRNOG00000011550	KCNAB2	potassium voltage-gated channel subfamily A regulatory beta subunit 2	Plasma Membrane	ion channel
1,49E-02	1,762	ENSRNOG00000003841	KCNH1	potassium voltage-gated channel subfamily H member 1	Plasma Membrane	ion channel
3,55E-06	2,094	ENSRNOG00000010816	KCNK15	potassium two pore domain channel subfamily K member 15	Plasma Membrane	ion channel
2,17E-02	1,325	ENSRNOG00000011369	KCNS2	potassium voltage-gated channel modifier subfamily S member 2	Plasma Membrane	ion channel
2,48E-03	1,082	ENSRNOG00000012566	KCNV2	potassium voltage-gated channel modifier subfamily V member 2	Plasma Membrane	ion channel
7,86E-03	-0,578	ENSRNOG00000022372	KDM1A	lysine demethylase 1A	Nucleus	enzyme	GSK-2879552, RO7051790, IMG-7289, CC-90011, INCB059872
3,26E-02	1,964	ENSRNOG00000015625	KIAA0895L	KIAA0895 like	Other	other
1,82E-04	2,456	ENSRNOG00000012735	KIF24	kinesin family member 24	Cytoplasm	other
1,18E-04	-3,998	ENSRNOG00000010361	KIF3B	kinesin family member 3B	Cytoplasm	transporter
4,15E-03	-1,844	ENSRNOG00000017466	KIF5B	kinesin family member 5B	Cytoplasm	other
8,02E-03	-2,723	ENSRNOG00000002544	KIFAP3	kinesin associated protein 3	Cytoplasm	other
3,96E-02	-1,031	ENSRNOG00000007441	KLHL32	kelch like family member 32	Other	other
5,98E-06	3,088	ENSRNOG00000028865	KPRP	keratinocyte proline rich protein	Cytoplasm	other
1,44E-03	-4,007	ENSRNOG00000030170	Krt10	keratin 10	Cytoplasm	other
2,31E-05	2,911	ENSRNOG00000036865	KRT77	keratin 77	Cytoplasm	other
1,45E-02	-3,422	ENSRNOG00000011134	LAMA2	laminin subunit alpha 2	Extracellular Space	other
3,59E-02	-2,456	ENSRNOG00000002680	LAMC1	laminin subunit gamma 1	Extracellular Space	other
2,98E-03	-3,259	ENSRNOG00000012438	LARP6	La ribonucleoprotein domain family member 6	Cytoplasm	other
3,30E-02	-3,396	ENSRNOG00000056343	LATS2	large tumor suppressor kinase 2	Nucleus	kinase
3,20E-07	2,956	ENSRNOG00000009705	LCK	LCK proto-oncogene, Src family tyrosine kinase	Cytoplasm	kinase	dasatinib, pazopanib, nintedanib, JNJ-26483327, docetaxel/nintedanib, dasatinib/nilotinib, crizotinib/pazopanib
1,55E-04	-1,892	ENSRNOG00000059166	Ldb3	LIM domain binding 3	Cytoplasm	other
2,55E-07	-1,400	ENSRNOG00000013000	LDHB	lactate dehydrogenase B	Cytoplasm	enzyme
4,04E-02	0,699	ENSRNOG00000011323	LGI3	leucine rich repeat LGI family member 3	Extracellular Space	other
4,11E-04	-1,604	ENSRNOG00000032569	LINGO3	leucine rich repeat and Ig domain containing 3	Other	other
3,13E-02	-2,223	ENSRNOG00000019638	LMNA	lamin A/C	Nucleus	other
9,01E-04	-1,666	ENSRNOG00000046342	LOC100359503	ribosomal protein S28-like	Other	other
2,03E-02	-1,420	ENSRNOG00000033517	LOC100360791	tumor protein, translationally-controlled 1	Other	other
1,83E-02	2,168	ENSRNOG00000022490	LOC100361008	Cytochrome c oxidase subunit 5A, mitochondrial-like	Other	other
2,72E-05	-1,010	ENSRNOG00000010657	LOC100363289	LRRGT00022-like	Other	other
4,79E-07	-1,242	ENSRNOG00000055485	LOC100363531	LRRGT00182-like	Other	other
1,76E-02	-1,531	ENSRNOG00000029588	LOC100364769	LRRG00136-like	Other	other
6,89E-04	-0,856	ENSRNOG00000019106	LOC100365810/Rps17	ribosomal protein S17	Cytoplasm	other
5,80E-03	-2,005	ENSRNOG00000047537	LOC100912373	uncharacterized LOC100912373	Other	other
6,06E-03	-3,635	ENSRNOG00000059168	LOC102550392	uncharacterized LOC102550392	Other	other
2,84E-02	-1,338	ENSRNOG00000059372	LOC102552617	uncharacterized LOC102552617	Other	other
4,52E-03	1,424	ENSRNOG00000051380	LOC102554576	protein argonaute-4-like	Other	other
4,59E-03	-3,338	ENSRNOG00000018747	LOC102555457	engulfment and cell motility protein 2-like	Other	other
2,32E-03	1,890	ENSRNOG00000033729	LOC102556967	zinc finger protein 484-like	Other	other
4,80E-02	-1,515	ENSRNOG00000051483	LOC103689961	selenoprotein W-like	Other	other
6,68E-03	-1,919	ENSRNOG00000057054	LOC103690118	nuclear distribution protein nudE homolog 1-like	Other	other
1,88E-02	0,966	ENSRNOG00000011304	LOC103690131	tumor protein D55-like	Other	other
2,93E-04	-1,133	ENSRNOG00000034237	LOC103692785	60S ribosomal protein L39	Other	other
1,41E-06	-1,139	ENSRNOG00000042869	LOC103693330/LOC103693430	up-regulated during skeletal muscle growth protein 5-like	Cytoplasm	other
9,17E-03	3,277	ENSRNOG00000051356	LOC103694491	uncharacterized protein MGC39606 homolog	Other	other
1,71E-04	-2,645	ENSRNOG00000048297	LOC108348175	protein quaking-like	Other	other
5,75E-04	-0,733	ENSRNOG00000030963	LOC108351137	glyceraldehyde-3-phosphate dehydrogenase	Other	other
3,35E-04	-1,780	ENSRNOG00000028939	LOC108352650	40S ribosomal protein S29	Cytoplasm	other
4,42E-02	-1,042	ENSRNOG00000058454	LOC108353037	uncharacterized LOC108353037	Other	other
2,37E-05	-1,618	ENSRNOG00000046002	LOC301124	hypothetical LOC301124	Cytoplasm	other
1,62E-04	-1,135	ENSRNOG00000046109	LOC689574	hypothetical protein LOC689574	Other	other
3,80E-02	1,259	ENSRNOG00000015727	LOXL4	lysyl oxidase like 4	Extracellular Space	enzyme
1,19E-02	-3,238	ENSRNOG00000004402	LPGAT1	lysophosphatidylglycerol acyltransferase 1	Cytoplasm	enzyme
1,32E-03	2,948	ENSRNOG00000011803	LRFN2	leucine rich repeat and fibronectin type III domain containing 2	Plasma Membrane	other
4,95E-02	-3,276	ENSRNOG00000012817	LRRC17	leucine rich repeat containing 17	Extracellular Space	other
1,09E-04	1,296	ENSRNOG00000022565	LRRC25	leucine rich repeat containing 25	Other	other
4,64E-02	-2,253	ENSRNOG00000015264	Lrrc38	leucine rich repeat containing 38	Plasma Membrane	ion channel
5,63E-06	-3,800	ENSRNOG00000013642	LRRC41	leucine rich repeat containing 41	Cytoplasm	other
1,80E-02	1,904	ENSRNOG00000009691	LRRN2	leucine rich repeat neuronal 2	Plasma Membrane	other
1,28E-02	-5,104	ENSRNOG00000007091	LY6E	lymphocyte antigen 6 family member E	Plasma Membrane	other	DLYE5953A
2,38E-04	0,830	ENSRNOG00000031398	MAB21L2	mab-21 like 2	Nucleus	other
1,62E-02	-2,324	ENSRNOG00000016047	Macf1	microtubule-actin crosslinking factor 1	Cytoplasm	enzyme
9,07E-03	2,548	ENSRNOG00000016584	MAMDC4	MAM domain containing 4	Cytoplasm	other
4,13E-03	1,039	ENSRNOG00000025349	MANEAL	mannosidase endo-alpha like	Other	other
6,78E-06	1,559	ENSRNOG00000011841	MAP2	microtubule associated protein 2	Plasma Membrane	other	estramustine
1,04E-03	-3,205	ENSRNOG00000007172	MAP4K3	mitogen-activated protein kinase kinase kinase kinase 3	Other	kinase
3,93E-02	-2,364	ENSRNOG00000027204	MAP6	microtubule associated protein 6	Cytoplasm	other
2,82E-03	-3,438	ENSRNOG00000020155	MAPK8	mitogen-activated protein kinase 8	Cytoplasm	kinase	encorafenib, cetuximab/encorafenib, binimetinib/encorafenib, aplidine
6,45E-10	-1,059	ENSRNOG00000004583	MB	myoglobin	Cytoplasm	transporter
4,63E-04	-5,217	ENSRNOG00000014076	MBNL1	muscleblind like splicing regulator 1	Nucleus	other
1,70E-02	1,049	ENSRNOG00000049988	MBTD1	mbt domain containing 1	Other	other
1,32E-03	3,026	ENSRNOG00000028586	MCPH1	microcephalin 1	Nucleus	other
3,84E-09	-1,257	ENSRNOG00000008103	MDH1	malate dehydrogenase 1	Cytoplasm	enzyme
3,59E-06	-1,428	ENSRNOG00000001440	MDH2	malate dehydrogenase 2	Cytoplasm	enzyme
1,28E-02	-3,733	ENSRNOG00000010496	MED17	mediator complex subunit 17	Nucleus	transcription regulator
1,12E-03	1,096	ENSRNOG00000020400	MEF2B	myocyte enhancer factor 2B	Nucleus	transcription regulator
1,25E-04	-3,426	ENSRNOG00000001376	METTL7A	methyltransferase like 7A	Cytoplasm	other
1,99E-02	1,071	ENSRNOG00000023129	MFSD9	major facilitator superfamily domain containing 9	Other	transporter
3,29E-03	-1,202	ENSRNOG00000005695	MGP	matrix Gla protein	Extracellular Space	other
2,57E-03	-4,634	ENSRNOG00000003234	MGRN1	mahogunin ring finger 1	Cytoplasm	enzyme
3,96E-02	-1,825	ENSRNOG00000007175	MIER1	MIER1 transcriptional regulator	Nucleus	enzyme
3,78E-02	-2,890	ENSRNOG00000022249	MLLT10	MLLT10, histone lysine methyltransferase DOT1L cofactor	Nucleus	transcription regulator
2,16E-03	-2,000	ENSRNOG00000014522	MLYCD	malonyl-CoA decarboxylase	Cytoplasm	enzyme
4,73E-02	-2,977	ENSRNOG00000004740	MMADHC	methylmalonic aciduria and homocystinuria, cblD type	Cytoplasm	other
1,06E-02	-3,798	ENSRNOG00000002436	MMD	monocyte to macrophage differentiation associated	Plasma Membrane	kinase
3,70E-03	-2,937	ENSRNOG00000028344	MMP11	matrix metallopeptidase 11	Extracellular Space	peptidase	marimastat
3,26E-03	-2,697	ENSRNOG00000025067	MOCS3	molybdenum cofactor synthesis 3	Cytoplasm	enzyme
8,08E-03	-1,811	ENSRNOG00000012415	MPC1	mitochondrial pyruvate carrier 1	Cytoplasm	other
2,11E-04	1,579	ENSRNOG00000021579	MPP6	membrane palmitoylated protein 6	Plasma Membrane	kinase
3,23E-05	-2,624	ENSRNOG00000055319	MRFAP1	Morf4 family associated protein 1	Nucleus	other
7,61E-03	1,918	ENSRNOG00000027901	MRM1	mitochondrial rRNA methyltransferase 1	Cytoplasm	enzyme
2,16E-02	-1,288	ENSRNOG00000003068	MRNIP	MRN complex interacting protein	Nucleus	other
9,98E-05	1,223	ENSRNOG00000058870	MROH7	maestro heat like repeat family member 7	Extracellular Space	other
2,19E-03	-2,698	ENSRNOG00000019970	MRPL11	mitochondrial ribosomal protein L11	Cytoplasm	other
9,36E-05	-2,038	ENSRNOG00000008566	Mrpl15	mitochondrial ribosomal protein L15	Cytoplasm	other
7,27E-05	-1,976	ENSRNOG00000008546	MRPL35	mitochondrial ribosomal protein L35	Cytoplasm	other
2,80E-02	-1,929	ENSRNOG00000029875	MRPL41	mitochondrial ribosomal protein L41	Cytoplasm	other
4,38E-02	-1,838	ENSRNOG00000039297	MRPL52	mitochondrial ribosomal protein L52	Cytoplasm	other
1,04E-06	-2,652	ENSRNOG00000061213	MRPS36	mitochondrial ribosomal protein S36	Cytoplasm	other
1,82E-04	1,168	ENSRNOG00000026957	MS4A15	membrane spanning 4-domains A15	Other	other
1,93E-02	-2,842	ENSRNOG00000015796	MSH2	mutS homolog 2	Nucleus	enzyme
3,14E-04	-4,052	ENSRNOG00000025338	MSI2	musashi RNA binding protein 2	Cytoplasm	other
2,96E-02	-3,101	ENSRNOG00000006876	MSX1	msh homeobox 1	Nucleus	transcription regulator
2,07E-03	-0,590	ENSRNOG00000031766	MT-CYB	cytochrome b	Cytoplasm	enzyme	atovaquone, atovaquone/proguanil
8,16E-03	-0,525	ENSRNOG00000030644	MT-ND1	NADH dehydrogenase, subunit 1 (complex I)	Cytoplasm	enzyme
4,38E-06	-0,724	ENSRNOG00000033615	MT-ND3	NADH dehydrogenase, subunit 3 (complex I)	Cytoplasm	enzyme
8,39E-05	-0,651	ENSRNOG00000029707	MT-ND4	NADH dehydrogenase, subunit 4 (complex I)	Cytoplasm	enzyme
1,28E-02	-2,115	ENSRNOG00000019913	MTA2	metastasis associated 1 family member 2	Nucleus	transcription regulator
4,63E-06	-2,947	ENSRNOG00000006870	MTDH	metadherin	Cytoplasm	transcription regulator
4,76E-03	-3,036	ENSRNOG00000002516	MTM1	myotubularin 1	Cytoplasm	phosphatase
1,22E-02	2,993	ENSRNOG00000001777	Muc4	mucin 4	Plasma Membrane	other
1,29E-02	-3,345	ENSRNOG00000005258	MYEF2	myelin expression factor 2	Nucleus	transcription regulator
7,20E-08	-1,824	ENSRNOG00000025757	MYH6	myosin heavy chain 6	Cytoplasm	enzyme
1,11E-03	-1,730	ENSRNOG00000016983	MYH7	myosin heavy chain 7	Cytoplasm	enzyme
5,29E-03	-0,312	ENSRNOG00000030848	MYL2	myosin light chain 2	Cytoplasm	other
1,68E-06	-0,485	ENSRNOG00000020955	MYL3	myosin light chain 3	Cytoplasm	other
1,42E-06	2,664	ENSRNOG00000004177	MYO1A	myosin IA	Cytoplasm	peptidase
2,51E-06	2,380	ENSRNOG00000008356	MYO5C	myosin VC	Cytoplasm	other
1,25E-09	-1,532	ENSRNOG00000014815	Myoz2	myozenin 2	Other	other
3,27E-04	-1,254	ENSRNOG00000002632	NACA	nascent polypeptide associated complex subunit alpha	Cytoplasm	transcription regulator
1,36E-02	-0,982	ENSRNOG00000010389	NDRG2	NDRG family member 2	Cytoplasm	other
4,01E-06	-1,579	ENSRNOG00000052226	NDUFA1	NADH:ubiquinone oxidoreductase subunit A1	Cytoplasm	enzyme
6,88E-06	-1,997	ENSRNOG00000016470	NDUFA10	NADH:ubiquinone oxidoreductase subunit A10	Cytoplasm	transporter
1,14E-05	-1,372	ENSRNOG00000020602	NDUFA13	NADH:ubiquinone oxidoreductase subunit A13	Cytoplasm	enzyme
3,01E-05	-1,290	ENSRNOG00000017571	NDUFA2	NADH:ubiquinone oxidoreductase subunit A2	Cytoplasm	enzyme
8,07E-07	2,876	ENSRNOG00000050514	NDUFA3	NADH:ubiquinone oxidoreductase subunit A3	Cytoplasm	enzyme
6,55E-05	-1,470	ENSRNOG00000060293	NDUFA3	NADH:ubiquinone oxidoreductase subunit A3	Cytoplasm	enzyme
9,37E-06	-0,987	ENSRNOG00000005512	NDUFA4	NDUFA4, mitochondrial complex associated	Cytoplasm	enzyme
7,50E-04	-1,047	ENSRNOG00000005698	NDUFA5	NADH:ubiquinone oxidoreductase subunit A5	Cytoplasm	enzyme
4,61E-05	-1,259	ENSRNOG00000008569	NDUFA6	NADH:ubiquinone oxidoreductase subunit A6	Cytoplasm	enzyme
1,68E-04	-1,164	ENSRNOG00000006939	NDUFA7	NADH:ubiquinone oxidoreductase subunit A7	Cytoplasm	enzyme
4,16E-02	-1,388	ENSRNOG00000005668	NDUFA8	NADH:ubiquinone oxidoreductase subunit A8	Cytoplasm	enzyme
1,90E-06	-1,303	ENSRNOG00000018129	NDUFAB1	NADH:ubiquinone oxidoreductase subunit AB1	Cytoplasm	enzyme
1,72E-03	-1,277	ENSRNOG00000014568	NDUFB10	NADH:ubiquinone oxidoreductase subunit B10	Cytoplasm	enzyme
6,68E-04	-1,230	ENSRNOG00000008329	NDUFB11	NADH:ubiquinone oxidoreductase subunit B11	Cytoplasm	enzyme
3,74E-10	-1,341	ENSRNOG00000011825	NDUFB3	NADH:ubiquinone oxidoreductase subunit B3	Cytoplasm	enzyme
2,84E-04	-1,399	ENSRNOG00000002721	NDUFB4	NADH:ubiquinone oxidoreductase subunit B4	Cytoplasm	transporter
6,99E-07	-1,510	ENSRNOG00000011949	NDUFB5	NADH:ubiquinone oxidoreductase subunit B5	Cytoplasm	enzyme
2,26E-04	-1,397	ENSRNOG00000024539	NDUFB6	NADH:ubiquinone oxidoreductase subunit B6	Cytoplasm	enzyme
1,33E-02	-1,164	ENSRNOG00000028717	NDUFB7	NADH:ubiquinone oxidoreductase subunit B7	Cytoplasm	enzyme
1,44E-03	-1,149	ENSRNOG00000014078	NDUFB8	NADH:ubiquinone oxidoreductase subunit B8	Cytoplasm	enzyme
6,93E-06	-1,253	ENSRNOG00000009364	NDUFB9	NADH:ubiquinone oxidoreductase subunit B9	Cytoplasm	enzyme
1,68E-03	-1,358	ENSRNOG00000012383	NDUFC2	NADH:ubiquinone oxidoreductase subunit C2	Cytoplasm	enzyme
1,16E-04	-2,253	ENSRNOG00000011849	NDUFS1	NADH:ubiquinone oxidoreductase core subunit S1	Cytoplasm	enzyme
1,41E-08	-1,940	ENSRNOG00000038372	NDUFS2	NADH:ubiquinone oxidoreductase core subunit S2	Cytoplasm	enzyme
3,14E-03	-1,248	ENSRNOG00000009155	NDUFS3	NADH:ubiquinone oxidoreductase core subunit S3	Cytoplasm	enzyme
6,63E-04	-1,462	ENSRNOG00000011383	NDUFS4	NADH:ubiquinone oxidoreductase subunit S4	Cytoplasm	enzyme
1,58E-08	-1,213	ENSRNOG00000026646	Ndufs5	NADH:ubiquinone oxidoreductase core subunit S5	Cytoplasm	other
1,00E-08	-1,628	ENSRNOG00000024568	NDUFS7	NADH:ubiquinone oxidoreductase core subunit S7	Cytoplasm	enzyme
1,98E-02	-1,346	ENSRNOG00000018117	NDUFV1	NADH:ubiquinone oxidoreductase core subunit V1	Cytoplasm	enzyme
1,66E-09	-1,424	ENSRNOG00000042503	NDUFV2	NADH:ubiquinone oxidoreductase core subunit V2	Cytoplasm	enzyme
2,29E-03	-1,571	ENSRNOG00000001182	NDUFV3	NADH:ubiquinone oxidoreductase subunit V3	Cytoplasm	enzyme
3,56E-04	0,742	ENSRNOG00000013916	Nefm	neurofilament, medium polypeptide	Plasma Membrane	other
2,29E-02	-2,337	ENSRNOG00000012924	NEMP2	nuclear envelope integral membrane protein 2	Other	other
2,87E-02	1,437	ENSRNOG00000017765	NET1	neuroepithelial cell transforming 1	Nucleus	other
1,04E-05	-2,018	ENSRNOG00000012512	NEXN	nexilin F-actin binding protein	Plasma Membrane	other
2,21E-05	-3,756	ENSRNOG00000007948	NF2	neurofibromin 2	Plasma Membrane	other
2,33E-06	-3,769	ENSRNOG00000017146	NFATC1	nuclear factor of activated T cells 1	Nucleus	transcription regulator
7,48E-04	-1,349	ENSRNOG00000008830	NFE2L1	nuclear factor, erythroid 2 like 1	Nucleus	transcription regulator
2,86E-04	-3,288	ENSRNOG00000031163	NFKBIZ	NFKB inhibitor zeta	Nucleus	transcription regulator
3,14E-03	2,513	ENSRNOG00000005392	NGFR	nerve growth factor receptor	Plasma Membrane	transmembrane receptor
4,23E-03	-3,916	ENSRNOG00000016948	NHLRC2	NHL repeat containing 2	Other	enzyme
2,78E-02	-0,915	ENSRNOG00000012690	NIPA2	NIPA magnesium transporter 2	Cytoplasm	other
1,28E-02	-1,094	ENSRNOG00000027797	NIT2	nitrilase family member 2	Cytoplasm	enzyme
5,83E-04	3,157	ENSRNOG00000031834	Nkain4	Sodium/potassium transporting ATPase interacting 4	Other	other
1,09E-02	1,479	ENSRNOG00000012647	NKX2-4	NK2 homeobox 4	Nucleus	transcription regulator
6,19E-04	-1,044	ENSRNOG00000002671	NME2	NME/NM23 nucleoside diphosphate kinase 2	Nucleus	kinase
1,78E-02	-1,333	ENSRNOG00000002898	NME7	NME/NM23 family member 7	Cytoplasm	kinase
1,71E-02	-3,642	ENSRNOG00000037478	NOC4L	nucleolar complex associated 4 homolog	Nucleus	transcription regulator
3,38E-03	1,973	ENSRNOG00000014124	NOD2	nucleotide binding oligomerization domain containing 2	Cytoplasm	other
1,05E-04	-4,636	ENSRNOG00000010109	NOL9	nucleolar protein 9	Nucleus	kinase
5,54E-05	1,075	ENSRNOG00000036680	NOTUM	notum, palmitoleoyl-protein carboxylesterase	Extracellular Space	enzyme
1,03E-02	-4,188	ENSRNOG00000013895	NPDC1	neural proliferation, differentiation and control 1	Extracellular Space	other
9,75E-04	-1,724	ENSRNOG00000004616	NPM1	nucleophosmin 1	Nucleus	transcription regulator
1,31E-03	-1,873	ENSRNOG00000016892	NR2F6	nuclear receptor subfamily 2 group F member 6	Nucleus	ligand-dependent nuclear receptor
4,43E-02	-2,089	ENSRNOG00000016714	NRAP	nebulin related anchoring protein	Cytoplasm	other
2,89E-02	-2,549	ENSRNOG00000010744	NRP1	neuropilin 1	Plasma Membrane	transmembrane receptor	vesencumab
2,31E-05	2,093	ENSRNOG00000001752	NRROS	negative regulator of reactive oxygen species	Cytoplasm	other
2,20E-03	-4,292	ENSRNOG00000001450	NSUN5	NOP2/Sun RNA methyltransferase family member 5	Nucleus	other
2,64E-02	-2,273	ENSRNOG00000026793	NT5DC3	5'-nucleotidase domain containing 3	Cytoplasm	other
1,20E-05	2,973	ENSRNOG00000013953	NTRK1	neurotrophic receptor tyrosine kinase 1	Plasma Membrane	kinase	regorafenib, milciclib, TSR-011, entrectinib, PLX7486, DS-6051b, TRK tyrosine kinase inhibitor, TPX-0005, LOXO-195
1,42E-03	-0,562	ENSRNOG00000014362	NUDT14	nudix hydrolase 14	Cytoplasm	phosphatase
1,49E-02	-1,988	ENSRNOG00000005130	OGDH	oxoglutarate dehydrogenase	Cytoplasm	enzyme
1,20E-02	-3,638	ENSRNOG00000003778	OPN3	opsin 3	Plasma Membrane	G-protein coupled receptor
2,17E-02	-4,157	ENSRNOG00000039730	ORAI3	ORAI calcium release-activated calcium modulator 3	Other	other
3,34E-03	-4,076	ENSRNOG00000026962	OSBPL8	oxysterol binding protein like 8	Plasma Membrane	transporter
4,64E-02	-1,558	ENSRNOG00000008605	Ost4	oligosaccharyltransferase complex subunit 4, non-catalytic	Cytoplasm	other
2,88E-02	-2,560	ENSRNOG00000018477	OTUD4	OTU deubiquitinase 4	Other	peptidase
3,25E-02	-5,008	ENSRNOG00000047517	Oxld1	oxidoreductase-like domain containing 1	Cytoplasm	other
2,34E-02	-2,441	ENSRNOG00000008639	PABPC1	poly(A) binding protein cytoplasmic 1	Cytoplasm	translation regulator
1,88E-02	-1,583	ENSRNOG00000058580	PAIP1	poly(A) binding protein interacting protein 1	Cytoplasm	translation regulator
5,92E-03	-1,315	ENSRNOG00000023799	PAK1IP1	PAK1 interacting protein 1	Nucleus	other
6,85E-03	1,234	ENSRNOG00000042860	PAPPA2	pappalysin 2	Extracellular Space	peptidase
1,01E-02	-1,441	ENSRNOG00000003084	PARP1	poly(ADP-ribose) polymerase 1	Nucleus	enzyme	poly ADP ribose polymerase 1 inhibitor, veliparib, rucaparib, olaparib, niraparib, E7449, ABT-767, CEP-9722, fluzoparib, SC10914, simmiparib, INO-1001
2,03E-04	1,530	ENSRNOG00000024882	Pax1	paired box 1	Other	other
4,68E-02	-2,907	ENSRNOG00000028227	PBRM1	polybromo 1	Nucleus	other
3,95E-04	1,883	ENSRNOG00000058096	PBX1	PBX homeobox 1	Nucleus	transcription regulator
5,88E-05	2,450	ENSRNOG00000019265	PCDH12	protocadherin 12	Plasma Membrane	other
4,24E-03	1,443	ENSRNOG00000000606	PCDH15	protocadherin related 15	Plasma Membrane	other
5,67E-09	2,494	ENSRNOG00000030352	PCDHGA9	protocadherin gamma subfamily A, 9	Other	other
2,21E-03	-3,751	ENSRNOG00000017404	PCMTD2	protein-L-isoaspartate (D-aspartate) O-methyltransferase domain containing 2	Cytoplasm	enzyme
1,79E-02	0,543	ENSRNOG00000005438	PCSK2	proprotein convertase subtilisin/kexin type 2	Extracellular Space	peptidase
3,43E-03	1,829	ENSRNOG00000006280	PCSK9	proprotein convertase subtilisin/kexin type 9	Extracellular Space	peptidase	alirocumab, evolocumab, PCSK9 inhibitor, evinacumab
1,03E-03	-3,258	ENSRNOG00000020828	PDE4A	phosphodiesterase 4A	Cytoplasm	enzyme	enprofylline, dyphylline, caffeine/ergotamine, arofylline, tetomilast, L 869298, ibudilast, apremilast, aspirin/dipyridamole/telmisartan, drotaverin, anagrelide, cilomilast, milrinone, dipyridamole, L-826,141, aspirin/dipyridamole, amrinone, ketotifen, roflumilast, theophylline, pentoxifylline, caffeine
4,58E-02	-1,568	ENSRNOG00000018220	PDE4DIP	phosphodiesterase 4D interacting protein	Cytoplasm	enzyme
2,60E-04	-1,887	ENSRNOG00000025383	PDHA1	pyruvate dehydrogenase E1 alpha 1 subunit	Cytoplasm	enzyme
1,33E-04	-1,740	ENSRNOG00000012658	PDLIM3	PDZ and LIM domain 3	Cytoplasm	other
1,81E-03	-2,171	ENSRNOG00000016419	PDLIM5	PDZ and LIM domain 5	Cytoplasm	other
3,20E-03	3,579	ENSRNOG00000008526	PDZD3	PDZ domain containing 3	Plasma Membrane	transporter
2,91E-08	3,284	ENSRNOG00000056174	PDZD4	PDZ domain containing 4	Cytoplasm	other
7,52E-03	-0,992	ENSRNOG00000016292	PDZD9	PDZ domain containing 9	Other	other
9,79E-03	-2,112	ENSRNOG00000057556	PDZRN3	PDZ domain containing ring finger 3	Extracellular Space	enzyme
3,45E-04	-2,558	ENSRNOG00000012363	PELI2	pellino E3 ubiquitin protein ligase family member 2	Cytoplasm	kinase
4,05E-02	-4,928	ENSRNOG00000015003	PEX11A	peroxisomal biogenesis factor 11 alpha	Cytoplasm	other
3,52E-02	-3,267	ENSRNOG00000015660	PEX3	peroxisomal biogenesis factor 3	Cytoplasm	other
3,25E-02	-1,875	ENSRNOG00000057988	PFKM	phosphofructokinase, muscle	Cytoplasm	kinase
1,95E-03	-1,208	ENSRNOG00000005775	PHF14	PHD finger protein 14	Nucleus	other
1,96E-04	1,871	ENSRNOG00000018874	PHF19	PHD finger protein 19	Nucleus	other
1,64E-02	-4,722	ENSRNOG00000018996	PHF7	PHD finger protein 7	Nucleus	other
4,77E-02	-1,171	ENSRNOG00000004019	PHLDA1	pleckstrin homology like domain family A member 1	Cytoplasm	other
7,30E-03	-1,331	ENSRNOG00000051929	Phox2b	paired-like homeobox 2b	Nucleus	transcription regulator
2,22E-07	-1,755	ENSRNOG00000018044	PHYH	phytanoyl-CoA 2-hydroxylase	Cytoplasm	enzyme
5,05E-03	1,497	ENSRNOG00000015878	PIF1	PIF1 5'-to-3' DNA helicase	Nucleus	enzyme
1,59E-02	-3,877	ENSRNOG00000010914	PIGH	phosphatidylinositol glycan anchor biosynthesis class H	Cytoplasm	enzyme
3,69E-02	1,689	ENSRNOG00000014866	PIGN	phosphatidylinositol glycan anchor biosynthesis class N	Cytoplasm	enzyme
1,54E-03	-3,367	ENSRNOG00000009930	PIGO	phosphatidylinositol glycan anchor biosynthesis class O	Cytoplasm	enzyme
4,46E-03	1,246	ENSRNOG00000008177	PIM2	Pim-2 proto-oncogene, serine/threonine kinase	Nucleus	kinase	SGI 1776, AZD-1208, LGH447, PIM/FLT3 kinase inhibitor SEL24
4,35E-02	1,213	ENSRNOG00000004865	PKD1L1	polycystin 1 like 1, transient receptor potential channel interacting	Plasma Membrane	ion channel
1,48E-02	-3,389	ENSRNOG00000002146	PKD2	polycystin 2, transient receptor potential cation channel	Plasma Membrane	ion channel
7,70E-03	-2,296	ENSRNOG00000003657	PKMYT1	protein kinase, membrane associated tyrosine/threonine 1	Cytoplasm	kinase
3,05E-02	-1,240	ENSRNOG00000005504	PKP4	plakophilin 4	Plasma Membrane	other
2,45E-05	2,375	ENSRNOG00000016647	PLA2G2C	phospholipase A2 group IIC	Extracellular Space	enzyme
5,70E-05	1,991	ENSRNOG00000024904	PLA2G4E	phospholipase A2 group IVE	Cytoplasm	enzyme
9,06E-06	1,668	ENSRNOG00000014226	PLCH2	phospholipase C eta 2	Cytoplasm	enzyme
5,14E-04	0,804	ENSRNOG00000021657	PLD6	phospholipase D family member 6	Cytoplasm	enzyme
1,38E-02	-2,141	ENSRNOG00000005214	PLEK	pleckstrin	Cytoplasm	transcription regulator
4,42E-02	-3,360	ENSRNOG00000021170	PLEKHO1	pleckstrin homology domain containing O1	Plasma Membrane	other
8,78E-07	-0,908	ENSRNOG00000000413	Pln	phospholamban	Cytoplasm	other
4,96E-05	2,791	ENSRNOG00000061731	PLXNB3	plexin B3	Plasma Membrane	transmembrane receptor
6,68E-04	-1,488	ENSRNOG00000014806	PNKD	PNKD, MBL domain containing	Nucleus	other
6,01E-04	2,209	ENSRNOG00000028622	PNPLA1	patatin like phospholipase domain containing 1	Cytoplasm	enzyme
3,02E-10	-2,076	ENSRNOG00000058752	POPDC2	popeye domain containing 2	Plasma Membrane	other
5,65E-04	-4,040	ENSRNOG00000001442	POR	cytochrome p450 oxidoreductase	Cytoplasm	enzyme	daunorubicin/tretinoin, cisplatin/doxorubicin/methotrexate, cisplatin/doxorubicin/ifosfamide/methotrexate, cisplatin/doxorubicin, carboplatin/doxorubicin, dacarbazine/doxorubicin, doxorubicin/ifosfamide, doxorubicin/streptozocin, dacarbazine/doxorubicin/ifosfamide, doxorubicin/tretinoin, nitazoxanide/peginterferon alfa-2a/ribavirin, nitazoxanide, doxorubicin, daunorubicin
1,80E-02	-4,300	ENSRNOG00000020608	PPAN	peter pan homolog (Drosophila)	Nucleus	other
2,57E-02	-2,729	ENSRNOG00000030667	PPM1B	protein phosphatase, Mg2+/Mn2+ dependent 1B	Cytoplasm	phosphatase
2,23E-02	-3,860	ENSRNOG00000006893	PPM1K	protein phosphatase, Mg2+/Mn2+ dependent 1K	Cytoplasm	phosphatase
1,39E-02	-3,566	ENSRNOG00000003567	PPOX	protoporphyrinogen oxidase	Cytoplasm	enzyme
3,93E-02	-1,894	ENSRNOG00000018708	PPP1CA	protein phosphatase 1 catalytic subunit alpha	Cytoplasm	phosphatase
3,03E-06	-5,357	ENSRNOG00000027773	PPP4R3A	protein phosphatase 4 regulatory subunit 3A	Plasma Membrane	other
2,05E-03	1,126	ENSRNOG00000000323	PRDM1	PR/SET domain 1	Nucleus	transcription regulator
5,25E-03	-1,099	ENSRNOG00000017194	PRDX1	peroxiredoxin 1	Cytoplasm	enzyme
7,54E-04	-1,150	ENSRNOG00000003520	PRDX2	peroxiredoxin 2	Cytoplasm	enzyme
2,03E-06	-2,156	ENSRNOG00000010958	PRDX3	peroxiredoxin 3	Cytoplasm	enzyme
1,77E-03	-1,245	ENSRNOG00000005257	PRKACA	protein kinase cAMP-activated catalytic subunit alpha	Cytoplasm	kinase
1,98E-04	-2,368	ENSRNOG00000049876	PRKAR1A	protein kinase cAMP-dependent type I regulatory subunit alpha	Cytoplasm	kinase
4,83E-03	2,170	ENSRNOG00000012061	PRKCB	protein kinase C beta	Cytoplasm	kinase	sotrastaurin, enzastaurin, ruboxistaurin, ingenol mebutate
9,13E-05	-2,833	ENSRNOG00000009652	PRKCI	protein kinase C iota	Cytoplasm	kinase	ingenol mebutate
2,62E-02	1,891	ENSRNOG00000015480	PRKCZ	protein kinase C zeta	Cytoplasm	kinase	pkc-zeta inhibitor, ingenol mebutate
3,74E-03	-3,796	ENSRNOG00000012928	PRMT9	protein arginine methyltransferase 9	Cytoplasm	enzyme
1,91E-02	-3,291	ENSRNOG00000039596	PROB1	proline rich basic protein 1	Other	other
4,02E-02	-3,687	ENSRNOG00000052539	PRPF40B	pre-mRNA processing factor 40 homolog B	Nucleus	other
4,04E-03	-5,533	ENSRNOG00000060262	PRPS1	phosphoribosyl pyrophosphate synthetase 1	Cytoplasm	kinase
3,81E-05	-2,181	ENSRNOG00000000571	PSAP	prosaposin	Extracellular Space	enzyme
5,82E-03	-1,190	ENSRNOG00000019435	PSD	pleckstrin and Sec7 domain containing	Cytoplasm	transporter
1,85E-02	-2,106	ENSRNOG00000013493	PSMA4	proteasome subunit alpha 4	Cytoplasm	peptidase
1,04E-02	-1,016	ENSRNOG00000007114	PSMA6	proteasome subunit alpha 6	Cytoplasm	peptidase
9,90E-06	-1,653	ENSRNOG00000056853	PSMA7	proteasome subunit alpha 7	Cytoplasm	peptidase
2,31E-04	-1,581	ENSRNOG00000001488	PSMB1	proteasome subunit beta 1	Cytoplasm	peptidase	carfilzomib, bortezomib/cladribine/rituximab, bortezomib/sorafenib, bortezomib/paclitaxel, bortezomib/dexamethasone, bortezomib/dexamethasone/doxorubicin, bortezomib/dexamethasone/lenalidomide, bortezomib/dexamethasone/thalidomide, carfilzomib/dexamethasone/lenalidomide, bortezomib/prednisone, bortezomib/doxorubicin, bortezomib/vorinostat, bortezomib/thalidomide, bortezomib/rituximab, bortezomib/…
2,04E-02	-1,275	ENSRNOG00000013386	PSMB5	proteasome subunit beta 5	Cytoplasm	peptidase	carfilzomib, bortezomib/cladribine/rituximab, ixazomib citrate, bortezomib/sorafenib, bortezomib/paclitaxel, bortezomib/dexamethasone, bortezomib/dexamethasone/doxorubicin, bortezomib/dexamethasone/lenalidomide, bortezomib/dexamethasone/thalidomide, carfilzomib/dexamethasone/lenalidomide, bortezomib/prednisone, bortezomib/doxorubicin, bortezomib/vorinostat, bortezomib/thalidomide, bortezomib/ritu…
2,88E-03	-2,348	ENSRNOG00000011414	PSMC3	proteasome 26S subunit, ATPase 3	Nucleus	enzyme
3,38E-05	-2,344	ENSRNOG00000007203	PSMC6	proteasome 26S subunit, ATPase 6	Nucleus	peptidase
1,18E-02	-2,121	ENSRNOG00000005538	PSMD11	proteasome 26S subunit, non-ATPase 11	Cytoplasm	other
2,25E-04	-1,962	ENSRNOG00000014097	PSMD7	proteasome 26S subunit, non-ATPase 7	Cytoplasm	other
1,18E-02	-2,621	ENSRNOG00000060340	PSME4	proteasome activator subunit 4	Cytoplasm	other
1,19E-02	-3,631	ENSRNOG00000020782	PSPC1	paraspeckle component 1	Nucleus	transcription regulator
7,49E-03	-2,776	ENSRNOG00000009484	PTCD3	pentatricopeptide repeat domain 3	Cytoplasm	other
3,02E-04	-4,166	ENSRNOG00000013135	PTPN12	protein tyrosine phosphatase, non-receptor type 12	Cytoplasm	phosphatase
6,98E-05	-3,960	ENSRNOG00000012280	PTX3	pentraxin 3	Extracellular Space	other
8,79E-03	0,582	ENSRNOG00000015426	PURG	purine rich element binding protein G	Other	other
1,48E-02	-1,359	ENSRNOG00000021090	PYGM	glycogen phosphorylase, muscle associated	Cytoplasm	enzyme
1,94E-02	-2,015	ENSRNOG00000025071	QRICH1	glutamine rich 1	Nucleus	other
1,37E-02	0,910	ENSRNOG00000009523	RAB11FIP2	RAB11 family interacting protein 2	Cytoplasm	other
3,97E-07	-1,406	ENSRNOG00000052620	RACK1	receptor for activated C kinase 1	Cytoplasm	enzyme
9,80E-03	-2,433	ENSRNOG00000005907	RAD18	RAD18, E3 ubiquitin protein ligase	Nucleus	other
8,86E-03	1,993	ENSRNOG00000014761	RASD2	RASD family member 2	Cytoplasm	enzyme
1,32E-02	0,315	ENSRNOG00000014847	RASSF10	Ras association domain family member 10	Other	other
4,27E-02	-2,654	ENSRNOG00000029147	RBM11	RNA binding motif protein 11	Nucleus	other
3,85E-02	0,880	ENSRNOG00000014161	RBM15B	RNA binding motif protein 15B	Nucleus	other
1,43E-02	-2,371	ENSRNOG00000002871	Rbm25l1	RNA binding motif protein 25-like 1	Nucleus	other
7,01E-04	-3,307	ENSRNOG00000009836	RBM26	RNA binding motif protein 26	Other	other
8,09E-03	-3,838	ENSRNOG00000049783	RCOR1	REST corepressor 1	Nucleus	transcription regulator
2,72E-03	-1,511	ENSRNOG00000015743	Rfpl4	ret finger protein-like 4	Other	other
2,36E-02	-1,577	ENSRNOG00000009583	RGD1563352	similar to ribosomal protein S11	Other	other
2,39E-02	0,833	ENSRNOG00000012877	RGS9BP	regulator of G protein signaling 9 binding protein	Plasma Membrane	other
5,72E-03	2,129	ENSRNOG00000019921	RHBDL1	rhomboid like 1	Plasma Membrane	peptidase
2,93E-03	1,239	ENSRNOG00000015526	RHCG	Rh family C glycoprotein	Plasma Membrane	transporter
3,78E-05	-3,282	ENSRNOG00000015415	RHOQ	ras homolog family member Q	Plasma Membrane	enzyme
4,49E-02	2,378	ENSRNOG00000011885	RHPN2	rhophilin Rho GTPase binding protein 2	Cytoplasm	other
3,10E-03	1,802	ENSRNOG00000025354	RINL	Ras and Rab interactor like	Other	other
1,87E-03	2,325	ENSRNOG00000010791	RIPOR3	RIPOR family member 3	Other	other
1,92E-02	-3,958	ENSRNOG00000055721	RNF128	ring finger protein 128, E3 ubiquitin protein ligase	Cytoplasm	enzyme
4,41E-02	-1,073	ENSRNOG00000013956	RNF38	ring finger protein 38	Nucleus	enzyme
7,32E-04	2,770	ENSRNOG00000007606	RNF43	ring finger protein 43	Plasma Membrane	enzyme
3,22E-03	-2,004	ENSRNOG00000004496	ROCK2	Rho associated coiled-coil containing protein kinase 2	Cytoplasm	kinase	KD025
1,36E-04	-1,565	ENSRNOG00000045555	ROMO1	reactive oxygen species modulator 1	Cytoplasm	other
5,35E-03	1,811	ENSRNOG00000000406	ROS1	ROS proto-oncogene 1, receptor tyrosine kinase	Plasma Membrane	kinase	crizotinib, cabozantinib, ceritinib, brigatinib, cabozantinib/erlotinib, entrectinib, lorlatinib, DS-6051b, ROS1 inhibitor, TPX-0005, crizotinib/erlotinib, crizotinib/gefitinib, crizotinib/pazopanib, cabozantinib/nivolumab
9,00E-03	-3,703	ENSRNOG00000053405	RPAP3	RNA polymerase II associated protein 3	Cytoplasm	enzyme
2,41E-04	-1,211	ENSRNOG00000056765	RPL10	ribosomal protein L10	Cytoplasm	translation regulator
3,08E-04	-1,386	ENSRNOG00000029115	RPL12	ribosomal protein L12	Nucleus	other
4,61E-03	-1,449	ENSRNOG00000016220	RPL12	ribosomal protein L12	Nucleus	other
3,44E-03	-1,172	ENSRNOG00000019007	RPL14	ribosomal protein L14	Cytoplasm	other
4,22E-03	-1,021	ENSRNOG00000021035	RPL18	ribosomal protein L18	Cytoplasm	other
2,56E-02	-0,964	ENSRNOG00000004741	RPL19	ribosomal protein L19	Cytoplasm	other
1,08E-04	-1,123	ENSRNOG00000000957	RPL21	ribosomal protein L21	Cytoplasm	other
1,62E-02	-1,109	ENSRNOG00000032803	RPL21	ribosomal protein L21	Cytoplasm	other
4,77E-02	-1,894	ENSRNOG00000011104	RPL22	ribosomal protein L22	Nucleus	other
2,99E-04	-1,180	ENSRNOG00000001611	RPL24	ribosomal protein L24	Cytoplasm	other
6,17E-04	-1,214	ENSRNOG00000004214	RPL26	ribosomal protein L26	Cytoplasm	other
9,89E-04	-1,301	ENSRNOG00000020674	RPL27	ribosomal protein L27	Cytoplasm	other
4,48E-03	-1,219	ENSRNOG00000032825	RPL30	ribosomal protein L30	Cytoplasm	other
4,01E-02	-0,891	ENSRNOG00000010746	Rpl32	ribosomal protein L32	Cytoplasm	other
1,49E-03	-1,049	ENSRNOG00000014272	RPL35	ribosomal protein L35	Cytoplasm	other
1,52E-04	-1,172	ENSRNOG00000011494	Rpl36a	ribosomal protein L36A	Cytoplasm	other
2,20E-04	-1,345	ENSRNOG00000033803	RPL37	ribosomal protein L37	Cytoplasm	other
2,46E-03	-1,093	ENSRNOG00000034180	RPL37	ribosomal protein L37	Cytoplasm	other
1,80E-03	-1,267	ENSRNOG00000030747	Rpl38 (includes others)	ribosomal protein L38	Cytoplasm	other
4,79E-05	-1,149	ENSRNOG00000043348	RPL39	ribosomal protein L39	Cytoplasm	other
4,37E-07	-1,403	ENSRNOG00000009378	RPL4	ribosomal protein L4	Cytoplasm	enzyme
5,55E-05	-1,339	ENSRNOG00000023529	RPL5	ribosomal protein L5	Cytoplasm	other
9,15E-04	-1,593	ENSRNOG00000032635	Rpl8 (includes others)	ribosomal protein L8	Cytoplasm	other
1,67E-05	-1,047	ENSRNOG00000026716	RPL9	ribosomal protein L9	Nucleus	other
1,14E-02	-1,317	ENSRNOG00000038074	Rplp2 (includes others)	ribosomal protein, large P2	Cytoplasm	other
3,54E-03	-1,000	ENSRNOG00000030106	RPS10	ribosomal protein S10	Cytoplasm	other
2,05E-02	-0,882	ENSRNOG00000052141	RPS10	ribosomal protein S10	Cytoplasm	other
9,57E-03	-1,043	ENSRNOG00000020595	RPS11	ribosomal protein S11	Cytoplasm	other
1,87E-04	-0,865	ENSRNOG00000018774	RPS14	ribosomal protein S14	Cytoplasm	translation regulator
2,15E-02	-1,082	ENSRNOG00000024603	RPS15	ribosomal protein S15	Cytoplasm	other
2,45E-05	-0,837	ENSRNOG00000028505	RPS18	ribosomal protein S18	Cytoplasm	other
5,55E-03	-0,857	ENSRNOG00000033152	RPS18	ribosomal protein S18	Cytoplasm	other
2,07E-02	-2,337	ENSRNOG00000017847	Rps19bp1	ribosomal protein S19 binding protein 1	Nucleus	other
9,63E-06	-1,253	ENSRNOG00000060449	RPS21	ribosomal protein S21	Cytoplasm	other
4,59E-03	-1,009	ENSRNOG00000010189	RPS24	ribosomal protein S24	Cytoplasm	other
2,11E-04	-1,089	ENSRNOG00000027503	RPS25	ribosomal protein S25	Cytoplasm	other
5,38E-03	-1,298	ENSRNOG00000034246	RPS27A	ribosomal protein S27a	Cytoplasm	other
3,67E-04	-1,115	ENSRNOG00000042886	RPS28	ribosomal protein S28	Cytoplasm	other
1,71E-02	-1,264	ENSRNOG00000017418	RPS3	ribosomal protein S3	Cytoplasm	enzyme
3,21E-04	-1,317	ENSRNOG00000011893	Rps3a1	ribosomal protein S3A1	Cytoplasm	other
2,25E-04	-1,128	ENSRNOG00000019453	RPS5	ribosomal protein S5	Cytoplasm	other
1,37E-03	-1,255	ENSRNOG00000007663	RPS6	ribosomal protein S6	Cytoplasm	other
1,43E-03	-1,327	ENSRNOG00000027694	RPS7	ribosomal protein S7	Cytoplasm	other
1,95E-02	-1,279	ENSRNOG00000008551	RPS7	ribosomal protein S7	Cytoplasm	other
3,45E-05	-1,211	ENSRNOG00000054626	RPS8	ribosomal protein S8	Cytoplasm	other
4,36E-05	-5,183	ENSRNOG00000007240	RRS1	ribosome biogenesis regulator homolog	Nucleus	other
1,55E-06	1,183	ENSRNOG00000018762	RSPH3	radial spoke head 3 homolog	Extracellular Space	other
2,67E-06	2,550	ENSRNOG00000061526	RSPH6A	radial spoke head 6 homolog A	Extracellular Space	other
1,77E-07	4,080	ENSRNOG00000049853	RTL9	retrotransposon Gag like 9	Other	other
2,15E-02	-4,328	ENSRNOG00000000279	RTN4IP1	reticulon 4 interacting protein 1	Cytoplasm	enzyme
4,37E-03	-4,805	ENSRNOG00000004537	RXRG	retinoid X receptor gamma	Nucleus	ligand-dependent nuclear receptor	etretinate, cytarabine/daunorubicin/tretinoin, idarubicin/mitoxantrone/tretinoin, arsenic trioxide/tretinoin, arsenic trioxide/daunorubicin/tretinoin, arsenic trioxide/gemtuzumab ozogamicin/tretinoin, daunorubicin/tretinoin, idarubicin/tretinoin, doxorubicin/tretinoin, arsenic trioxide/idarubicin/tretinoin, 6-mercaptopurine/methotrexate/tretinoin, bexarotene, adapalene, acitretin, tretinoin, alit…
1,53E-02	-2,958	ENSRNOG00000017060	RYR2	ryanodine receptor 2	Plasma Membrane	ion channel
1,14E-03	-0,526	ENSRNOG00000011821	S100A4	S100 calcium binding protein A4	Cytoplasm	other
1,93E-03	2,062	ENSRNOG00000013907	SALL1	spalt like transcription factor 1	Nucleus	transcription regulator
4,90E-02	0,273	ENSRNOG00000026116	SALL3	spalt like transcription factor 3	Nucleus	transcription regulator
1,26E-04	-2,878	ENSRNOG00000013160	SASH1	SAM and SH3 domain containing 1	Extracellular Space	other
5,91E-05	-4,177	ENSRNOG00000008305	SC5D	sterol-C5-desaturase	Cytoplasm	enzyme
1,88E-06	-4,535	ENSRNOG00000000981	SCARB1	scavenger receptor class B member 1	Plasma Membrane	transporter
6,64E-04	-1,427	ENSRNOG00000003726	SCML2	Scm polycomb group protein like 2	Nucleus	transcription regulator
1,69E-02	-1,280	ENSRNOG00000007967	SDHB	succinate dehydrogenase complex iron sulfur subunit B	Cytoplasm	enzyme
4,23E-06	-1,501	ENSRNOG00000003163	SDHC	succinate dehydrogenase complex subunit C	Cytoplasm	enzyme
9,41E-07	1,872	ENSRNOG00000047873	SEC22C	SEC22 homolog C, vesicle trafficking protein	Cytoplasm	other
3,16E-02	-2,096	ENSRNOG00000054563	SELENOH	selenoprotein H	Nucleus	other
6,19E-05	2,596	ENSRNOG00000018952	SEMA3G	semaphorin 3G	Cytoplasm	other
2,78E-05	1,540	ENSRNOG00000019737	SEMA4A	semaphorin 4A	Plasma Membrane	other
1,55E-02	-1,712	ENSRNOG00000006545	SEPT7	septin 7	Cytoplasm	other
9,84E-03	-2,988	ENSRNOG00000017945	SERF1A/SERF1B	small EDRK-rich factor 1A	Other	other
8,43E-04	-1,472	ENSRNOG00000002460	SERPINB2	serpin family B member 2	Extracellular Space	other
2,93E-03	-5,161	ENSRNOG00000007457	SERPING1	serpin family G member 1	Extracellular Space	other
1,02E-02	-5,009	ENSRNOG00000001699	SETD4	SET domain containing 4	Other	other
1,26E-03	1,714	ENSRNOG00000027098	SEZ6L2	seizure related 6 homolog like 2	Cytoplasm	other
5,39E-04	2,072	ENSRNOG00000001425	SH2B2	SH2B adaptor protein 2	Cytoplasm	other
9,57E-04	-1,177	ENSRNOG00000028238	Sh3bgr	SH3-binding domain glutamic acid-rich protein	Cytoplasm	other
4,90E-03	1,287	ENSRNOG00000052296	SHANK3	SH3 and multiple ankyrin repeat domains 3	Plasma Membrane	other
2,25E-04	2,736	ENSRNOG00000012521	SHISA2	shisa family member 2	Cytoplasm	other
3,07E-02	1,717	ENSRNOG00000024322	SHROOM2	shroom family member 2	Plasma Membrane	ion channel
1,26E-05	-4,257	ENSRNOG00000049943	SINHCAF	SIN3-HDAC complex associated factor	Extracellular Space	other
3,61E-04	-3,086	ENSRNOG00000000421	SKIV2L	Ski2 like RNA helicase	Nucleus	enzyme
5,54E-03	1,484	ENSRNOG00000013959	Skor1	SKI family transcriptional corepressor 1	Nucleus	transcription regulator
1,12E-02	-4,208	ENSRNOG00000037162	SLBP	stem-loop binding protein	Nucleus	other
2,06E-02	1,761	ENSRNOG00000026091	SLC10A4	solute carrier family 10 member 4	Plasma Membrane	transporter
3,46E-02	-0,890	ENSRNOG00000011881	SLC25A15	solute carrier family 25 member 15	Cytoplasm	transporter
1,41E-02	-4,117	ENSRNOG00000047781	SLC25A23	solute carrier family 25 member 23	Cytoplasm	transporter
7,96E-03	-3,315	ENSRNOG00000004351	SLC25A29	solute carrier family 25 member 29	Cytoplasm	transporter
3,47E-08	-1,257	ENSRNOG00000008289	SLC25A3	solute carrier family 25 member 3	Cytoplasm	transporter
7,81E-14	-1,203	ENSRNOG00000010830	SLC25A4	solute carrier family 25 member 4	Cytoplasm	transporter	clodronic acid
1,53E-08	-1,948	ENSRNOG00000039980	SLC25A5	solute carrier family 25 member 5	Cytoplasm	transporter	clodronic acid
4,62E-02	1,319	ENSRNOG00000002397	SLC30A10	solute carrier family 30 member 10	Plasma Membrane	transporter
1,12E-04	1,835	ENSRNOG00000012311	SLC35D3	solute carrier family 35 member D3	Cytoplasm	other
8,79E-06	2,771	ENSRNOG00000008243	SLC43A1	solute carrier family 43 member 1	Plasma Membrane	transporter
4,32E-05	-3,922	ENSRNOG00000055089	SLC44A1	solute carrier family 44 member 1	Plasma Membrane	transporter
1,15E-03	-1,100	ENSRNOG00000007591	SLC45A3	solute carrier family 45 member 3	Cytoplasm	transporter
3,08E-08	2,630	ENSRNOG00000005132	SLC52A3	solute carrier family 52 member 3	Plasma Membrane	transporter
4,33E-02	1,959	ENSRNOG00000027468	SLC6A15	solute carrier family 6 member 15	Plasma Membrane	transporter
1,48E-04	1,887	ENSRNOG00000031662	SLC6A5	solute carrier family 6 member 5	Plasma Membrane	transporter	VVZ-149
1,07E-02	-3,940	ENSRNOG00000000879	SLC9A6	solute carrier family 9 member A6	Plasma Membrane	transporter
2,42E-03	-3,019	ENSRNOG00000014482	SLF2	SMC5-SMC6 complex localization factor 2	Extracellular Space	other
1,46E-02	0,951	ENSRNOG00000026065	SLIT1	slit guidance ligand 1	Extracellular Space	other
1,04E-04	2,292	ENSRNOG00000009209	SLITRK1	SLIT and NTRK like family member 1	Plasma Membrane	other
4,62E-03	-1,886	ENSRNOG00000011307	SLMAP	sarcolemma associated protein	Plasma Membrane	other
1,04E-03	-2,528	ENSRNOG00000018483	SMAD1	SMAD family member 1	Nucleus	transcription regulator
5,24E-05	-3,780	ENSRNOG00000018149	SMARCA5	SWI/SNF related, matrix associated, actin dependent regulator of chromatin, subfamily a, member 5	Nucleus	transcription regulator
4,01E-02	-1,676	ENSRNOG00000010274	SMC4	structural maintenance of chromosomes 4	Nucleus	transporter
5,72E-05	-1,312	ENSRNOG00000008461	SMDT1	single-pass membrane protein with aspartate rich tail 1	Extracellular Space	other
3,23E-05	2,140	ENSRNOG00000018845	SNAPC4	small nuclear RNA activating complex polypeptide 4	Nucleus	transcription regulator
1,15E-06	3,078	ENSRNOG00000018039	SNCB	synuclein beta	Cytoplasm	other
3,94E-02	-3,886	ENSRNOG00000004050	SNRK	SNF related kinase	Cytoplasm	kinase
1,04E-02	-2,003	ENSRNOG00000050410	SNRPD3	small nuclear ribonucleoprotein D3 polypeptide	Nucleus	other
9,79E-04	-3,990	ENSRNOG00000037998	SNW1	SNW domain containing 1	Nucleus	transcription regulator
3,42E-03	-1,081	ENSRNOG00000002115	SOD1	superoxide dismutase 1	Cytoplasm	enzyme
5,10E-07	-2,016	ENSRNOG00000019048	SOD2	superoxide dismutase 2	Cytoplasm	enzyme
6,51E-03	-4,609	ENSRNOG00000003869	SOD3	superoxide dismutase 3	Extracellular Space	enzyme
2,36E-04	-1,592	ENSRNOG00000013391	SORBS2	sorbin and SH3 domain containing 2	Plasma Membrane	other
1,20E-05	2,882	ENSRNOG00000011305	SOX10	SRY-box 10	Nucleus	transcription regulator
3,82E-02	-1,060	ENSRNOG00000052579	SOX21	SRY-box 21	Nucleus	transcription regulator
4,42E-03	1,559	ENSRNOG00000012049	SOX7	SRY-box 7	Nucleus	transcription regulator
4,38E-02	-3,327	ENSRNOG00000022800	SP140	SP140 nuclear body protein	Nucleus	transcription regulator
8,66E-03	-3,167	ENSRNOG00000015678	SPATA1	spermatogenesis associated 1	Other	other
7,67E-04	1,727	ENSRNOG00000029590	SPATC1	spermatogenesis and centriole associated 1	Cytoplasm	other
3,16E-05	3,321	ENSRNOG00000047413	SPERT	spermatid associated	Cytoplasm	other
1,19E-06	-1,161	ENSRNOG00000037199	SPINK8	serine peptidase inhibitor, Kazal type 8 (putative)	Other	other
3,09E-03	2,295	ENSRNOG00000012811	SPINT1	serine peptidase inhibitor, Kunitz type 1	Extracellular Space	other
4,25E-04	-2,694	ENSRNOG00000005434	SPTBN1	spectrin beta, non-erythrocytic 1	Plasma Membrane	other
1,80E-02	-1,918	ENSRNOG00000003147	SQSTM1	sequestosome 1	Cytoplasm	transcription regulator
1,27E-04	-4,542	ENSRNOG00000039666	SRPX	sushi repeat containing protein X-linked	Cytoplasm	other
5,10E-03	-3,591	ENSRNOG00000027360	SRSF7	serine and arginine rich splicing factor 7	Nucleus	other
5,06E-03	0,567	ENSRNOG00000056894	ST6GALNAC3	ST6 N-acetylgalactosaminide alpha-2,6-sialyltransferase 3	Cytoplasm	enzyme
1,50E-02	-3,667	ENSRNOG00000056243	ST7	suppression of tumorigenicity 7	Other	other
2,73E-02	2,323	ENSRNOG00000014018	ST8SIA1	ST8 alpha-N-acetyl-neuraminide alpha-2,8-sialyltransferase 1	Cytoplasm	enzyme
1,74E-06	2,075	ENSRNOG00000004805	STAC2	SH3 and cysteine rich domain 2	Plasma Membrane	other
1,62E-02	-3,654	ENSRNOG00000015389	STAG1	stromal antigen 1	Nucleus	transcription regulator
2,10E-02	-3,460	ENSRNOG00000021164	STIP1	stress induced phosphoprotein 1	Cytoplasm	other	lavendustin C
3,03E-03	3,083	ENSRNOG00000004217	STK10	serine/threonine kinase 10	Cytoplasm	kinase
3,48E-03	-2,449	ENSRNOG00000014287	STK11	serine/threonine kinase 11	Cytoplasm	kinase
1,20E-07	1,881	ENSRNOG00000009590	STOX2	storkhead box 2	Other	other
3,00E-06	-3,749	ENSRNOG00000016145	STRN4	striatin 4	Cytoplasm	other
5,53E-03	-3,637	ENSRNOG00000014902	STX11	syntaxin 11	Plasma Membrane	transporter
9,08E-04	-4,707	ENSRNOG00000005281	STX16	syntaxin 16	Cytoplasm	transporter
5,36E-06	1,796	ENSRNOG00000000994	STXBP2	syntaxin binding protein 2	Plasma Membrane	transporter
1,04E-04	-4,874	ENSRNOG00000020392	STXBP3	syntaxin binding protein 3	Plasma Membrane	transporter
1,47E-03	-3,226	ENSRNOG00000032768	STXBP4	syntaxin binding protein 4	Cytoplasm	other
3,50E-02	-2,362	ENSRNOG00000050563	SUB1	SUB1 homolog, transcriptional regulator	Nucleus	transcription regulator
1,08E-09	-1,674	ENSRNOG00000005587	SUCLG1	succinate-CoA ligase alpha subunit	Cytoplasm	enzyme
1,68E-04	-3,560	ENSRNOG00000060005	SURF4	surfeit 4	Cytoplasm	other
1,68E-03	0,408	ENSRNOG00000008714	Svs1	seminal vesicle secretory protein 1	Other	enzyme
3,95E-02	2,160	ENSRNOG00000051688	SYT15	synaptotagmin 15	Cytoplasm	transporter
3,79E-07	2,924	ENSRNOG00000004756	SYT2	synaptotagmin 2	Cytoplasm	transporter
1,94E-02	-2,509	ENSRNOG00000028659	Szt2	SZT2, KICSTOR complex subunit	Cytoplasm	other
6,93E-07	2,881	ENSRNOG00000009708	TAS1R1	taste 1 receptor member 1	Plasma Membrane	G-protein coupled receptor
3,17E-03	-3,337	ENSRNOG00000014543	TBC1D2B	TBC1 domain family member 2B	Cytoplasm	other
3,02E-02	-1,050	ENSRNOG00000013583	TBC1D8	TBC1 domain family member 8	Plasma Membrane	other
2,00E-02	-1,513	ENSRNOG00000048342	TBCA	tubulin folding cofactor A	Cytoplasm	other
7,64E-03	-2,203	ENSRNOG00000048291	TBCC	tubulin folding cofactor C	Cytoplasm	enzyme
5,12E-04	-1,892	ENSRNOG00000022323	TCEA1	transcription elongation factor A1	Nucleus	transcription regulator
2,16E-02	-1,426	ENSRNOG00000014160	TCP1	t-complex 1	Cytoplasm	other
2,17E-02	-0,454	ENSRNOG00000025693	TDRD6	tudor domain containing 6	Cytoplasm	other
1,34E-03	1,553	ENSRNOG00000020860	TDRKH	tudor and KH domain containing	Cytoplasm	other
1,37E-02	1,641	ENSRNOG00000015488	TEAD1	TEA domain transcription factor 1	Nucleus	transcription regulator
6,65E-03	2,272	ENSRNOG00000031126	TECTA	tectorin alpha	Extracellular Space	enzyme
9,60E-05	2,610	ENSRNOG00000011033	TEKT2	tektin 2	Cytoplasm	other
3,53E-03	-2,359	ENSRNOG00000020435	TERF2	telomeric repeat binding factor 2	Nucleus	transcription regulator
1,73E-04	-1,402	ENSRNOG00000001128	TESC	tescalcin	Cytoplasm	other
7,72E-03	1,620	ENSRNOG00000015520	TICRR	TOPBP1 interacting checkpoint and replication regulator	Nucleus	other
4,84E-04	2,367	ENSRNOG00000011947	TIFAB	TIFA inhibitor	Other	other
2,79E-02	-1,476	ENSRNOG00000007883	TIMM10	translocase of inner mitochondrial membrane 10	Cytoplasm	transporter
1,10E-02	-1,358	ENSRNOG00000007040	TIMM17A	translocase of inner mitochondrial membrane 17A	Cytoplasm	transporter
3,45E-02	-2,312	ENSRNOG00000020501	TJP3	tight junction protein 3	Cytoplasm	other
3,99E-02	-2,634	ENSRNOG00000012349	TLNRD1	talin rod domain containing 1	Other	other
1,28E-05	1,938	ENSRNOG00000042237	TM6SF2	transmembrane 6 superfamily member 2	Plasma Membrane	other
1,24E-02	-3,818	ENSRNOG00000016623	Tmeff2	transmembrane protein with EGF-like and two follistatin-like domains 2	Other	other
2,29E-02	-3,439	ENSRNOG00000010911	TMEM108	transmembrane protein 108	Plasma Membrane	other
2,49E-06	1,961	ENSRNOG00000002768	TMEM114	transmembrane protein 114	Plasma Membrane	other
1,78E-02	-2,569	ENSRNOG00000005174	TMEM121	transmembrane protein 121	Other	other
2,34E-02	2,577	ENSRNOG00000000963	TMEM132C	transmembrane protein 132C	Other	other
4,09E-04	1,178	ENSRNOG00000016091	TMEM169	transmembrane protein 169	Other	other
2,96E-05	-5,085	ENSRNOG00000012860	TMEM184C	transmembrane protein 184C	Other	other
3,20E-03	1,964	ENSRNOG00000039464	TMEM229A	transmembrane protein 229A	Other	other
4,53E-02	-3,174	ENSRNOG00000021517	TMEM231	transmembrane protein 231	Extracellular Space	other
4,79E-02	-2,046	ENSRNOG00000011912	TMEM38A	transmembrane protein 38A	Cytoplasm	ion channel
2,07E-05	2,538	ENSRNOG00000024259	TMEM54	transmembrane protein 54	Other	other
6,60E-07	-4,437	ENSRNOG00000006608	TMEM70	transmembrane protein 70	Cytoplasm	other
3,42E-06	0,719	ENSRNOG00000038607	TMEM86B	transmembrane protein 86B	Cytoplasm	enzyme
4,49E-02	-3,851	ENSRNOG00000008797	TMPO	thymopoietin	Nucleus	other
3,51E-02	2,968	ENSRNOG00000021100	TNFAIP8L2	TNF alpha induced protein 8 like 2	Cytoplasm	other
8,37E-05	1,719	ENSRNOG00000016575	TNFRSF1B	TNF receptor superfamily member 1B	Plasma Membrane	transmembrane receptor
1,80E-07	-1,057	ENSRNOG00000009073	TNNI1	troponin I1, slow skeletal type	Cytoplasm	other
7,78E-14	-1,093	ENSRNOG00000018250	TNNI3	troponin I3, cardiac type	Cytoplasm	transporter
1,61E-12	-0,696	ENSRNOG00000033734	TNNT2	troponin T2, cardiac type	Cytoplasm	other
1,97E-02	1,751	ENSRNOG00000002468	TNR	tenascin R	Plasma Membrane	other
6,17E-04	-1,630	ENSRNOG00000019980	TOMM20	translocase of outer mitochondrial membrane 20	Cytoplasm	transporter
1,89E-02	-1,135	ENSRNOG00000043114	TOMM7	translocase of outer mitochondrial membrane 7	Cytoplasm	transporter
6,18E-04	-1,849	ENSRNOG00000006485	TOPORS	TOP1 binding arginine/serine rich protein	Nucleus	enzyme
6,07E-03	-4,137	ENSRNOG00000009369	TOR4A	torsin family 4 member A	Other	other
3,32E-03	-1,606	ENSRNOG00000018225	TP53INP2	tumor protein p53 inducible nuclear protein 2	Nucleus	other
3,81E-04	1,600	ENSRNOG00000024707	TP73	tumor protein p73	Nucleus	transcription regulator
4,59E-02	-1,430	ENSRNOG00000050669	TPI1	triosephosphate isomerase 1	Cytoplasm	enzyme
6,21E-09	-1,060	ENSRNOG00000018184	Tpm1	tropomyosin 1, alpha	Plasma Membrane	other
6,48E-03	1,092	ENSRNOG00000021091	TRANK1	tetratricopeptide repeat and ankyrin repeat containing 1	Nucleus	transcription regulator
2,00E-06	3,567	ENSRNOG00000022239	TRARG1	trafficking regulator of GLUT4 (SLC2A4) 1	Plasma Membrane	other
6,51E-06	2,286	ENSRNOG00000012789	Trhr2	thyrotropin releasing hormone receptor 2	Plasma Membrane	G-protein coupled receptor
2,59E-02	-2,345	ENSRNOG00000032930	TRIM26	tripartite motif containing 26	Cytoplasm	other
3,58E-02	-3,266	ENSRNOG00000009449	TRIM35	tripartite motif containing 35	Cytoplasm	other
5,11E-05	-1,228	ENSRNOG00000006146	TRIM54	tripartite motif containing 54	Cytoplasm	other
4,82E-02	-3,557	ENSRNOG00000002469	TRIM7	tripartite motif containing 7	Cytoplasm	other
3,74E-04	-2,007	ENSRNOG00000022099	TRIM72	tripartite motif containing 72	Cytoplasm	enzyme
2,45E-02	-2,168	ENSRNOG00000016963	TRIP12	thyroid hormone receptor interactor 12	Cytoplasm	enzyme
1,24E-02	-4,524	ENSRNOG00000006432	TRNT1	tRNA nucleotidyl transferase 1	Cytoplasm	enzyme
2,62E-03	1,163	ENSRNOG00000015829	TRPM1	transient receptor potential cation channel subfamily M member 1	Plasma Membrane	ion channel
1,34E-05	2,533	ENSRNOG00000001195	TRPV4	transient receptor potential cation channel subfamily V member 4	Plasma Membrane	ion channel
1,30E-02	-3,301	ENSRNOG00000016246	TSHZ1	teashirt zinc finger homeobox 1	Nucleus	transcription regulator
2,23E-06	1,229	ENSRNOG00000007900	TSPAN33	tetraspanin 33	Plasma Membrane	other
1,12E-02	-1,173	ENSRNOG00000013753	Tssk5	testis-specific serine kinase 5	Other	kinase
3,48E-03	-1,897	ENSRNOG00000011059	TTBK2	tau tubulin kinase 2	Cytoplasm	kinase
9,44E-04	3,297	ENSRNOG00000017473	TTC25	tetratricopeptide repeat domain 25	Cytoplasm	other
8,76E-04	0,850	ENSRNOG00000007254	TTC9	tetratricopeptide repeat domain 9	Extracellular Space	other
2,56E-02	1,299	ENSRNOG00000018850	TTC9B	tetratricopeptide repeat domain 9B	Other	other
4,17E-04	0,691	ENSRNOG00000032311	Ttll8	tubulin tyrosine ligase like 8	Other	enzyme
7,31E-03	-3,365	ENSRNOG00000013340	TWSG1	twisted gastrulation BMP signaling modulator 1	Extracellular Space	other
8,71E-05	-0,976	ENSRNOG00000012081	TXN	thioredoxin	Cytoplasm	enzyme	PX-12
3,11E-04	-0,843	ENSRNOG00000042271	Ubb	ubiquitin B	Cytoplasm	other
6,85E-03	-1,443	ENSRNOG00000057823	UBC	ubiquitin C	Cytoplasm	enzyme
3,64E-04	-2,493	ENSRNOG00000015734	UBE3A	ubiquitin protein ligase E3A	Nucleus	enzyme
1,89E-02	-1,539	ENSRNOG00000020442	UBL5	ubiquitin like 5	Cytoplasm	other
7,13E-03	-3,127	ENSRNOG00000020937	UBTF	upstream binding transcription factor	Nucleus	transcription regulator
2,42E-10	-1,435	ENSRNOG00000017854	UCP2	uncoupling protein 2	Cytoplasm	transporter
3,52E-02	2,102	ENSRNOG00000000495	UHRF1BP1	UHRF1 binding protein 1	Other	other
6,33E-03	1,639	ENSRNOG00000059840	UNC5A	unc-5 netrin receptor A	Plasma Membrane	transmembrane receptor
1,65E-04	0,974	ENSRNOG00000008728	UNC79	unc-79 homolog, NALCN channel complex subunit	Other	other
3,95E-02	-3,396	ENSRNOG00000004972	UPP1	uridine phosphorylase 1	Cytoplasm	enzyme
1,52E-02	-1,420	ENSRNOG00000025909	UQCC2	ubiquinol-cytochrome c reductase complex assembly factor 2	Cytoplasm	other
1,10E-06	-1,158	ENSRNOG00000016952	UQCR11	ubiquinol-cytochrome c reductase, complex III subunit XI	Cytoplasm	enzyme
2,88E-08	-1,084	ENSRNOG00000024967	Uqcrb	ubiquinol-cytochrome c reductase binding protein	Cytoplasm	other
1,68E-05	-1,280	ENSRNOG00000032134	UQCRC1	ubiquinol-cytochrome c reductase core protein 1	Cytoplasm	enzyme
2,51E-03	-1,028	ENSRNOG00000036742	UQCRC2	ubiquinol-cytochrome c reductase core protein 2	Cytoplasm	enzyme
2,34E-09	-1,502	ENSRNOG00000018281	UQCRFS1	ubiquinol-cytochrome c reductase, Rieske iron-sulfur polypeptide 1	Cytoplasm	enzyme
1,81E-04	-1,113	ENSRNOG00000012550	UQCRHL	ubiquinol-cytochrome c reductase hinge protein like	Cytoplasm	other
2,96E-05	-0,943	ENSRNOG00000048174	UQCRQ	ubiquinol-cytochrome c reductase complex III subunit VII	Cytoplasm	enzyme
6,20E-05	3,377	ENSRNOG00000043404	UROC1	urocanate hydratase 1	Cytoplasm	enzyme
9,43E-04	-3,590	ENSRNOG00000049531	USP19	ubiquitin specific peptidase 19	Cytoplasm	peptidase
3,21E-02	-2,642	ENSRNOG00000054863	USP4	ubiquitin specific peptidase 4	Nucleus	peptidase
1,20E-03	-1,252	ENSRNOG00000011401	USP50	ubiquitin specific peptidase 50	Other	other
7,94E-03	-1,927	ENSRNOG00000021434	USP51	ubiquitin specific peptidase 51	Other	peptidase
7,34E-05	-4,494	ENSRNOG00000010729	USP8	ubiquitin specific peptidase 8	Cytoplasm	peptidase
3,57E-04	-4,145	ENSRNOG00000003832	VASH2	vasohibin 2	Cytoplasm	other
2,38E-02	-2,059	ENSRNOG00000014333	VCAM1	vascular cell adhesion molecule 1	Plasma Membrane	transmembrane receptor
3,26E-05	-2,097	ENSRNOG00000010765	VCL	vinculin	Plasma Membrane	enzyme
1,44E-05	-2,188	ENSRNOG00000034242	VCP	valosin containing protein	Cytoplasm	enzyme	CB-5083
3,66E-05	-1,890	ENSRNOG00000006375	VDAC1	voltage dependent anion channel 1	Cytoplasm	ion channel
1,10E-04	-1,713	ENSRNOG00000013505	VDAC2	voltage dependent anion channel 2	Cytoplasm	ion channel
6,64E-06	-1,860	ENSRNOG00000019277	VDAC3	voltage dependent anion channel 3	Cytoplasm	ion channel
4,41E-03	2,175	ENSRNOG00000000405	VGLL2	vestigial like family member 2	Nucleus	transcription regulator
3,93E-02	2,134	ENSRNOG00000011446	VILL	villin like	Cytoplasm	other
2,47E-04	-1,238	ENSRNOG00000039865	Vnn3	vanin 3	Cytoplasm	enzyme
7,13E-03	-4,238	ENSRNOG00000056889	VPS33A	VPS33A, CORVET/HOPS core subunit	Cytoplasm	transporter
1,46E-03	1,632	ENSRNOG00000002932	WDR19	WD repeat domain 19	Extracellular Space	other
9,30E-06	-1,523	ENSRNOG00000033611	Wdr83os	WD repeat domain 83 opposite strand	Other	other
3,82E-05	-3,531	ENSRNOG00000022857	WDR92	WD repeat domain 92	Other	other
5,53E-03	-2,756	ENSRNOG00000018406	WIPF1	WAS/WASL interacting protein family member 1	Cytoplasm	other
2,18E-02	1,624	ENSRNOG00000007869	WSCD1	WSC domain containing 1	Other	other
1,38E-02	2,384	ENSRNOG00000028636	XKR5	XK related 5	Other	other
4,52E-02	0,353	ENSRNOG00000009180	XKR7	XK related 7	Other	other
3,55E-02	0,642	ENSRNOG00000012141	XRCC3	X-ray repair cross complementing 3	Nucleus	enzyme
3,76E-07	-4,665	ENSRNOG00000014168	XYLB	xylulokinase	Cytoplasm	kinase
1,34E-02	-2,773	ENSRNOG00000005480	YBX3	Y-box binding protein 3	Nucleus	transcription regulator
2,44E-04	-3,960	ENSRNOG00000005689	YEATS4	YEATS domain containing 4	Nucleus	transcription regulator
2,27E-03	-0,488	ENSRNOG00000027317	YLPM1	YLP motif containing 1	Nucleus	transcription regulator
8,87E-03	-3,457	ENSRNOG00000025424	YRDC	yrdC N6-threonylcarbamoyltransferase domain containing	Other	other
2,10E-04	-3,036	ENSRNOG00000010892	YTHDF2	YTH N6-methyladenosine RNA binding protein 2	Cytoplasm	other
3,64E-04	-1,735	ENSRNOG00000005290	YWHAE	tyrosine 3-monooxygenase/tryptophan 5-monooxygenase activation protein epsilon	Cytoplasm	other
1,27E-03	-2,208	ENSRNOG00000055471	YWHAH	tyrosine 3-monooxygenase/tryptophan 5-monooxygenase activation protein eta	Cytoplasm	transcription regulator
5,41E-03	-3,523	ENSRNOG00000028941	ZBED3	zinc finger BED-type containing 3	Cytoplasm	transcription regulator
3,75E-03	-1,823	ENSRNOG00000061862	ZBTB10	zinc finger and BTB domain containing 10	Nucleus	other
4,18E-02	-2,326	ENSRNOG00000009131	ZC3H12A	zinc finger CCCH-type containing 12A	Cytoplasm	enzyme
5,39E-03	-1,849	ENSRNOG00000013944	ZC3HAV1L	zinc finger CCCH-type containing, antiviral 1 like	Cytoplasm	other
2,47E-06	-4,893	ENSRNOG00000004344	ZDHHC3	zinc finger DHHC-type containing 3	Cytoplasm	peptidase
4,36E-04	-2,308	ENSRNOG00000058646	ZFP36L1	ZFP36 ring finger protein like 1	Nucleus	transcription regulator
1,27E-03	-3,266	ENSRNOG00000026569	Zfp943	zinc finger prtoein 943	Other	other
1,19E-02	-1,304	ENSRNOG00000059552	ZKSCAN5	zinc finger with KRAB and SCAN domains 5	Nucleus	transcription regulator
9,23E-04	-3,818	ENSRNOG00000058643	ZNF281	zinc finger protein 281	Nucleus	transcription regulator
4,97E-03	-3,509	ENSRNOG00000012718	ZNF451	zinc finger protein 451	Nucleus	enzyme
3,37E-02	-3,665	ENSRNOG00000004268	ZNF519	zinc finger protein 519	Nucleus	transcription regulator
2,98E-02	-3,998	ENSRNOG00000024065	ZNF575	zinc finger protein 575	Nucleus	transcription regulator
8,95E-03	-2,716	ENSRNOG00000016392	ZNF593	zinc finger protein 593	Nucleus	transcription regulator
3,12E-02	1,951	ENSRNOG00000031569	ZNF648	zinc finger protein 648	Other	other
3,29E-02	-1,341	ENSRNOG00000054426	ZNF704	zinc finger protein 704	Nucleus	other
1,47E-02	2,131	ENSRNOG00000024693	ZNF831	zinc finger protein 831	Other	other
5,83E-10	-1,503	ENSRNOG00000019223
1,29E-08	1,286	ENSRNOG00000059921
3,05E-07	-1,451	ENSRNOG00000047276
2,58E-06	1,884	ENSRNOG00000045749
6,53E-06	2,103	ENSRNOG00000002975
6,82E-06	1,533	ENSRNOG00000049614
1,05E-05	-1,624	ENSRNOG00000030291
1,42E-05	-1,541	ENSRNOG00000048644
3,78E-05	-1,258	ENSRNOG00000049056
4,21E-05	1,996	ENSRNOG00000056478
8,10E-05	-1,753	ENSRNOG00000026400
8,68E-05	-1,016	ENSRNOG00000033057
1,43E-04	-0,848	ENSRNOG00000009521
2,44E-04	3,017	ENSRNOG00000057099
4,02E-04	-2,125	ENSRNOG00000055011
4,45E-04	-1,292	ENSRNOG00000056237
8,26E-04	-2,504	ENSRNOG00000027253
8,98E-04	2,066	ENSRNOG00000030938
1,00E-03	2,190	ENSRNOG00000018083
1,17E-03	0,384	ENSRNOG00000047746
1,23E-03	2,779	ENSRNOG00000048867
1,36E-03	-3,626	ENSRNOG00000053814
1,44E-03	2,147	ENSRNOG00000058420
1,98E-03	-2,506	ENSRNOG00000053216
2,00E-03	-1,464	ENSRNOG00000055023
2,03E-03	-0,994	ENSRNOG00000033916
2,59E-03	2,121	ENSRNOG00000051951
2,82E-03	-2,396	ENSRNOG00000006958
2,91E-03	-1,485	ENSRNOG00000038552
3,10E-03	-1,814	ENSRNOG00000024294
3,23E-03	-1,275	ENSRNOG00000029745
3,69E-03	0,907	ENSRNOG00000056236
4,86E-03	3,030	ENSRNOG00000003952
5,15E-03	3,002	ENSRNOG00000011955
5,32E-03	1,887	ENSRNOG00000054519
5,92E-03	-1,913	ENSRNOG00000057676
6,93E-03	-3,840	ENSRNOG00000052704
7,15E-03	-1,111	ENSRNOG00000054489
7,20E-03	1,164	ENSRNOG00000049045
7,45E-03	2,214	ENSRNOG00000055996
9,27E-03	-1,037	ENSRNOG00000051336
9,33E-03	-2,930	ENSRNOG00000057321
1,20E-02	2,483	ENSRNOG00000050966
1,22E-02	2,307	ENSRNOG00000059889
1,25E-02	1,327	ENSRNOG00000021048
1,54E-02	-1,164	ENSRNOG00000047447
1,98E-02	1,845	ENSRNOG00000060870
2,20E-02	-1,260	ENSRNOG00000020492
2,28E-02	-1,499	ENSRNOG00000030214
2,42E-02	-1,280	ENSRNOG00000003588
2,72E-02	1,597	ENSRNOG00000058510
2,86E-02	-1,745	ENSRNOG00000042252
3,19E-02	1,856	ENSRNOG00000061369
3,24E-02	-1,506	ENSRNOG00000015854
3,41E-02	-1,186	ENSRNOG00000052731
3,42E-02	-1,527	ENSRNOG00000060927
3,69E-02	2,017	ENSRNOG00000061625
3,99E-02	-1,865	ENSRNOG00000052237
4,10E-02	-1,404	ENSRNOG00000051163
4,62E-02	-0,904	ENSRNOG00000045759
4,95E-02	1,799	ENSRNOG00000027374

## Sheet: DEGs AR11 vs AR7
Adjusted p value < 0.05 are shown			List of differentially expressed genes in AR11 vs AR7, (Negative value means down-regulation in AR11)
Adjusted p value	Expr Log Ratio	ID	Symbol	Entrez Gene Name	Location	Type(s)	Drug(s)
3,86E-04	0,630	ENSRNOG00000012966	ACADL	acyl-CoA dehydrogenase long chain	Cytoplasm	enzyme
1,90E-05	0,464	ENSRNOG00000008536	ACTC1	actin, alpha, cardiac muscle 1	Cytoplasm	enzyme
4,16E-03	2,768	ENSRNOG00000032642	Actl11	actin-like 11	Cytoplasm	other
1,31E-03	-3,036	ENSRNOG00000020401	ADCY4	adenylate cyclase 4	Plasma Membrane	enzyme
4,15E-03	2,472	ENSRNOG00000011154	ADGRF5	adhesion G protein-coupled receptor F5	Plasma Membrane	G-protein coupled receptor
2,22E-03	3,801	ENSRNOG00000012315	AGMAT	agmatinase	Cytoplasm	enzyme
6,45E-04	0,257	ENSRNOG00000052802	ALDOA	aldolase, fructose-bisphosphate A	Cytoplasm	enzyme
5,40E-03	-3,345	ENSRNOG00000007454	ALOXE3	arachidonate lipoxygenase 3	Extracellular Space	enzyme
7,30E-04	-3,452	ENSRNOG00000018290	ALX3	ALX homeobox 3	Nucleus	transcription regulator
1,94E-02	-3,383	ENSRNOG00000008990	AMOTL1	angiomotin like 1	Plasma Membrane	other
5,47E-06	-3,284	ENSRNOG00000028168	ANKRD16	ankyrin repeat domain 16	Other	other
1,36E-03	-1,413	ENSRNOG00000049733	Ankrd33	ankyrin repeat domain 33	Other	other
1,31E-02	-2,680	ENSRNOG00000014610	ANPEP	alanyl aminopeptidase, membrane	Plasma Membrane	peptidase	CNGRC peptide-TNF alpha conjugate
2,53E-02	0,617	ENSRNOG00000014453	ANXA5	annexin A5	Plasma Membrane	transporter
1,06E-04	-3,387	ENSRNOG00000051307	AOC3	amine oxidase, copper containing 3	Plasma Membrane	enzyme	hydralazine, hydralazine/hydrochlorothiazide/reserpine, hydralazine/hydrochlorothiazide, hydralazine/isosorbide dinitrate
2,95E-03	-3,669	ENSRNOG00000025509	APBB2	amyloid beta precursor protein binding family B member 2	Cytoplasm	other
2,54E-07	-4,785	ENSRNOG00000013304	ARG1	arginase 1	Cytoplasm	enzyme
1,03E-03	-5,568	ENSRNOG00000005809	ARHGDIB	Rho GDP dissociation inhibitor beta	Cytoplasm	enzyme
6,77E-03	-2,738	ENSRNOG00000020322	ASB1	ankyrin repeat and SOCS box containing 1	Nucleus	transcription regulator
1,51E-02	-3,136	ENSRNOG00000002312	ATP10D	ATPase phospholipid transporting 10D (putative)	Cytoplasm	transporter
3,78E-02	-2,284	ENSRNOG00000003472	ATP11C	ATPase phospholipid transporting 11C	Plasma Membrane	transporter
8,54E-03	-0,407	ENSRNOG00000049912	Atp5e	ATP synthase, H+ transporting, mitochondrial F1 complex, epsilon subunit	Cytoplasm	transporter
5,20E-03	0,344	ENSRNOG00000002840	ATP5F1B	ATP synthase F1 subunit beta	Cytoplasm	transporter
3,50E-02	-0,549	ENSRNOG00000013300	ATP5IF1	ATP synthase inhibitory factor subunit 1	Cytoplasm	other
1,46E-03	-0,432	ENSRNOG00000027049	ATP5MF	ATP synthase membrane subunit f	Cytoplasm	transporter
1,25E-08	-0,262	ENSRNOG00000028884	ATP5MG	ATP synthase membrane subunit g	Cytoplasm	enzyme
4,84E-02	-0,743	ENSRNOG00000003269	ATP6V0E1	ATPase H+ transporting V0 subunit e1	Cytoplasm	transporter
1,17E-02	2,943	ENSRNOG00000015566	ATP6V1E2	ATPase H+ transporting V1 subunit E2	Cytoplasm	transporter
3,34E-02	-3,375	ENSRNOG00000028749	ATXN7L2	ataxin 7 like 2	Other	other
2,09E-02	-2,562	ENSRNOG00000055010	AXIN2	axin 2	Cytoplasm	other
2,34E-02	4,320	ENSRNOG00000004697	BAALC	BAALC, MAP3K1 and KLF4 binding	Cytoplasm	other
2,82E-03	4,403	ENSRNOG00000014960	BARD1	BRCA1 associated RING domain 1	Nucleus	transcription regulator
3,28E-03	-3,928	ENSRNOG00000002291	BRWD3	bromodomain and WD repeat domain containing 3	Other	other
3,35E-07	4,619	ENSRNOG00000007906	BUB1B	BUB1 mitotic checkpoint serine/threonine kinase B	Nucleus	kinase
3,57E-02	-4,811	ENSRNOG00000008696	C12orf45	chromosome 12 open reading frame 45	Other	other
2,59E-04	3,187	ENSRNOG00000004571	C15orf41	chromosome 15 open reading frame 41	Other	other
2,13E-02	-2,937	ENSRNOG00000028075	C16orf71	chromosome 16 open reading frame 71	Other	other
5,15E-04	-3,710	ENSRNOG00000005558	C1orf74	chromosome 1 open reading frame 74	Other	other
1,76E-03	-0,287	ENSRNOG00000006949	C1QBP	complement C1q binding protein	Cytoplasm	transcription regulator
1,77E-02	3,693	ENSRNOG00000010185	C2orf69	chromosome 2 open reading frame 69	Other	other
6,26E-03	-3,533	ENSRNOG00000047800	C5AR1	complement C5a receptor 1	Plasma Membrane	G-protein coupled receptor
7,33E-04	-2,153	ENSRNOG00000024115	C6	complement C6	Extracellular Space	other
7,71E-06	-3,796	ENSRNOG00000021323	CA13	carbonic anhydrase 13	Cytoplasm	enzyme	methazolamide, hydrochlorothiazide, acetazolamide, trichloromethiazide, chlorothiazide, chlorthalidone, benzthiazide, sulfacetamide, topiramate
3,07E-04	-3,192	ENSRNOG00000024111	CAGE1	cancer antigen 1	Other	other
1,66E-03	-2,916	ENSRNOG00000057815	CCDC191	coiled-coil domain containing 191	Other	other
8,11E-04	-1,695	ENSRNOG00000056358	CCDC27	coiled-coil domain containing 27	Other	other
6,55E-03	-2,547	ENSRNOG00000021370	Ccdc69	coiled-coil domain containing 69	Other	other
1,89E-02	-0,546	ENSRNOG00000011632	CCT5	chaperonin containing TCP1 subunit 5	Cytoplasm	other
1,46E-02	4,883	ENSRNOG00000025302	CDCA2	cell division cycle associated 2	Nucleus	other
6,84E-05	-4,225	ENSRNOG00000017991	CDK20	cyclin dependent kinase 20	Nucleus	kinase
8,91E-04	-3,292	ENSRNOG00000059485	CDKL3	cyclin dependent kinase like 3	Cytoplasm	kinase
4,35E-05	-3,010	ENSRNOG00000050869	CEBPD	CCAAT enhancer binding protein delta	Nucleus	transcription regulator
4,04E-04	5,799	ENSRNOG00000032178	CENPA	centromere protein A	Nucleus	other
8,86E-03	-3,065	ENSRNOG00000010950	CEP41	centrosomal protein 41	Cytoplasm	other
1,87E-02	4,278	ENSRNOG00000015465	CEP72	centrosomal protein 72	Cytoplasm	other
8,14E-03	3,800	ENSRNOG00000019174	CHTF18	chromosome transmission fidelity factor 18	Nucleus	other
1,76E-04	5,465	ENSRNOG00000026143	CKAP2L	cytoskeleton associated protein 2 like	Cytoplasm	other
3,58E-02	-2,427	ENSRNOG00000002862	CLCN5	chloride voltage-gated channel 5	Plasma Membrane	ion channel
2,02E-03	-2,245	ENSRNOG00000016828	CMTM5	CKLF like MARVEL transmembrane domain containing 5	Other	cytokine
3,20E-03	-2,946	ENSRNOG00000060381	Col15a1/LOC100909752	collagen type XV alpha 1 chain	Extracellular Space	other
9,88E-03	-0,644	ENSRNOG00000004553	COX20	cytochrome c oxidase assembly factor COX20	Cytoplasm	other
5,11E-03	-0,340	ENSRNOG00000030237	Cox7c	cytochrome c oxidase subunit 7C	Cytoplasm	other
6,83E-03	-2,674	ENSRNOG00000047322	Crb3	crumbs family member 3	Plasma Membrane	other
5,43E-03	-2,092	ENSRNOG00000032219	CRYGD	crystallin gamma D	Cytoplasm	other
2,43E-03	0,756	ENSRNOG00000014327	CSRP3	cysteine and glycine rich protein 3	Nucleus	other
5,79E-04	-0,521	ENSRNOG00000001201	CSTB	cystatin B	Cytoplasm	peptidase
2,19E-02	-4,491	ENSRNOG00000026647	CXCL16	C-X-C motif chemokine ligand 16	Extracellular Space	cytokine
3,33E-03	3,465	ENSRNOG00000007433	CYB561	cytochrome b561	Cytoplasm	enzyme
5,72E-03	-3,371	ENSRNOG00000009730	CYP7B1	cytochrome P450 family 7 subfamily B member 1	Cytoplasm	enzyme
1,75E-03	-2,494	ENSRNOG00000053945	DAAM2	dishevelled associated activator of morphogenesis 2	Cytoplasm	other
4,33E-02	3,356	ENSRNOG00000022921	DACT2	dishevelled binding antagonist of beta catenin 2	Cytoplasm	other
6,85E-03	0,961	ENSRNOG00000019810	DES	desmin	Cytoplasm	other
3,31E-03	-2,955	ENSRNOG00000018515	DET1	DET1, COP1 ubiquitin ligase partner	Nucleus	other
3,34E-03	-0,582	ENSRNOG00000005589	DHRS7	dehydrogenase/reductase 7	Other	enzyme
3,41E-02	-2,671	ENSRNOG00000018949	DLK2	delta like non-canonical Notch ligand 2	Extracellular Space	other
9,65E-03	-2,036	ENSRNOG00000026490	DNM3	dynamin 3	Cytoplasm	enzyme
1,53E-02	-2,339	ENSRNOG00000019757	DPEP3	dipeptidase 3	Other	peptidase
1,82E-02	3,599	ENSRNOG00000009625	DPYSL2	dihydropyrimidinase like 2	Cytoplasm	enzyme
6,12E-03	-1,851	ENSRNOG00000017159	DSC3	desmocollin 3	Plasma Membrane	other
3,04E-02	0,399	ENSRNOG00000005924	Dstn/Dstnl1	destrin-like 1	Cytoplasm	other
3,47E-04	-1,942	ENSRNOG00000009700	DYNC1I1	dynein cytoplasmic 1 intermediate chain 1	Cytoplasm	other
6,52E-03	-2,356	ENSRNOG00000001715	ECE2	endothelin converting enzyme 2	Plasma Membrane	peptidase
6,08E-03	-0,393	ENSRNOG00000016272	EDF1	endothelial differentiation related factor 1	Nucleus	transcription regulator
1,49E-02	1,815	ENSRNOG00000053317	EFCAB11	EF-hand calcium binding domain 11	Other	other
1,31E-03	-0,700	ENSRNOG00000004814	Elob	elongin B	Nucleus	transcription regulator
1,65E-02	-3,327	ENSRNOG00000030127	EML2	echinoderm microtubule associated protein like 2	Cytoplasm	other
4,06E-03	-3,511	ENSRNOG00000027498	ENGASE	endo-beta-N-acetylglucosaminidase	Cytoplasm	enzyme
1,06E-02	-2,756	ENSRNOG00000001785	ETV5	ETS variant 5	Nucleus	transcription regulator
1,62E-03	3,174	ENSRNOG00000018003	F2RL1	F2R like trypsin receptor 1	Plasma Membrane	G-protein coupled receptor
7,56E-06	-4,179	ENSRNOG00000013587	FAM135A	family with sequence similarity 135 member A	Other	enzyme
1,07E-04	-4,564	ENSRNOG00000021693	FAM149A	family with sequence similarity 149 member A	Other	other
6,92E-07	-3,643	ENSRNOG00000019914	FAM57B	family with sequence similarity 57 member B	Cytoplasm	enzyme
7,74E-06	-0,734	ENSRNOG00000020982	FAU	FAU, ubiquitin like and ribosomal protein S30 fusion	Cytoplasm	other
1,59E-05	3,452	ENSRNOG00000000066	FBXO28	F-box protein 28	Nucleus	other
3,54E-03	-2,951	ENSRNOG00000019319	FCHSD2	FCH and double SH3 domains 2	Other	other
7,36E-04	3,582	ENSRNOG00000009735	Fibcd1l1	fibrinogen C domain containing 1-like 1	Other	other
3,71E-04	-2,909	ENSRNOG00000005888	FSIP1	fibrous sheath interacting protein 1	Other	other
2,75E-05	-0,291	ENSRNOG00000021079	FXYD1	FXYD domain containing ion transport regulator 1	Plasma Membrane	ion channel
1,37E-02	-2,191	ENSRNOG00000008099	GALNT12	polypeptide N-acetylgalactosaminyltransferase 12	Cytoplasm	enzyme
1,08E-03	-3,080	ENSRNOG00000033059	GALNT6	polypeptide N-acetylgalactosaminyltransferase 6	Cytoplasm	enzyme
1,81E-03	4,166	ENSRNOG00000025198	GAS2L3	growth arrest specific 2 like 3	Other	other
1,68E-04	-3,468	ENSRNOG00000019336	GATA3	GATA binding protein 3	Nucleus	transcription regulator
5,19E-03	2,418	ENSRNOG00000018441	GGT7	gamma-glutamyltransferase 7	Plasma Membrane	enzyme
9,31E-07	3,639	ENSRNOG00000011863	GINS3	GINS complex subunit 3	Nucleus	other
1,29E-03	-0,734	ENSRNOG00000028021	Gm15483	predicted gene 15483	Cytoplasm	other
1,17E-02	-0,594	ENSRNOG00000015936	GNG5	G protein subunit gamma 5	Plasma Membrane	other
4,66E-03	-3,602	ENSRNOG00000038473	GOT1L1	glutamic-oxaloacetic transaminase 1 like 1	Other	enzyme
5,19E-05	0,428	ENSRNOG00000023150	GPI	glucose-6-phosphate isomerase	Extracellular Space	enzyme
5,63E-03	-1,641	ENSRNOG00000048817	GSPT2	G1 to S phase transition 2	Cytoplasm	translation regulator
6,44E-06	-0,857	ENSRNOG00000018237	GSTP1	glutathione S-transferase pi 1	Cytoplasm	enzyme
4,37E-02	-0,725	ENSRNOG00000003542	HCFC1R1	host cell factor C1 regulator 1	Nucleus	other
1,27E-03	2,082	ENSRNOG00000010262	HDC	histidine decarboxylase	Cytoplasm	enzyme
5,06E-04	-3,031	ENSRNOG00000004189	HELB	DNA helicase B	Nucleus	enzyme	cyclophosphamide/epirubicin/5-fluorouracil, cyclophosphamide/epirubicin, cyclophosphamide/docetaxel/epirubicin/5-fluorouracil/trastuzumab, cyclophosphamide/epirubicin/vincristine, epirubicin/5-fluorouracil/oxaliplatin, capecitabine/epirubicin/oxaliplatin, docetaxel/epirubicin, epirubicin/paclitaxel, cyclophosphamide/epirubicin/5-fluorouracil/vinorelbine, cyclophosphamide/epirubicin/5-fluorouracil…
7,20E-03	-1,994	ENSRNOG00000007391	HES7	hes family bHLH transcription factor 7	Nucleus	transcription regulator
7,38E-04	-4,104	ENSRNOG00000003925	HHAT	hedgehog acyltransferase	Cytoplasm	enzyme
6,99E-04	-0,530	ENSRNOG00000019428	HIGD1A	HIG1 hypoxia inducible domain family member 1A	Cytoplasm	other
5,27E-04	-2,342	ENSRNOG00000059055	HSBP1L1	heat shock factor binding protein 1 like 1	Other	other
9,77E-06	0,658	ENSRNOG00000020922	HSPB6	heat shock protein family B (small) member 6	Cytoplasm	other
1,44E-02	-0,412	ENSRNOG00000051624	HSPE1	heat shock protein family E (Hsp10) member 1	Cytoplasm	enzyme
2,41E-02	-0,863	ENSRNOG00000015703	HYPK	huntingtin interacting protein K	Cytoplasm	other
3,85E-06	-4,156	ENSRNOG00000036603	IFIT1	interferon induced protein with tetratricopeptide repeats 1	Cytoplasm	other
4,22E-02	-2,191	ENSRNOG00000008125	Igbp1b	immunoglobulin (CD79A) binding protein 1b	Cytoplasm	other
1,11E-02	3,342	ENSRNOG00000009204	IL17RE	interleukin 17 receptor E	Plasma Membrane	other
1,43E-03	1,896	ENSRNOG00000054218	IL18RAP	interleukin 18 receptor accessory protein	Plasma Membrane	transmembrane receptor
2,32E-03	-2,051	ENSRNOG00000025883	IP6K3	inositol hexakisphosphate kinase 3	Cytoplasm	kinase
5,36E-03	-3,034	ENSRNOG00000021817	IRAK2	interleukin 1 receptor associated kinase 2	Plasma Membrane	kinase
4,12E-03	-3,359	ENSRNOG00000004861	ITGA4	integrin subunit alpha 4	Plasma Membrane	transmembrane receptor	natalizumab, vedolizumab
6,03E-03	-1,676	ENSRNOG00000017689	ITIH3	inter-alpha-trypsin inhibitor heavy chain 3	Extracellular Space	other
1,87E-02	-2,051	ENSRNOG00000036762	ITPRIPL2	ITPRIP like 2	Other	other
6,71E-09	-4,311	ENSRNOG00000053680	KANSL1	KAT8 regulatory NSL complex subunit 1	Nucleus	other
1,51E-07	-4,754	ENSRNOG00000016058	KAZALD1	Kazal type serine peptidase inhibitor domain 1	Extracellular Space	other
4,02E-03	-4,408	ENSRNOG00000013463	KCNJ8	potassium voltage-gated channel subfamily J member 8	Plasma Membrane	ion channel	gliquidone, thiamylal
7,71E-06	-3,527	ENSRNOG00000019440	KCNN4	potassium calcium-activated channel subfamily N member 4	Plasma Membrane	ion channel	betamethasone/clotrimazole, clotrimazole, senicapoc
1,13E-03	-1,924	ENSRNOG00000042309	KIAA0408	KIAA0408	Other	other
3,37E-03	4,447	ENSRNOG00000019100	KIF2C	kinesin family member 2C	Nucleus	other
3,94E-02	-0,391	ENSRNOG00000017466	KIF5B	kinesin family member 5B	Cytoplasm	other
7,73E-04	-3,539	ENSRNOG00000007896	KLHL38	kelch like family member 38	Other	other
3,46E-02	-3,621	ENSRNOG00000014233	KRT19	keratin 19	Cytoplasm	other
1,20E-02	-3,718	ENSRNOG00000043426	KYAT3	kynurenine aminotransferase 3	Cytoplasm	enzyme
7,66E-03	0,818	ENSRNOG00000059166	Ldb3	LIM domain binding 3	Cytoplasm	other
1,76E-02	-2,655	ENSRNOG00000012189	LECT2	leukocyte cell derived chemotaxin 2	Extracellular Space	other
2,94E-02	-0,456	ENSRNOG00000009884	LGALS1	galectin 1	Extracellular Space	other	OTX008
4,37E-03	-3,573	ENSRNOG00000018464	LIPT1	lipoyltransferase 1	Cytoplasm	enzyme
7,94E-05	-1,774	ENSRNOG00000046342	LOC100359503	ribosomal protein S28-like	Other	other
1,05E-05	-0,524	ENSRNOG00000029512	LOC100361854	ribosomal protein S26-like	Cytoplasm	other
3,41E-02	-0,541	ENSRNOG00000029627	LOC100362149	ribosomal protein S20-like	Other	other
2,17E-03	-0,509	ENSRNOG00000019106	LOC100365810/Rps17	ribosomal protein S17	Cytoplasm	other
1,07E-03	-2,338	ENSRNOG00000051731	LOC108348119	RNA-binding protein 33-like	Other	other
6,95E-04	-2,473	ENSRNOG00000050695	LOC108348145	zinc finger protein 7-like	Other	other
3,25E-02	-0,544	ENSRNOG00000032303	LOC108349682	60S ribosomal protein L35a	Other	other
1,04E-04	0,299	ENSRNOG00000030963	LOC108351137	glyceraldehyde-3-phosphate dehydrogenase	Other	other
1,15E-04	-0,741	ENSRNOG00000046002	LOC301124	hypothetical LOC301124	Cytoplasm	other
4,47E-07	-0,640	ENSRNOG00000046109	LOC689574	hypothetical protein LOC689574	Other	other
1,32E-05	-2,964	ENSRNOG00000016643	LPCAT2	lysophosphatidylcholine acyltransferase 2	Cytoplasm	enzyme
3,40E-06	-3,808	ENSRNOG00000029582	LRCH2	leucine rich repeats and calponin homology domain containing 2	Other	other
4,49E-02	-2,777	ENSRNOG00000012817	LRRC17	leucine rich repeat containing 17	Extracellular Space	other
5,48E-04	-3,278	ENSRNOG00000023130	LYPLAL1	lysophospholipase like 1	Cytoplasm	enzyme
1,59E-04	0,413	ENSRNOG00000004583	MB	myoglobin	Cytoplasm	transporter
4,22E-02	2,430	ENSRNOG00000049988	MBTD1	mbt domain containing 1	Other	other
4,72E-03	2,810	ENSRNOG00000017981	MCM10	minichromosome maintenance 10 replication initiation factor	Nucleus	other
2,01E-03	0,268	ENSRNOG00000001440	MDH2	malate dehydrogenase 2	Cytoplasm	enzyme
8,74E-03	-1,676	ENSRNOG00000016210	MICALCL	MICAL C-terminal like	Cytoplasm	other
1,33E-02	-3,718	ENSRNOG00000008635	MKS1	Meckel syndrome, type 1	Cytoplasm	other
1,42E-02	-3,020	ENSRNOG00000012946	MOV10	Mov10 RISC complex RNA helicase	Nucleus	enzyme
5,28E-03	2,730	ENSRNOG00000027901	MRM1	mitochondrial rRNA methyltransferase 1	Cytoplasm	enzyme
1,21E-03	-3,748	ENSRNOG00000017767	MRVI1	murine retrovirus integration site 1 homolog	Cytoplasm	other
3,17E-03	-4,165	ENSRNOG00000019445	MSLN	mesothelin	Extracellular Space	other	amatuximab, SS1(dsfv)PE38, LMB-100
5,71E-08	0,350	ENSRNOG00000020955	MYL3	myosin light chain 3	Cytoplasm	other
2,96E-03	-0,379	ENSRNOG00000054140	MYL6	myosin light chain 6	Cytoplasm	enzyme
3,34E-03	-3,112	ENSRNOG00000003276	MYO1D	myosin ID	Cytoplasm	enzyme
1,46E-02	-3,224	ENSRNOG00000028016	NCF2	neutrophil cytosolic factor 2	Cytoplasm	enzyme
8,87E-06	-4,299	ENSRNOG00000010616	NDOR1	NADPH dependent diflavin oxidoreductase 1	Cytoplasm	enzyme
4,09E-07	-0,722	ENSRNOG00000017571	NDUFA2	NADH:ubiquinone oxidoreductase subunit A2	Cytoplasm	enzyme
4,70E-03	-0,323	ENSRNOG00000008569	NDUFA6	NADH:ubiquinone oxidoreductase subunit A6	Cytoplasm	enzyme
1,44E-05	-0,337	ENSRNOG00000011825	NDUFB3	NADH:ubiquinone oxidoreductase subunit B3	Cytoplasm	enzyme
2,73E-02	-0,414	ENSRNOG00000002721	NDUFB4	NADH:ubiquinone oxidoreductase subunit B4	Cytoplasm	transporter
9,25E-04	0,310	ENSRNOG00000038372	NDUFS2	NADH:ubiquinone oxidoreductase core subunit S2	Cytoplasm	enzyme
1,60E-04	-0,262	ENSRNOG00000024568	NDUFS7	NADH:ubiquinone oxidoreductase core subunit S7	Cytoplasm	enzyme
9,51E-03	0,280	ENSRNOG00000042503	NDUFV2	NADH:ubiquinone oxidoreductase core subunit V2	Cytoplasm	enzyme
2,96E-03	-4,424	ENSRNOG00000006235	NELL2	neural EGFL like 2	Extracellular Space	other
1,44E-03	-2,896	ENSRNOG00000017146	NFATC1	nuclear factor of activated T cells 1	Nucleus	transcription regulator
3,79E-03	-2,982	ENSRNOG00000006255	NIPAL4	NIPA like domain containing 4	Other	other
4,82E-04	-1,910	ENSRNOG00000010417	Nol4l	nucleolar protein 4-like	Other	other
1,05E-02	-3,371	ENSRNOG00000017622	NPM3	nucleophosmin/nucleoplasmin 3	Nucleus	other
1,29E-02	-3,403	ENSRNOG00000003650	NT5C	5', 3'-nucleotidase, cytosolic	Cytoplasm	phosphatase
2,47E-03	-2,970	ENSRNOG00000001081	OGFOD2	2-oxoglutarate and iron dependent oxygenase domain containing 2	Other	other
2,90E-03	-2,953	ENSRNOG00000038413	OR2W3	olfactory receptor family 2 subfamily W member 3	Plasma Membrane	G-protein coupled receptor
2,62E-04	-3,718	ENSRNOG00000033192	OSMR	oncostatin M receptor	Plasma Membrane	transmembrane receptor
1,66E-02	-0,948	ENSRNOG00000008605	Ost4	oligosaccharyltransferase complex subunit 4, non-catalytic	Cytoplasm	other
2,62E-02	-1,902	ENSRNOG00000012109	OTULINL	OTU deubiquitinase with linear linkage specificity like	Other	other
3,04E-03	-3,527	ENSRNOG00000001300	P2RX4	purinergic receptor P2X 4	Plasma Membrane	ion channel
6,32E-04	-5,634	ENSRNOG00000020481	PAFAH1B3	platelet activating factor acetylhydrolase 1b catalytic subunit 3	Cytoplasm	enzyme
2,83E-02	3,576	ENSRNOG00000010824	PARP8	poly(ADP-ribose) polymerase family member 8	Other	other
9,09E-05	2,818	ENSRNOG00000030352	PCDHGA9	protocadherin gamma subfamily A, 9	Other	other
3,49E-04	-3,586	ENSRNOG00000005905	PDE4B	phosphodiesterase 4B	Cytoplasm	enzyme	enprofylline, dyphylline, nitroglycerin, caffeine/ergotamine, arofylline, tetomilast, L 869298, ibudilast, apremilast, anagrelide, cilomilast, milrinone, dipyridamole, L-826,141, ketotifen, roflumilast, tolbutamide, papaverine, theophylline, pentoxifylline, caffeine
4,48E-04	-0,537	ENSRNOG00000012658	PDLIM3	PDZ and LIM domain 3	Cytoplasm	other
3,40E-07	-3,896	ENSRNOG00000050794	PDLIM4	PDZ and LIM domain 4	Plasma Membrane	other
9,03E-04	-2,526	ENSRNOG00000015473	PHACTR2	phosphatase and actin regulator 2	Other	other
5,70E-04	2,873	ENSRNOG00000018874	PHF19	PHD finger protein 19	Nucleus	other
3,00E-03	-2,432	ENSRNOG00000003063	PHKA1	phosphorylase kinase regulatory subunit alpha 1	Cytoplasm	kinase
1,44E-02	0,253	ENSRNOG00000018044	PHYH	phytanoyl-CoA 2-hydroxylase	Cytoplasm	enzyme
2,52E-02	-3,056	ENSRNOG00000038784	PIEZO2	piezo type mechanosensitive ion channel component 2	Other	ion channel
2,27E-02	2,177	ENSRNOG00000015878	PIF1	PIF1 5'-to-3' DNA helicase	Nucleus	enzyme
3,76E-03	3,470	ENSRNOG00000014866	PIGN	phosphatidylinositol glycan anchor biosynthesis class N	Cytoplasm	enzyme
1,65E-02	1,960	ENSRNOG00000008177	PIM2	Pim-2 proto-oncogene, serine/threonine kinase	Nucleus	kinase	SGI 1776, AZD-1208, LGH447, PIM/FLT3 kinase inhibitor SEL24
8,67E-03	-1,722	ENSRNOG00000058337	PLCB2	phospholipase C beta 2	Cytoplasm	enzyme
7,00E-03	0,273	ENSRNOG00000000413	Pln	phospholamban	Cytoplasm	other
7,50E-04	-3,724	ENSRNOG00000015268	PLPP6	phospholipid phosphatase 6	Plasma Membrane	phosphatase
2,59E-03	-2,597	ENSRNOG00000009945	Pls1	plastin 1	Cytoplasm	other
1,80E-05	-0,464	ENSRNOG00000014806	PNKD	PNKD, MBL domain containing	Nucleus	other
6,05E-03	4,264	ENSRNOG00000019195	POLH	DNA polymerase eta	Nucleus	enzyme
2,05E-02	-2,066	ENSRNOG00000015614	PPP1R16B	protein phosphatase 1 regulatory subunit 16B	Plasma Membrane	phosphatase
1,39E-04	-1,903	ENSRNOG00000039204	PRAM1	PML-RARA regulated adaptor molecule 1	Other	other
1,70E-02	0,375	ENSRNOG00000010958	PRDX3	peroxiredoxin 3	Cytoplasm	enzyme
3,81E-02	-4,088	ENSRNOG00000002385	PRG4	proteoglycan 4	Extracellular Space	other
1,49E-03	-3,814	ENSRNOG00000012364	PRICKLE2	prickle planar cell polarity protein 2	Nucleus	other
4,29E-03	-0,394	ENSRNOG00000056853	PSMA7	proteasome subunit alpha 7	Cytoplasm	peptidase
1,02E-03	-0,281	ENSRNOG00000001488	PSMB1	proteasome subunit beta 1	Cytoplasm	peptidase	carfilzomib, bortezomib/cladribine/rituximab, bortezomib/sorafenib, bortezomib/paclitaxel, bortezomib/dexamethasone, bortezomib/dexamethasone/doxorubicin, bortezomib/dexamethasone/lenalidomide, bortezomib/dexamethasone/thalidomide, carfilzomib/dexamethasone/lenalidomide, bortezomib/prednisone, bortezomib/doxorubicin, bortezomib/vorinostat, bortezomib/thalidomide, bortezomib/rituximab, bortezomib/…
1,87E-03	-2,762	ENSRNOG00000060614	PXDN	peroxidasin	Extracellular Space	enzyme
9,37E-04	1,742	ENSRNOG00000009523	RAB11FIP2	RAB11 family interacting protein 2	Cytoplasm	other
2,46E-03	4,027	ENSRNOG00000020349	RAB3IL1	RAB3A interacting protein like 1	Cytoplasm	other
2,01E-02	-2,353	ENSRNOG00000048172	RAC3	Rac family small GTPase 3	Cytoplasm	enzyme
2,98E-03	-3,786	ENSRNOG00000053766	RAMP3	receptor activity modifying protein 3	Plasma Membrane	transporter	pramlintide
1,56E-02	-3,354	ENSRNOG00000002827	RBFOX1	RNA binding fox-1 homolog 1	Cytoplasm	other
4,06E-04	2,802	ENSRNOG00000024878	RBM44	RNA binding motif protein 44	Other	other
2,12E-03	-2,611	ENSRNOG00000005107	RECQL5	RecQ like helicase 5	Nucleus	enzyme
3,88E-03	-3,562	ENSRNOG00000007567	REM1	RRAD and GEM like GTPase 1	Other	enzyme
2,22E-04	-2,612	ENSRNOG00000037298	RGD1309036	hypothetical LOC292874	Other	other
7,40E-03	-4,074	ENSRNOG00000002773	RGS4	regulator of G protein signaling 4	Cytoplasm	other
4,90E-03	-2,806	ENSRNOG00000021984	RGS7	regulator of G protein signaling 7	Cytoplasm	enzyme
2,75E-02	2,588	ENSRNOG00000019921	RHBDL1	rhomboid like 1	Plasma Membrane	peptidase
5,07E-03	2,186	ENSRNOG00000015526	RHCG	Rh family C glycoprotein	Plasma Membrane	transporter
1,05E-04	-3,826	ENSRNOG00000009389	RIPK2	receptor interacting serine/threonine kinase 2	Plasma Membrane	kinase	GSK2983559
1,80E-02	-3,585	ENSRNOG00000027017	RNASEL	ribonuclease L	Cytoplasm	enzyme
5,60E-04	2,286	ENSRNOG00000014859	RNF152	ring finger protein 152	Cytoplasm	enzyme
2,24E-02	-0,898	ENSRNOG00000045555	ROMO1	reactive oxygen species modulator 1	Cytoplasm	other
2,53E-06	-0,358	ENSRNOG00000026260	RPL11	ribosomal protein L11	Cytoplasm	other
4,13E-04	-0,354	ENSRNOG00000021035	RPL18	ribosomal protein L18	Cytoplasm	other
6,54E-04	-0,410	ENSRNOG00000018795	RPL18A	ribosomal protein L18a	Cytoplasm	other
1,27E-04	-0,363	ENSRNOG00000004741	RPL19	ribosomal protein L19	Cytoplasm	other
1,98E-03	-0,313	ENSRNOG00000000957	RPL21	ribosomal protein L21	Cytoplasm	other
6,85E-03	-0,516	ENSRNOG00000004107	RPL23	ribosomal protein L23	Cytoplasm	other
9,10E-03	-0,709	ENSRNOG00000020674	RPL27	ribosomal protein L27	Cytoplasm	other
2,88E-02	-0,384	ENSRNOG00000011138	Rpl29 (includes others)	ribosomal protein L29	Cytoplasm	other
6,97E-03	-0,647	ENSRNOG00000016387	Rpl34 (includes others)	ribosomal protein L34	Cytoplasm	other
4,62E-03	-0,470	ENSRNOG00000014272	RPL35	ribosomal protein L35	Cytoplasm	other
5,97E-05	-0,966	ENSRNOG00000011494	Rpl36a	ribosomal protein L36A	Cytoplasm	other
2,77E-02	-0,596	ENSRNOG00000031022	RPL36AL	ribosomal protein L36a like	Cytoplasm	other
3,77E-02	-0,975	ENSRNOG00000033803	RPL37	ribosomal protein L37	Cytoplasm	other
6,12E-03	-3,113	ENSRNOG00000032300	Rpl39l	ribosomal protein L39-like	Other	other
3,71E-03	-0,280	ENSRNOG00000023529	RPL5	ribosomal protein L5	Cytoplasm	other
1,46E-04	-0,436	ENSRNOG00000020595	RPS11	ribosomal protein S11	Cytoplasm	other
2,80E-02	-0,700	ENSRNOG00000016411	RPS12	ribosomal protein S12	Cytoplasm	other	neomycin
4,81E-03	-0,427	ENSRNOG00000018774	RPS14	ribosomal protein S14	Cytoplasm	translation regulator
1,08E-05	-0,538	ENSRNOG00000018320	RPS15A	ribosomal protein S15a	Cytoplasm	other
3,56E-04	-0,421	ENSRNOG00000019578	RPS16	ribosomal protein S16	Cytoplasm	other
9,37E-06	-0,456	ENSRNOG00000028505	RPS18	ribosomal protein S18	Cytoplasm	other
8,64E-04	-0,510	ENSRNOG00000033152	RPS18	ribosomal protein S18	Cytoplasm	other
2,11E-04	-0,640	ENSRNOG00000060449	RPS21	ribosomal protein S21	Cytoplasm	other
2,83E-05	-0,608	ENSRNOG00000016580	RPS23	ribosomal protein S23	Cytoplasm	translation regulator
3,58E-02	-0,432	ENSRNOG00000010189	RPS24	ribosomal protein S24	Cytoplasm	other
2,32E-04	-0,750	ENSRNOG00000027503	RPS25	ribosomal protein S25	Cytoplasm	other
5,47E-07	-0,783	ENSRNOG00000050473	RPS27L	ribosomal protein S27 like	Cytoplasm	translation regulator
2,45E-02	-0,375	ENSRNOG00000019453	RPS5	ribosomal protein S5	Cytoplasm	other
2,58E-02	-0,372	ENSRNOG00000007663	RPS6	ribosomal protein S6	Cytoplasm	other
2,08E-02	-0,436	ENSRNOG00000054626	RPS8	ribosomal protein S8	Cytoplasm	other
2,05E-03	2,453	ENSRNOG00000018762	RSPH3	radial spoke head 3 homolog	Extracellular Space	other
2,78E-02	-2,265	ENSRNOG00000000464	RXRB	retinoid X receptor beta	Nucleus	ligand-dependent nuclear receptor	etretinate, cytarabine/daunorubicin/tretinoin, idarubicin/mitoxantrone/tretinoin, arsenic trioxide/tretinoin, arsenic trioxide/daunorubicin/tretinoin, arsenic trioxide/gemtuzumab ozogamicin/tretinoin, daunorubicin/tretinoin, idarubicin/tretinoin, doxorubicin/tretinoin, arsenic trioxide/idarubicin/tretinoin, 6-mercaptopurine/methotrexate/tretinoin, bexarotene, adapalene, tazarotene, acitretin, tre…
9,58E-04	-0,542	ENSRNOG00000010105	S100A11	S100 calcium binding protein A11	Cytoplasm	other
4,46E-02	-0,627	ENSRNOG00000003726	SCML2	Scm polycomb group protein like 2	Nucleus	transcription regulator
3,33E-02	-3,184	ENSRNOG00000019368	SCNN1A	sodium channel epithelial 1 alpha subunit	Plasma Membrane	ion channel	hydrochlorothiazide/triamterene, amiloride, amiloride/hydrochlorothiazide, triamterene
2,30E-03	-3,198	ENSRNOG00000001391	SDSL	serine dehydratase like	Cytoplasm	enzyme
1,06E-04	-3,072	ENSRNOG00000000699	SELPLG	selectin P ligand	Plasma Membrane	other
6,00E-04	-0,573	ENSRNOG00000010420	SEM1	SEM1, 26S proteasome complex subunit	Nucleus	peptidase
2,23E-03	0,977	ENSRNOG00000019737	SEMA4A	semaphorin 4A	Plasma Membrane	other
3,12E-03	-2,797	ENSRNOG00000001616	SENP7	SUMO specific peptidase 7	Nucleus	peptidase
4,08E-03	-4,699	ENSRNOG00000015461	SERPINE2	serpin family E member 2	Extracellular Space	other
2,42E-03	-3,869	ENSRNOG00000011937	SGTB	small glutamine rich tetratricopeptide repeat containing beta	Other	other
5,93E-03	0,394	ENSRNOG00000028238	Sh3bgr	SH3-binding domain glutamic acid-rich protein	Cytoplasm	other
5,66E-03	-2,723	ENSRNOG00000000245	SLC16A6	solute carrier family 16 member 6	Plasma Membrane	transporter
1,08E-02	3,104	ENSRNOG00000014816	SLC1A1	solute carrier family 1 member 1	Plasma Membrane	transporter	riluzole
5,62E-03	0,314	ENSRNOG00000008289	SLC25A3	solute carrier family 25 member 3	Cytoplasm	transporter
1,70E-03	0,258	ENSRNOG00000010830	SLC25A4	solute carrier family 25 member 4	Cytoplasm	transporter	clodronic acid
4,86E-05	-1,589	ENSRNOG00000033251	SLC25A51	solute carrier family 25 member 51	Cytoplasm	other
1,29E-05	-4,389	ENSRNOG00000024801	Slc35a2	solute carrier family 35 (UDP-galactose transporter), member A2	Cytoplasm	transporter
4,09E-02	2,859	ENSRNOG00000008243	SLC43A1	solute carrier family 43 member 1	Plasma Membrane	transporter
4,08E-02	-3,286	ENSRNOG00000001383	SLC8B1	solute carrier family 8 member B1	Plasma Membrane	transporter
4,09E-07	-0,491	ENSRNOG00000008461	SMDT1	single-pass membrane protein with aspartate rich tail 1	Extracellular Space	other
2,28E-04	-3,662	ENSRNOG00000042326	SMPDL3B	sphingomyelin phosphodiesterase acid like 3B	Extracellular Space	enzyme
8,46E-03	0,341	ENSRNOG00000007495	SMPX	small muscle protein X-linked	Cytoplasm	other
2,57E-02	-3,604	ENSRNOG00000004050	SNRK	SNF related kinase	Cytoplasm	kinase
2,56E-02	-2,179	ENSRNOG00000004826	SOS2	SOS Ras/Rho guanine nucleotide exchange factor 2	Cytoplasm	other
1,01E-02	4,578	ENSRNOG00000011777	SPAG5	sperm associated antigen 5	Nucleus	peptidase
1,39E-03	-3,391	ENSRNOG00000015093	SPARCL1	SPARC like 1	Extracellular Space	other
1,84E-03	-2,312	ENSRNOG00000037851	SPIDR	scaffold protein involved in DNA repair	Nucleus	other
2,19E-03	-4,521	ENSRNOG00000013851	SPRY4	sprouty RTK signaling antagonist 4	Plasma Membrane	other
2,53E-04	-4,137	ENSRNOG00000039666	SRPX	sushi repeat containing protein X-linked	Cytoplasm	other
3,00E-04	2,815	ENSRNOG00000056894	ST6GALNAC3	ST6 N-acetylgalactosaminide alpha-2,6-sialyltransferase 3	Cytoplasm	enzyme
1,34E-02	-3,659	ENSRNOG00000000017	STEAP1	STEAP family member 1	Plasma Membrane	transporter
9,50E-04	1,747	ENSRNOG00000000994	STXBP2	syntaxin binding protein 2	Plasma Membrane	transporter
2,70E-05	-3,722	ENSRNOG00000020153	SUPT3H	SPT3 homolog, SAGA and STAGA complex component	Nucleus	transcription regulator
7,35E-03	-1,142	ENSRNOG00000050672	Syna	syncytin a	Other	other
6,70E-04	-1,364	ENSRNOG00000017628	TAGLN	transgelin	Cytoplasm	other
7,78E-04	-3,906	ENSRNOG00000000457	TAP1	transporter 1, ATP binding cassette subfamily B member	Cytoplasm	transporter
1,84E-02	-0,795	ENSRNOG00000048342	TBCA	tubulin folding cofactor A	Cytoplasm	other
2,61E-04	-3,642	ENSRNOG00000007918	TBXAS1	thromboxane A synthase 1	Plasma Membrane	enzyme	ridogrel
6,15E-04	3,619	ENSRNOG00000020860	TDRKH	tudor and KH domain containing	Cytoplasm	other
4,72E-02	-2,515	ENSRNOG00000008587	TEK	TEK receptor tyrosine kinase	Plasma Membrane	kinase	cabozantinib, regorafenib, ponatinib, rebastinib, glesatinib, cabozantinib/erlotinib, altiratinib, CEP-11981, SAR103168, pexmetinib, vandetanib, cabozantinib/nivolumab
2,36E-02	-4,945	ENSRNOG00000051952	TES	testin LIM domain protein	Plasma Membrane	other
2,96E-03	-1,469	ENSRNOG00000037203	TGM7	transglutaminase 7	Other	enzyme
6,47E-03	-1,624	ENSRNOG00000030151	THSD7A	thrombospondin type 1 domain containing 7A	Cytoplasm	other
6,78E-05	-3,312	ENSRNOG00000008291	THUMPD2	THUMP domain containing 2	Other	enzyme
5,21E-04	-3,504	ENSRNOG00000010941	TIFA	TRAF interacting protein with forkhead associated domain	Other	other
1,52E-04	-3,607	ENSRNOG00000016623	Tmeff2	transmembrane protein with EGF-like and two follistatin-like domains 2	Other	other
1,74E-02	-2,633	ENSRNOG00000021517	TMEM231	transmembrane protein 231	Extracellular Space	other
1,91E-02	-2,460	ENSRNOG00000027263	TMEM267	transmembrane protein 267	Other	other
2,10E-03	-3,439	ENSRNOG00000047714	TMEM37	transmembrane protein 37	Plasma Membrane	ion channel
7,76E-06	-4,406	ENSRNOG00000010165	TNFAIP2	TNF alpha induced protein 2	Extracellular Space	other
5,27E-04	-1,969	ENSRNOG00000016782	TNFRSF8	TNF receptor superfamily member 8	Plasma Membrane	transmembrane receptor	HeFi-1 monoclonal antibody, brentuximab vedotin, MDX-1401, iratumumab, monoclonal antibody SGN-30, brentuximab vedotin/rituximab, AFM13
2,46E-06	-2,792	ENSRNOG00000045670	TNFSF12	TNF superfamily member 12	Extracellular Space	cytokine
1,02E-03	0,354	ENSRNOG00000033734	TNNT2	troponin T2, cardiac type	Cytoplasm	other
6,71E-03	-0,823	ENSRNOG00000043114	TOMM7	translocase of outer mitochondrial membrane 7	Cytoplasm	transporter
1,24E-03	-3,164	ENSRNOG00000002469	TRIM7	tripartite motif containing 7	Cytoplasm	other
8,26E-04	-3,452	ENSRNOG00000003434	TROVE2	TROVE domain family member 2	Nucleus	other
1,98E-02	-2,566	ENSRNOG00000020714	TRPM4	transient receptor potential cation channel subfamily M member 4	Plasma Membrane	ion channel
2,88E-03	2,295	ENSRNOG00000032699	TTYH1	tweety family member 1	Plasma Membrane	ion channel
2,39E-04	-3,251	ENSRNOG00000020923	Tuft1	tuftelin 1	Cytoplasm	other
3,42E-02	-1,309	ENSRNOG00000020927	TULP2	tubby like protein 2	Other	enzyme
4,72E-06	-0,509	ENSRNOG00000012081	TXN	thioredoxin	Cytoplasm	enzyme	PX-12
4,72E-02	-0,450	ENSRNOG00000019974	Uba52	ubiquitin A-52 residue ribosomal protein fusion product 1	Cytoplasm	other
1,61E-02	-0,835	ENSRNOG00000020442	UBL5	ubiquitin like 5	Cytoplasm	other
4,35E-04	-2,287	ENSRNOG00000046969	Ubxn7	UBX domain protein 7	Nucleus	other
1,82E-04	-1,418	ENSRNOG00000025909	UQCC2	ubiquinol-cytochrome c reductase complex assembly factor 2	Cytoplasm	other
9,07E-05	-0,382	ENSRNOG00000016952	UQCR11	ubiquinol-cytochrome c reductase, complex III subunit XI	Cytoplasm	enzyme
1,04E-04	0,396	ENSRNOG00000032134	UQCRC1	ubiquinol-cytochrome c reductase core protein 1	Cytoplasm	enzyme
5,33E-05	0,384	ENSRNOG00000018281	UQCRFS1	ubiquinol-cytochrome c reductase, Rieske iron-sulfur polypeptide 1	Cytoplasm	enzyme
1,91E-07	-0,445	ENSRNOG00000048174	UQCRQ	ubiquinol-cytochrome c reductase complex III subunit VII	Cytoplasm	enzyme
2,21E-02	0,358	ENSRNOG00000006375	VDAC1	voltage dependent anion channel 1	Cytoplasm	ion channel
3,68E-02	2,561	ENSRNOG00000002932	WDR19	WD repeat domain 19	Extracellular Space	other
2,40E-02	-0,646	ENSRNOG00000033611	Wdr83os	WD repeat domain 83 opposite strand	Other	other
3,12E-04	-3,726	ENSRNOG00000021628	WDR89	WD repeat domain 89	Other	other
3,72E-04	-3,672	ENSRNOG00000010421	WDR91	WD repeat domain 91	Cytoplasm	other
5,48E-03	-3,081	ENSRNOG00000015750	WNT7B	Wnt family member 7B	Extracellular Space	other
5,17E-04	-4,632	ENSRNOG00000015440	WRN	Werner syndrome RecQ like helicase	Nucleus	enzyme
2,27E-02	-4,025	ENSRNOG00000024312	XKR8	XK related 8	Plasma Membrane	other
1,33E-04	2,825	ENSRNOG00000012141	XRCC3	X-ray repair cross complementing 3	Nucleus	enzyme
2,00E-02	-2,051	ENSRNOG00000014592	ZBTB46	zinc finger and BTB domain containing 46	Nucleus	transcription regulator
1,18E-03	-3,291	ENSRNOG00000005009	ZFP3	ZFP3 zinc finger protein	Nucleus	transcription regulator
7,70E-04	-3,455	ENSRNOG00000016631	ZNF276	zinc finger protein 276	Nucleus	transcription regulator
1,74E-02	-2,759	ENSRNOG00000029205	ZNF354C	zinc finger protein 354C	Nucleus	transcription regulator
1,24E-02	-2,376	ENSRNOG00000017986	ZNF43	zinc finger protein 43	Nucleus	transcription regulator
4,44E-02	-1,578	ENSRNOG00000051442	ZNF546	zinc finger protein 546	Nucleus	transcription regulator
2,70E-02	-4,270	ENSRNOG00000015735	ZSWIM1	zinc finger SWIM-type containing 1	Nucleus	other
6,21E-06	-2,117	ENSRNOG00000025487
2,30E-04	-3,925	ENSRNOG00000047491
1,24E-03	-0,330	ENSRNOG00000045759
1,51E-03	-2,024	ENSRNOG00000051812
1,87E-03	-3,479	ENSRNOG00000049378
2,39E-03	-3,529	ENSRNOG00000051771
2,40E-03	-3,147	ENSRNOG00000051636
2,61E-03	0,458	ENSRNOG00000033057
1,36E-02	-2,302	ENSRNOG00000050032
3,01E-02	-2,299	ENSRNOG00000053658
4,42E-02	2,112	ENSRNOG00000030938
4,44E-02	-0,965	ENSRNOG00000008363

## Sheet: DEGs AR11 vs AR1
Adjusted p value < 0.05 are shown			List of differentially expressed genes in AR11 vs AR1, (Negative value means down-regulation in AR11)
Adjusted p value	Expr Log Ratio	ID	Symbol	Entrez Gene Name	Location	Type(s)	Drug(s)
1,24E-06	-1,215	ENSRNOG00000026740	1700029H14Rik	RIKEN cDNA 1700029H14 gene	Other	other
3,10E-02	-1,433	ENSRNOG00000030150	4930407I10Rik	RIKEN cDNA 4930407I10 gene	Other	other
1,38E-02	-0,690	ENSRNOG00000002636	ABAT	4-aminobutyrate aminotransferase	Cytoplasm	enzyme	valproic acid, vigabatrin
1,56E-02	-1,578	ENSRNOG00000004378	ABCA5	ATP binding cassette subfamily A member 5	Plasma Membrane	transporter
1,23E-03	-1,902	ENSRNOG00000005420	ABCG8	ATP binding cassette subfamily G member 8	Plasma Membrane	transporter
6,65E-04	4,607	ENSRNOG00000003550	ACBD6	acyl-CoA binding domain containing 6	Cytoplasm	other
6,96E-04	-1,637	ENSRNOG00000021659	ACP4	acid phosphatase 4	Other	phosphatase
7,46E-04	-1,788	ENSRNOG00000011381	ACSBG1	acyl-CoA synthetase bubblegum family member 1	Cytoplasm	enzyme
1,42E-05	-3,194	ENSRNOG00000036864	ACTL10	actin like 10	Extracellular Space	other
9,83E-03	-2,466	ENSRNOG00000017897	ADAM8	ADAM metallopeptidase domain 8	Plasma Membrane	peptidase
5,34E-03	-1,028	ENSRNOG00000016812	ADAMTS16	ADAM metallopeptidase with thrombospondin type 1 motif 16	Extracellular Space	other
4,78E-02	-2,388	ENSRNOG00000012098	ADCYAP1R1	ADCYAP receptor type I	Plasma Membrane	G-protein coupled receptor
4,08E-04	-2,274	ENSRNOG00000015903	ADD2	adducin 2	Cytoplasm	other
1,97E-02	-2,353	ENSRNOG00000042741	ADGB	androglobin	Other	other
1,77E-02	-1,881	ENSRNOG00000014375	ADGRB2	adhesion G protein-coupled receptor B2	Plasma Membrane	G-protein coupled receptor
8,57E-06	-1,121	ENSRNOG00000012045	ADGRB3	adhesion G protein-coupled receptor B3	Plasma Membrane	G-protein coupled receptor
4,26E-02	-1,403	ENSRNOG00000010397	AGBL3	ATP/GTP binding protein like 3	Other	peptidase
3,15E-02	-1,998	ENSRNOG00000039001	AGRP	agouti related neuropeptide	Extracellular Space	other
3,69E-03	-3,385	ENSRNOG00000038370	AHSG	alpha 2-HS glycoprotein	Extracellular Space	other
3,42E-02	-2,101	ENSRNOG00000033863	AJM1	apical junction component 1 homolog	Other	other
8,20E-03	-2,180	ENSRNOG00000007454	ALOXE3	arachidonate lipoxygenase 3	Extracellular Space	enzyme
2,56E-03	-0,812	ENSRNOG00000018290	ALX3	ALX homeobox 3	Nucleus	transcription regulator
1,01E-02	-3,991	ENSRNOG00000007984	AMER1	APC membrane recruitment protein 1	Plasma Membrane	other
7,53E-03	-1,386	ENSRNOG00000007032	AMIGO2	adhesion molecule with Ig like domain 2	Plasma Membrane	other
4,82E-03	-2,981	ENSRNOG00000008990	AMOTL1	angiomotin like 1	Plasma Membrane	other
3,63E-04	-1,986	ENSRNOG00000005008	ANGPT4	angiopoietin 4	Extracellular Space	growth factor
3,89E-06	-1,680	ENSRNOG00000028168	ANKRD16	ankyrin repeat domain 16	Other	other
7,31E-05	-3,152	ENSRNOG00000049733	Ankrd33	ankyrin repeat domain 33	Other	other
3,37E-02	-2,060	ENSRNOG00000014610	ANPEP	alanyl aminopeptidase, membrane	Plasma Membrane	peptidase	CNGRC peptide-TNF alpha conjugate
1,46E-02	-2,238	ENSRNOG00000016358	APBA2	amyloid beta precursor protein binding family A member 2	Cytoplasm	transporter
6,54E-03	2,873	ENSRNOG00000043304	APCDD1	APC down-regulated 1	Plasma Membrane	other
2,79E-07	-2,618	ENSRNOG00000061883	AQP9	aquaporin 9	Plasma Membrane	transporter
5,08E-03	-1,642	ENSRNOG00000043465	ARC	activity regulated cytoskeleton associated protein	Cytoplasm	other
2,67E-05	-1,849	ENSRNOG00000011460	Arfgef3	ARFGEF family member 3	Other	other
5,51E-06	-1,789	ENSRNOG00000013304	ARG1	arginase 1	Cytoplasm	enzyme
1,30E-02	-3,218	ENSRNOG00000024677	ARHGAP33	Rho GTPase activating protein 33	Plasma Membrane	transporter
3,17E-06	-2,591	ENSRNOG00000058545	ARHGAP4	Rho GTPase activating protein 4	Cytoplasm	other
1,23E-04	-2,149	ENSRNOG00000013220	ARHGAP45	Rho GTPase activating protein 45	Cytoplasm	transporter
6,25E-03	-4,298	ENSRNOG00000005809	ARHGDIB	Rho GDP dissociation inhibitor beta	Cytoplasm	enzyme
3,03E-04	-1,807	ENSRNOG00000004566	ARHGEF15	Rho guanine nucleotide exchange factor 15	Cytoplasm	other
6,34E-04	-2,761	ENSRNOG00000046803	ARHGEF16	Rho guanine nucleotide exchange factor 16	Cytoplasm	other
1,16E-04	-1,329	ENSRNOG00000008919	ARPP21	cAMP regulated phosphoprotein 21	Cytoplasm	other
2,85E-03	-2,191	ENSRNOG00000026060	ARSI	arylsulfatase family member I	Extracellular Space	enzyme
2,11E-05	-3,185	ENSRNOG00000020322	ASB1	ankyrin repeat and SOCS box containing 1	Nucleus	transcription regulator
2,75E-02	-0,320	ENSRNOG00000020434	ASCL2	achaete-scute family bHLH transcription factor 2	Nucleus	transcription regulator
5,92E-03	-0,654	ENSRNOG00000011227	ATP1B2	ATPase Na+/K+ transporting subunit beta 2	Plasma Membrane	transporter
8,25E-03	1,868	ENSRNOG00000013314	AVL9	AVL9 cell migration associated	Other	other
5,83E-06	-3,282	ENSRNOG00000008544	B3GNT4	UDP-GlcNAc:betaGal beta-1,3-N-acetylglucosaminyltransferase 4	Plasma Membrane	enzyme
1,66E-03	-2,179	ENSRNOG00000014471	B3GNT6	UDP-GlcNAc:betaGal beta-1,3-N-acetylglucosaminyltransferase 6	Cytoplasm	enzyme
2,54E-02	4,476	ENSRNOG00000004697	BAALC	BAALC, MAP3K1 and KLF4 binding	Cytoplasm	other
2,16E-02	-2,224	ENSRNOG00000013301	BEAN1	brain expressed associated with NEDD4 1	Other	other
1,35E-03	-1,687	ENSRNOG00000021276	BMP2	bone morphogenetic protein 2	Extracellular Space	growth factor
4,01E-03	-1,798	ENSRNOG00000002381	BMP3	bone morphogenetic protein 3	Extracellular Space	growth factor
4,04E-04	-1,990	ENSRNOG00000034174	BPIFB4	BPI fold containing family B member 4	Extracellular Space	other
6,60E-03	-1,149	ENSRNOG00000005592	BRINP2	BMP/retinoic acid inducible neural specific 2	Cytoplasm	other
1,56E-03	-2,108	ENSRNOG00000020021	BRSK2	BR serine/threonine kinase 2	Cytoplasm	kinase
1,15E-03	-1,057	ENSRNOG00000018788	BTBD2	BTB domain containing 2	Cytoplasm	other
4,60E-04	-2,212	ENSRNOG00000002728	BTC	betacellulin	Extracellular Space	growth factor
1,44E-05	-1,901	ENSRNOG00000055564	C11orf96	chromosome 11 open reading frame 96	Other	other
5,50E-06	-3,341	ENSRNOG00000028075	C16orf71	chromosome 16 open reading frame 71	Other	other
1,54E-03	-2,322	ENSRNOG00000005558	C1orf74	chromosome 1 open reading frame 74	Other	other
8,58E-03	-1,582	ENSRNOG00000002139	C530008M17Rik	RIKEN cDNA C530008M17 gene	Other	other
1,10E-04	-0,933	ENSRNOG00000024115	C6	complement C6	Extracellular Space	other
7,54E-03	-1,474	ENSRNOG00000003262	CACNG4	calcium voltage-gated channel auxiliary subunit gamma 4	Plasma Membrane	ion channel
8,43E-03	-2,764	ENSRNOG00000018242	CAMKK1	calcium/calmodulin dependent protein kinase kinase 1	Cytoplasm	kinase
5,50E-04	-2,715	ENSRNOG00000058938	CAMKV	CaM kinase like vesicle associated	Plasma Membrane	kinase
9,26E-04	-0,769	ENSRNOG00000000986	CAMSAP3	calmodulin regulated spectrin associated protein family member 3	Cytoplasm	other
1,66E-07	-1,860	ENSRNOG00000020239	CAPN15	calpain 15	Other	peptidase
2,18E-02	-0,968	ENSRNOG00000047367	CARD14	caspase recruitment domain family member 14	Cytoplasm	other
1,85E-03	-1,984	ENSRNOG00000021560	CASS4	Cas scaffold protein family member 4	Other	other
4,32E-02	-2,410	ENSRNOG00000037835	CATIP	ciliogenesis associated TTC17 interacting protein	Cytoplasm	other
2,38E-04	-2,398	ENSRNOG00000057815	CCDC191	coiled-coil domain containing 191	Other	other
4,55E-06	-2,708	ENSRNOG00000056358	CCDC27	coiled-coil domain containing 27	Other	other
5,18E-05	-1,568	ENSRNOG00000001876	Ccdc74a	coiled-coil domain containing 74A	Other	other
2,22E-04	-2,150	ENSRNOG00000024931	CCDC88B	coiled-coil domain containing 88B	Nucleus	enzyme
2,63E-02	1,653	ENSRNOG00000009191	CCM2L	CCM2 like scaffold protein	Other	other
1,52E-02	-1,994	ENSRNOG00000010454	CCNO	cyclin O	Nucleus	enzyme
8,11E-03	3,546	ENSRNOG00000022582	CCNQ	cyclin Q	Other	other
4,04E-02	1,782	ENSRNOG00000020952	CGN	cingulin	Plasma Membrane	other
1,02E-02	-1,933	ENSRNOG00000017669	CHD1L	chromodomain helicase DNA binding protein 1 like	Nucleus	enzyme
2,86E-04	-2,334	ENSRNOG00000017556	CHRM4	cholinergic receptor muscarinic 4	Plasma Membrane	G-protein coupled receptor	fesoterodine, ABT-089, protoveratrine derivative, aclidinium, dextromethorphan/quinidine, umeclidinium, glycopyrrolate/indacaterol, umeclidinium/vilanterol, olodaterol/tiotropium, indacaterol/tiotropium, formoterol/glycopyrrolate, donepezil/solifenacin, glycopyrrolate/indacaterol/mometasone furoate, atropine/edrophonium, cyclopentolate/phenylephrine, albuterol/ipratropium, trihexyphenidyl, carbam…
5,54E-03	-2,023	ENSRNOG00000002659	CIITA	class II major histocompatibility complex transactivator	Nucleus	transcription regulator
5,30E-03	2,667	ENSRNOG00000002376	CLASP1	cytoplasmic linker associated protein 1	Cytoplasm	other
6,02E-05	-2,158	ENSRNOG00000060831	CLCA1	chloride channel accessory 1	Plasma Membrane	ion channel	crofelemer
4,93E-02	-1,002	ENSRNOG00000010085	CLDN10	claudin 10	Plasma Membrane	other
1,23E-02	-2,000	ENSRNOG00000011332	CLSPN	claspin	Nucleus	other
8,63E-03	-1,961	ENSRNOG00000011156	CLSTN3	calsyntenin 3	Plasma Membrane	other
4,82E-05	-1,645	ENSRNOG00000016828	CMTM5	CKLF like MARVEL transmembrane domain containing 5	Other	cytokine
2,83E-04	-3,474	ENSRNOG00000008223	CNR1	cannabinoid receptor 1	Plasma Membrane	G-protein coupled receptor	trans-(±)-nabilone, SLV 319, rimonabant, BAY 38-7271, delta-8-tetrahydrocannabinol, delta-9-tetrahydrocannabinol
2,77E-02	-2,955	ENSRNOG00000009033	CNTN2	contactin 2	Plasma Membrane	other
1,87E-02	-1,348	ENSRNOG00000048472	COMP	cartilage oligomeric matrix protein	Extracellular Space	other
4,26E-03	-3,656	ENSRNOG00000000060	CPLX1	complexin 1	Plasma Membrane	transporter
7,79E-04	-2,779	ENSRNOG00000047322	Crb3	crumbs family member 3	Plasma Membrane	other
9,95E-03	4,262	ENSRNOG00000020030	CRLF1	cytokine receptor like factor 1	Extracellular Space	other
2,19E-03	-0,715	ENSRNOG00000032219	CRYGD	crystallin gamma D	Cytoplasm	other
7,71E-04	-2,824	ENSRNOG00000013745	CTRC	chymotrypsin C	Extracellular Space	peptidase
1,44E-03	4,328	ENSRNOG00000018334	CTU1	cytosolic thiouridylase subunit 1	Cytoplasm	other
2,42E-02	-1,724	ENSRNOG00000004786	CYP4F12	cytochrome P450 family 4 subfamily F member 12	Cytoplasm	enzyme
5,07E-03	-1,121	ENSRNOG00000053945	DAAM2	dishevelled associated activator of morphogenesis 2	Cytoplasm	other
2,85E-02	-0,440	ENSRNOG00000033026	DCLK3	doublecortin like kinase 3	Cytoplasm	kinase
1,99E-02	1,081	ENSRNOG00000045895	DCP2	decapping mRNA 2	Nucleus	enzyme
1,45E-02	2,807	ENSRNOG00000012734	DCUN1D1	defective in cullin neddylation 1 domain containing 1	Nucleus	other
1,14E-03	4,028	ENSRNOG00000050315	DCXR	dicarbonyl and L-xylulose reductase	Cytoplasm	enzyme
3,73E-03	-1,827	ENSRNOG00000059605	DDN	dendrin	Cytoplasm	transcription regulator
1,32E-05	-2,621	ENSRNOG00000018515	DET1	DET1, COP1 ubiquitin ligase partner	Nucleus	other
1,69E-02	-0,821	ENSRNOG00000026705	DGKI	diacylglycerol kinase iota	Cytoplasm	kinase
2,79E-02	-1,679	ENSRNOG00000029738	DIRAS1	DIRAS family GTPase 1	Plasma Membrane	enzyme
6,62E-03	2,891	ENSRNOG00000009125	DIS3	DIS3 homolog, exosome endoribonuclease and 3'-5' exoribonuclease	Nucleus	enzyme
1,63E-02	-1,160	ENSRNOG00000019779	DISC1	DISC1 scaffold protein	Cytoplasm	other
4,63E-02	-0,836	ENSRNOG00000022635	DLG2	discs large MAGUK scaffold protein 2	Plasma Membrane	kinase
7,60E-03	-2,238	ENSRNOG00000018949	DLK2	delta like non-canonical Notch ligand 2	Extracellular Space	other
4,61E-02	-0,963	ENSRNOG00000059984	DLL1	delta like canonical Notch ligand 1	Plasma Membrane	enzyme
1,84E-03	-1,852	ENSRNOG00000014011	DLL4	delta like canonical Notch ligand 4	Extracellular Space	other	OMP-21M18, REGN421, OMP-305B83
2,71E-02	2,877	ENSRNOG00000023172	Dnajb3	DnaJ heat shock protein family (Hsp40) member B3	Cytoplasm	other
1,13E-02	-2,547	ENSRNOG00000053200	DOCK10	dedicator of cytokinesis 10	Cytoplasm	other
1,13E-02	4,586	ENSRNOG00000007412	DOK1	docking protein 1	Plasma Membrane	kinase
3,69E-02	-1,714	ENSRNOG00000045585	DPY19L2	dpy-19 like 2	Nucleus	other
1,65E-02	-1,134	ENSRNOG00000050848	DTX1	deltex E3 ubiquitin ligase 1	Nucleus	transcription regulator
4,33E-02	-1,295	ENSRNOG00000025353	EARS2	glutamyl-tRNA synthetase 2, mitochondrial	Cytoplasm	enzyme
3,36E-02	-1,862	ENSRNOG00000019447	ECEL1	endothelin converting enzyme like 1	Plasma Membrane	peptidase
6,74E-03	1,615	ENSRNOG00000017525	EPHA1	EPH receptor A1	Plasma Membrane	kinase
2,63E-03	-1,807	ENSRNOG00000007025	EVC2	EvC ciliary complex subunit 2	Extracellular Space	other
2,37E-02	1,515	ENSRNOG00000027707	EXD2	exonuclease 3'-5' domain containing 2	Other	other
1,26E-06	-2,732	ENSRNOG00000019203	EYA2	EYA transcriptional coactivator and phosphatase 2	Nucleus	phosphatase
9,34E-05	-1,990	ENSRNOG00000048186	F2RL3	F2R like thrombin or trypsin receptor 3	Plasma Membrane	G-protein coupled receptor
4,71E-04	-1,406	ENSRNOG00000016491	FAM110D	family with sequence similarity 110 member D	Other	other
2,24E-02	-1,277	ENSRNOG00000013587	FAM135A	family with sequence similarity 135 member A	Other	enzyme
7,44E-03	-1,528	ENSRNOG00000021693	FAM149A	family with sequence similarity 149 member A	Other	other
3,39E-02	-3,338	ENSRNOG00000024825	FAM163A	family with sequence similarity 163 member A	Other	other
1,47E-03	-1,441	ENSRNOG00000054250	FAM186B	family with sequence similarity 186 member B	Other	other
1,18E-03	-0,948	ENSRNOG00000001198	FAM222A	family with sequence similarity 222 member A	Other	other
3,12E-09	-3,057	ENSRNOG00000019914	FAM57B	family with sequence similarity 57 member B	Cytoplasm	enzyme
7,01E-09	-4,393	ENSRNOG00000021425	FAM71B	family with sequence similarity 71 member B	Nucleus	other
3,47E-02	-1,240	ENSRNOG00000030721	FBRSL1	fibrosin like 1	Nucleus	other
1,18E-02	2,055	ENSRNOG00000012168	Fbxl21	F-box and leucine-rich repeat protein 21	Other	other
1,41E-03	-3,047	ENSRNOG00000019942	FBXO17	F-box protein 17	Cytoplasm	enzyme
1,73E-06	-2,797	ENSRNOG00000009409	FBXO2	F-box protein 2	Cytoplasm	enzyme
5,10E-04	-1,883	ENSRNOG00000033912	Fcho1	FCH domain only 1	Plasma Membrane	other
3,50E-03	-2,596	ENSRNOG00000037467	FFAR3	free fatty acid receptor 3	Plasma Membrane	G-protein coupled receptor
4,28E-02	-1,876	ENSRNOG00000000528	FGD2	FYVE, RhoGEF and PH domain containing 2	Cytoplasm	other
2,35E-04	-2,033	ENSRNOG00000016225	FGD3	FYVE, RhoGEF and PH domain containing 3	Cytoplasm	other
1,82E-06	-2,773	ENSRNOG00000010213	FGD5	FYVE, RhoGEF and PH domain containing 5	Cytoplasm	other
4,98E-03	-3,772	ENSRNOG00000006293	FOXI1	forkhead box I1	Nucleus	transcription regulator
3,21E-05	-1,607	ENSRNOG00000006565	FSTL4	follistatin like 4	Cytoplasm	other
1,72E-02	3,432	ENSRNOG00000004776	FTSJ1	FtsJ RNA methyltransferase homolog 1	Cytoplasm	enzyme
4,33E-02	-2,469	ENSRNOG00000000007	GAD1	glutamate decarboxylase 1	Cytoplasm	enzyme
8,04E-04	-2,293	ENSRNOG00000042041	GAL3ST1	galactose-3-O-sulfotransferase 1	Cytoplasm	enzyme
1,37E-03	-2,706	ENSRNOG00000033059	GALNT6	polypeptide N-acetylgalactosaminyltransferase 6	Cytoplasm	enzyme
2,70E-03	-1,546	ENSRNOG00000019336	GATA3	GATA binding protein 3	Nucleus	transcription regulator
9,17E-07	-2,695	ENSRNOG00000051993	GDF10	growth differentiation factor 10	Extracellular Space	growth factor
2,65E-02	-0,942	ENSRNOG00000023931	GGN	gametogenetin	Nucleus	other
3,72E-02	-1,074	ENSRNOG00000001410	GIGYF1	GRB10 interacting GYF protein 1	Extracellular Space	other
2,42E-07	-2,491	ENSRNOG00000046703	GJA8	gap junction protein alpha 8	Plasma Membrane	transporter
1,01E-02	-1,511	ENSRNOG00000015051	GOLGA7B	golgin A7 family member B	Other	other
4,57E-02	-1,661	ENSRNOG00000001287	GPER1	G protein-coupled estrogen receptor 1	Plasma Membrane	G-protein coupled receptor
2,32E-02	-1,664	ENSRNOG00000005971	GPR176	G protein-coupled receptor 176	Plasma Membrane	G-protein coupled receptor
1,41E-03	-2,729	ENSRNOG00000009540	GPR3	G protein-coupled receptor 3	Plasma Membrane	G-protein coupled receptor
2,96E-03	-0,920	ENSRNOG00000024651	GREB1	growth regulating estrogen receptor binding 1	Cytoplasm	other
3,03E-05	-2,550	ENSRNOG00000023492	GREB1L	GREB1 like retinoic acid receptor coactivator	Extracellular Space	other
1,09E-03	4,317	ENSRNOG00000054725	GTF3C4	general transcription factor IIIC subunit 4	Nucleus	transcription regulator
1,48E-02	-2,747	ENSRNOG00000015058	Gucy2d	guanylate cyclase 2d	Other	enzyme
1,82E-03	-1,510	ENSRNOG00000046301	GZMB	granzyme B	Cytoplasm	peptidase
9,74E-04	-2,898	ENSRNOG00000017523	H6PD	hexose-6-phosphate dehydrogenase/glucose 1-dehydrogenase	Cytoplasm	enzyme
8,57E-03	-1,606	ENSRNOG00000000327	HACE1	HECT domain and ankyrin repeat containing E3 ubiquitin protein ligase 1	Cytoplasm	enzyme
5,99E-03	-1,516	ENSRNOG00000018870	HAPLN2	hyaluronan and proteoglycan link protein 2	Extracellular Space	other
6,97E-03	-1,489	ENSRNOG00000004189	HELB	DNA helicase B	Nucleus	enzyme	cyclophosphamide/epirubicin/5-fluorouracil, cyclophosphamide/epirubicin, cyclophosphamide/docetaxel/epirubicin/5-fluorouracil/trastuzumab, cyclophosphamide/epirubicin/vincristine, epirubicin/5-fluorouracil/oxaliplatin, capecitabine/epirubicin/oxaliplatin, docetaxel/epirubicin, epirubicin/paclitaxel, cyclophosphamide/epirubicin/5-fluorouracil/vinorelbine, cyclophosphamide/epirubicin/5-fluorouracil…
2,74E-03	-1,578	ENSRNOG00000013267	HELZ2	helicase with zinc finger 2	Nucleus	transcription regulator
1,05E-02	-3,285	ENSRNOG00000009572	HGFAC	HGF activator	Extracellular Space	peptidase
3,78E-03	-1,329	ENSRNOG00000033215	HLA-DRB5	major histocompatibility complex, class II, DR beta 5	Plasma Membrane	transmembrane receptor
6,90E-05	-2,148	ENSRNOG00000001686	HLCS	holocarboxylase synthetase	Cytoplasm	enzyme
8,60E-03	4,054	ENSRNOG00000026226	HOOK1	hook microtubule tethering protein 1	Cytoplasm	other
1,58E-03	-2,855	ENSRNOG00000006979	HPCA	hippocalcin	Cytoplasm	other
4,92E-03	-1,576	ENSRNOG00000002188	HPSE	heparanase	Plasma Membrane	enzyme	2-O,3-O-desulfated heparin, PG 545, roneparstat, heparanase inhibitor PI-88
2,38E-02	-1,630	ENSRNOG00000003384	HS3ST3B1	heparan sulfate-glucosamine 3-sulfotransferase 3B1	Cytoplasm	enzyme
4,41E-03	-1,931	ENSRNOG00000019417	Hsd3b4 (includes others)	hydroxy-delta-5-steroid dehydrogenase, 3 beta- and steroid delta-isomerase 4	Cytoplasm	enzyme
1,48E-05	-1,387	ENSRNOG00000015253	Hsf4	heat shock transcription factor 4	Nucleus	transcription regulator
8,10E-04	2,453	ENSRNOG00000047966	HSPA1L	heat shock protein family A (Hsp70) member 1 like	Cytoplasm	other
7,70E-04	4,547	ENSRNOG00000037518	HYI	hydroxypyruvate isomerase (putative)	Other	enzyme
3,56E-02	-0,907	ENSRNOG00000020694	ICAM5	intercellular adhesion molecule 5	Plasma Membrane	other
1,11E-04	-2,241	ENSRNOG00000008125	Igbp1b	immunoglobulin (CD79A) binding protein 1b	Cytoplasm	other
3,21E-02	-1,140	ENSRNOG00000006122	IGF2BP1	insulin like growth factor 2 mRNA binding protein 1	Cytoplasm	translation regulator
1,35E-02	-2,437	ENSRNOG00000019216	IL12RB1	interleukin 12 receptor subunit beta 1	Plasma Membrane	transmembrane receptor
2,64E-06	-2,392	ENSRNOG00000025883	IP6K3	inositol hexakisphosphate kinase 3	Cytoplasm	kinase
3,43E-04	-2,095	ENSRNOG00000017869	IRF8	interferon regulatory factor 8	Nucleus	transcription regulator
7,26E-04	-1,878	ENSRNOG00000017980	ITGAL	integrin subunit alpha L	Plasma Membrane	transmembrane receptor	efalizumab
1,09E-02	-1,385	ENSRNOG00000017689	ITIH3	inter-alpha-trypsin inhibitor heavy chain 3	Extracellular Space	other
1,77E-02	-2,092	ENSRNOG00000002969	ITPKB	inositol-trisphosphate 3-kinase B	Cytoplasm	kinase
2,25E-03	-1,218	ENSRNOG00000036762	ITPRIPL2	ITPRIP like 2	Other	other
1,51E-02	-1,532	ENSRNOG00000027590	JAKMIP3	Janus kinase and microtubule interacting protein 3	Other	other
2,69E-02	3,514	ENSRNOG00000006110	JPH1	junctophilin 1	Plasma Membrane	other
4,85E-02	-0,396	ENSRNOG00000053680	KANSL1	KAT8 regulatory NSL complex subunit 1	Nucleus	other
5,63E-03	-2,778	ENSRNOG00000016058	KAZALD1	Kazal type serine peptidase inhibitor domain 1	Extracellular Space	other
2,13E-02	2,696	ENSRNOG00000002303	KCNJ12	potassium voltage-gated channel subfamily J member 12	Plasma Membrane	ion channel	nicorandil, amiodarone, dofetilide
3,10E-03	-1,810	ENSRNOG00000047363	KCNK13	potassium two pore domain channel subfamily K member 13	Plasma Membrane	ion channel
6,03E-04	-1,905	ENSRNOG00000010816	KCNK15	potassium two pore domain channel subfamily K member 15	Plasma Membrane	ion channel
1,57E-02	-2,627	ENSRNOG00000021855	KCP	kielin/chordin-like protein	Extracellular Space	other
1,88E-03	-0,874	ENSRNOG00000042309	KIAA0408	KIAA0408	Other	other
8,90E-03	-1,208	ENSRNOG00000011132	KIAA1549L	KIAA1549 like	Cytoplasm	other
3,61E-03	-2,427	ENSRNOG00000008785	KLF5	Kruppel like factor 5	Nucleus	transcription regulator
2,07E-04	-3,410	ENSRNOG00000028865	KPRP	keratinocyte proline rich protein	Cytoplasm	other
5,04E-04	-0,810	ENSRNOG00000014070	KRT13	keratin 13	Cytoplasm	other
4,67E-05	-1,385	ENSRNOG00000021334	LAG3	lymphocyte activating 3	Plasma Membrane	transmembrane receptor	LAG525, BMS-986016, REGN3767, MK-4280, GSK2831781, TSR-033, MGD013, FS118
2,73E-03	-2,967	ENSRNOG00000009705	LCK	LCK proto-oncogene, Src family tyrosine kinase	Cytoplasm	kinase	dasatinib, pazopanib, nintedanib, JNJ-26483327, docetaxel/nintedanib, dasatinib/nilotinib, crizotinib/pazopanib
3,71E-03	-2,251	ENSRNOG00000028730	LCN12	lipocalin 12	Extracellular Space	transporter
2,81E-03	-2,512	ENSRNOG00000060320	LIN28A	lin-28 homolog A	Cytoplasm	other
1,03E-02	1,629	ENSRNOG00000032569	LINGO3	leucine rich repeat and Ig domain containing 3	Other	other
2,32E-02	-0,793	ENSRNOG00000015910	LMNTD1	lamin tail domain containing 1	Nucleus	other
3,27E-02	-2,333	ENSRNOG00000032443	LMOD3	leiomodin 3	Cytoplasm	other
1,35E-02	-2,883	ENSRNOG00000022490	LOC100361008	Cytochrome c oxidase subunit 5A, mitochondrial-like	Other	other
9,66E-04	-2,391	ENSRNOG00000043303	LOC100910107	ubiquitin carboxyl-terminal hydrolase DUB-1-like	Other	other
2,21E-02	-1,089	ENSRNOG00000051380	LOC102554576	protein argonaute-4-like	Other	other
2,04E-05	-2,865	ENSRNOG00000033729	LOC102556967	zinc finger protein 484-like	Other	other
6,33E-03	2,075	ENSRNOG00000057054	LOC103690118	nuclear distribution protein nudE homolog 1-like	Other	other
9,24E-04	-1,961	ENSRNOG00000050695	LOC108348145	zinc finger protein 7-like	Other	other
1,46E-03	-2,794	ENSRNOG00000028112	LOC499796	LRRGT00012	Other	other
1,25E-06	-1,586	ENSRNOG00000016643	LPCAT2	lysophosphatidylcholine acyltransferase 2	Cytoplasm	enzyme
1,00E-03	-1,050	ENSRNOG00000022565	LRRC25	leucine rich repeat containing 25	Other	other
2,49E-03	-1,694	ENSRNOG00000011457	LRRC26	leucine rich repeat containing 26	Plasma Membrane	ion channel
2,72E-02	-2,379	ENSRNOG00000032989	LRRN4	leucine rich repeat neuronal 4	Plasma Membrane	other
7,42E-06	-3,144	ENSRNOG00000023130	LYPLAL1	lysophospholipase like 1	Cytoplasm	enzyme
2,19E-02	-2,007	ENSRNOG00000021231	LZTS3	leucine zipper tumor suppressor family member 3	Cytoplasm	other
1,10E-02	-1,346	ENSRNOG00000016037	MAFB	MAF bZIP transcription factor B	Nucleus	transcription regulator
1,03E-02	-2,673	ENSRNOG00000015445	MAL	mal, T cell differentiation protein	Plasma Membrane	other
2,90E-02	-1,373	ENSRNOG00000005879	MAML2	mastermind like transcriptional coactivator 2	Nucleus	transcription regulator
3,88E-02	-1,282	ENSRNOG00000028526	MANSC1	MANSC domain containing 1	Other	other
6,54E-04	-1,657	ENSRNOG00000011841	MAP2	microtubule associated protein 2	Plasma Membrane	other	estramustine
1,56E-02	-1,272	ENSRNOG00000014021	MATN4	matrilin 4	Extracellular Space	other
1,45E-02	-2,464	ENSRNOG00000012645	Mecom	MDS1 and EVI1 complex locus	Nucleus	transcription regulator
2,52E-04	-1,480	ENSRNOG00000020400	MEF2B	myocyte enhancer factor 2B	Nucleus	transcription regulator
6,07E-04	-2,203	ENSRNOG00000013674	MEGF10	multiple EGF like domains 10	Plasma Membrane	transmembrane receptor
4,43E-04	-2,522	ENSRNOG00000026177	Mgam	maltase-glucoamylase	Cytoplasm	enzyme
4,36E-05	-2,602	ENSRNOG00000016210	MICALCL	MICAL C-terminal like	Cytoplasm	other
4,01E-02	-0,958	ENSRNOG00000005619	Misp3	MISP family member 3	Other	other
4,78E-02	-0,530	ENSRNOG00000052003	MKRN2OS	MKRN2 opposite strand	Other	other
1,50E-03	2,567	ENSRNOG00000028344	MMP11	matrix metallopeptidase 11	Extracellular Space	peptidase	marimastat
5,62E-06	-2,693	ENSRNOG00000051977	MMRN2	multimerin 2	Extracellular Space	other
2,43E-02	-0,812	ENSRNOG00000012946	MOV10	Mov10 RISC complex RNA helicase	Nucleus	enzyme
2,29E-02	-1,655	ENSRNOG00000031093	MOV10L1	Mov10 like RISC complex RNA helicase 1	Nucleus	enzyme
1,38E-02	-2,350	ENSRNOG00000005382	Mroh4	maestro heat-like repeat family member 4	Cytoplasm	other
1,30E-02	-1,560	ENSRNOG00000019445	MSLN	mesothelin	Extracellular Space	other	amatuximab, SS1(dsfv)PE38, LMB-100
6,41E-03	-1,081	ENSRNOG00000017500	MTSS1L	MTSS1L, I-BAR domain containing	Plasma Membrane	other
4,93E-02	-1,358	ENSRNOG00000050042	MYH8	myosin heavy chain 8	Cytoplasm	enzyme
9,14E-04	-1,854	ENSRNOG00000008356	MYO5C	myosin VC	Cytoplasm	other
1,35E-02	5,009	ENSRNOG00000012051	Ncaph	non-SMC condensin I complex, subunit H	Cytoplasm	other
4,99E-03	-2,282	ENSRNOG00000028016	NCF2	neutrophil cytosolic factor 2	Cytoplasm	enzyme
2,93E-03	3,208	ENSRNOG00000014004	NCOA7	nuclear receptor coactivator 7	Nucleus	transcription regulator
5,17E-03	-1,674	ENSRNOG00000010616	NDOR1	NADPH dependent diflavin oxidoreductase 1	Cytoplasm	enzyme
1,64E-02	2,145	ENSRNOG00000012924	NEMP2	nuclear envelope integral membrane protein 2	Other	other
9,35E-04	-2,200	ENSRNOG00000005392	NGFR	nerve growth factor receptor	Plasma Membrane	transmembrane receptor
2,11E-03	-1,210	ENSRNOG00000006255	NIPAL4	NIPA like domain containing 4	Other	other
4,57E-05	-3,183	ENSRNOG00000012728	NKX2-2	NK2 homeobox 2	Nucleus	transcription regulator
1,09E-04	-1,766	ENSRNOG00000018147	Nkx6-3	NK6 homeobox 3	Other	other
1,70E-04	-2,092	ENSRNOG00000048222	Nlrc5	NLR family, CARD domain containing 5	Cytoplasm	other
2,67E-05	-1,836	ENSRNOG00000060745	NLRP12	NLR family pyrin domain containing 12	Cytoplasm	other
4,13E-05	-1,170	ENSRNOG00000010417	Nol4l	nucleolar protein 4-like	Other	other
2,32E-02	-0,952	ENSRNOG00000036680	NOTUM	notum, palmitoleoyl-protein carboxylesterase	Extracellular Space	enzyme
4,91E-05	-2,496	ENSRNOG00000020873	NPHS1	NPHS1, nephrin	Plasma Membrane	other
7,13E-03	3,395	ENSRNOG00000002775	NPL	N-acetylneuraminate pyruvate lyase	Cytoplasm	enzyme
1,20E-03	-1,982	ENSRNOG00000018854	NPPC	natriuretic peptide C	Extracellular Space	other
1,11E-05	-1,940	ENSRNOG00000012682	NR5A1	nuclear receptor subfamily 5 group A member 1	Nucleus	ligand-dependent nuclear receptor
2,22E-02	-2,063	ENSRNOG00000003650	NT5C	5', 3'-nucleotidase, cytosolic	Cytoplasm	phosphatase
7,81E-03	-1,672	ENSRNOG00000021016	NTN5	netrin 5	Other	other
3,35E-02	-2,230	ENSRNOG00000031726	Oas1h	2'-5' oligoadenylate synthetase 1H	Other	enzyme
2,83E-03	-1,489	ENSRNOG00000014034	OLFML2A	olfactomedin like 2A	Extracellular Space	other
5,68E-03	-1,500	ENSRNOG00000011435	OSBPL10	oxysterol binding protein like 10	Cytoplasm	transporter
9,54E-04	3,681	ENSRNOG00000018477	OTUD4	OTU deubiquitinase 4	Other	peptidase
4,13E-03	-1,007	ENSRNOG00000012109	OTULINL	OTU deubiquitinase with linear linkage specificity like	Other	other
6,54E-05	-1,138	ENSRNOG00000059469	OTX1	orthodenticle homeobox 1	Nucleus	transcription regulator
7,65E-03	-2,224	ENSRNOG00000014232	P2RY1	purinergic receptor P2Y1	Plasma Membrane	G-protein coupled receptor	clopidogrel/telmisartan, clopidogrel
6,09E-03	-1,529	ENSRNOG00000019270	P2RY6	pyrimidinergic receptor P2Y6	Plasma Membrane	G-protein coupled receptor
3,79E-02	-2,368	ENSRNOG00000007067	PADI1	peptidyl arginine deiminase 1	Cytoplasm	enzyme
4,24E-04	-1,753	ENSRNOG00000024882	Pax1	paired box 1	Other	other
2,49E-02	-1,084	ENSRNOG00000060410	PCDH1	protocadherin 1	Plasma Membrane	other
2,69E-02	-1,524	ENSRNOG00000006280	PCSK9	proprotein convertase subtilisin/kexin type 9	Extracellular Space	peptidase	alirocumab, evolocumab, PCSK9 inhibitor, evinacumab
1,78E-02	2,297	ENSRNOG00000020828	PDE4A	phosphodiesterase 4A	Cytoplasm	enzyme	enprofylline, dyphylline, caffeine/ergotamine, arofylline, tetomilast, L 869298, ibudilast, apremilast, aspirin/dipyridamole/telmisartan, drotaverin, anagrelide, cilomilast, milrinone, dipyridamole, L-826,141, aspirin/dipyridamole, amrinone, ketotifen, roflumilast, theophylline, pentoxifylline, caffeine
1,84E-02	-1,486	ENSRNOG00000019518	PDE4C	phosphodiesterase 4C	Cytoplasm	enzyme	dyphylline, nitroglycerin, caffeine/ergotamine, arofylline, tetomilast, L 869298, ibudilast, anagrelide, cilomilast, milrinone, dipyridamole, L-826,141, ketotifen, roflumilast, tolbutamide, theophylline, pentoxifylline, caffeine
4,16E-07	-3,021	ENSRNOG00000050794	PDLIM4	PDZ and LIM domain 4	Plasma Membrane	other
1,08E-06	-2,579	ENSRNOG00000015473	PHACTR2	phosphatase and actin regulator 2	Other	other
2,66E-03	3,374	ENSRNOG00000028206	PHETA1	PH domain containing endocytic trafficking adaptor 1	Cytoplasm	other
7,32E-05	-1,971	ENSRNOG00000003063	PHKA1	phosphorylase kinase regulatory subunit alpha 1	Cytoplasm	kinase
1,72E-04	-1,297	ENSRNOG00000055259	PHLDB3	pleckstrin homology like domain family B member 3	Other	other
4,77E-04	4,934	ENSRNOG00000009930	PIGO	phosphatidylinositol glycan anchor biosynthesis class O	Cytoplasm	enzyme
1,88E-02	-2,686	ENSRNOG00000000529	PIM1	Pim-1 proto-oncogene, serine/threonine kinase	Cytoplasm	kinase	SGI 1776, AZD-1208, LGH447, PIM/FLT3 kinase inhibitor SEL24
2,25E-02	-3,379	ENSRNOG00000009871	PIWIL2	piwi like RNA-mediated gene silencing 2	Cytoplasm	enzyme
4,29E-02	4,282	ENSRNOG00000003657	PKMYT1	protein kinase, membrane associated tyrosine/threonine 1	Cytoplasm	kinase
3,37E-04	-2,501	ENSRNOG00000016647	PLA2G2C	phospholipase A2 group IIC	Extracellular Space	enzyme
3,24E-02	-0,847	ENSRNOG00000058337	PLCB2	phospholipase C beta 2	Cytoplasm	enzyme
2,20E-04	-2,710	ENSRNOG00000016479	PLEKHG4	pleckstrin homology and RhoGEF domain containing G4	Other	other
3,90E-02	-1,382	ENSRNOG00000019528	PLEKHG6	pleckstrin homology and RhoGEF domain containing G6	Cytoplasm	other
5,59E-03	-1,326	ENSRNOG00000005124	PLEKHH2	pleckstrin homology, MyTH4 and FERM domain containing H2	Cytoplasm	other
1,74E-07	-3,199	ENSRNOG00000023760	PLEKHM3	pleckstrin homology domain containing M3	Other	other
1,38E-02	-2,403	ENSRNOG00000015268	PLPP6	phospholipid phosphatase 6	Plasma Membrane	phosphatase
1,31E-03	-0,821	ENSRNOG00000009945	Pls1	plastin 1	Cytoplasm	other
2,67E-02	-0,541	ENSRNOG00000024730	PPM1E	protein phosphatase, Mg2+/Mn2+ dependent 1E	Nucleus	phosphatase
2,96E-04	-3,116	ENSRNOG00000015614	PPP1R16B	protein phosphatase 1 regulatory subunit 16B	Plasma Membrane	phosphatase
1,23E-05	-0,769	ENSRNOG00000039204	PRAM1	PML-RARA regulated adaptor molecule 1	Other	other
2,81E-02	-1,116	ENSRNOG00000000323	PRDM1	PR/SET domain 1	Nucleus	transcription regulator
2,48E-03	-2,234	ENSRNOG00000012061	PRKCB	protein kinase C beta	Cytoplasm	kinase	sotrastaurin, enzastaurin, ruboxistaurin, ingenol mebutate
5,17E-03	-1,865	ENSRNOG00000015480	PRKCZ	protein kinase C zeta	Cytoplasm	kinase	pkc-zeta inhibitor, ingenol mebutate
1,76E-03	-0,621	ENSRNOG00000009556	PROKR1	prokineticin receptor 1	Plasma Membrane	G-protein coupled receptor
2,53E-02	-1,571	ENSRNOG00000024149	PRR18	proline rich 18	Other	other
4,30E-02	-0,655	ENSRNOG00000025726	PRR30	proline rich 30	Other	other
1,42E-02	-2,454	ENSRNOG00000055251	PRTG	protogenin	Extracellular Space	other
6,41E-03	-2,683	ENSRNOG00000006079	PSD4	pleckstrin and Sec7 domain containing 4	Cytoplasm	other
2,75E-02	4,398	ENSRNOG00000020782	PSPC1	paraspeckle component 1	Nucleus	transcription regulator
3,98E-04	-2,694	ENSRNOG00000010325	PTGER3	prostaglandin E receptor 3	Plasma Membrane	G-protein coupled receptor	misoprostol, prostaglandin E2, prostaglandin E1, diclofenac/misoprostol, bimatoprost
3,68E-03	-2,004	ENSRNOG00000060614	PXDN	peroxidasin	Extracellular Space	enzyme
1,64E-02	-1,836	ENSRNOG00000001311	RAB36	RAB36, member RAS oncogene family	Cytoplasm	enzyme
1,47E-02	3,982	ENSRNOG00000005907	RAD18	RAD18, E3 ubiquitin protein ligase	Nucleus	other
1,28E-02	-1,675	ENSRNOG00000013825	RAP1GAP	RAP1 GTPase activating protein	Cytoplasm	other
2,14E-05	-3,166	ENSRNOG00000051911	RBP3	retinol binding protein 3	Extracellular Space	transporter
4,43E-02	3,236	ENSRNOG00000027919	RDH13	retinol dehydrogenase 13	Cytoplasm	enzyme
4,74E-03	-2,296	ENSRNOG00000005107	RECQL5	RecQ like helicase 5	Nucleus	enzyme
2,27E-02	-1,420	ENSRNOG00000011646	REM2	RRAD and GEM like GTPase 2	Plasma Membrane	enzyme
3,93E-02	-0,613	ENSRNOG00000037298	RGD1309036	hypothetical LOC292874	Other	other
2,80E-02	-2,457	ENSRNOG00000061774	RGD1560986	similar to Gene model 1082	Other	other
2,83E-03	-0,835	ENSRNOG00000025551	RGS22	regulator of G protein signaling 22	Cytoplasm	other
1,48E-02	-2,106	ENSRNOG00000002773	RGS4	regulator of G protein signaling 4	Cytoplasm	other
1,63E-02	-1,037	ENSRNOG00000021984	RGS7	regulator of G protein signaling 7	Cytoplasm	enzyme
4,01E-02	-2,149	ENSRNOG00000017373	RHOBTB2	Rho related BTB domain containing 2	Other	enzyme
4,85E-02	-1,970	ENSRNOG00000030452	RIMBP3 (includes others)	RIMS binding protein 3	Nucleus	other
1,72E-02	-1,662	ENSRNOG00000025354	RINL	Ras and Rab interactor like	Other	other
3,46E-04	-4,333	ENSRNOG00000046326	RP1L1	RP1 like 1	Cytoplasm	other
3,63E-02	-0,500	ENSRNOG00000001368	RPH3A	rabphilin 3A	Plasma Membrane	transporter
6,61E-03	-3,999	ENSRNOG00000049853	RTL9	retrotransposon Gag like 9	Other	other
3,52E-02	-2,813	ENSRNOG00000009446	RXRA	retinoid X receptor alpha	Nucleus	ligand-dependent nuclear receptor	etretinate, daunorubicin/tretinoin, idarubicin/tretinoin, doxorubicin/tretinoin, bexarotene, acitretin, tretinoin, alitretinoin
2,05E-02	5,242	ENSRNOG00000004537	RXRG	retinoid X receptor gamma	Nucleus	ligand-dependent nuclear receptor	etretinate, cytarabine/daunorubicin/tretinoin, idarubicin/mitoxantrone/tretinoin, arsenic trioxide/tretinoin, arsenic trioxide/daunorubicin/tretinoin, arsenic trioxide/gemtuzumab ozogamicin/tretinoin, daunorubicin/tretinoin, idarubicin/tretinoin, doxorubicin/tretinoin, arsenic trioxide/idarubicin/tretinoin, 6-mercaptopurine/methotrexate/tretinoin, bexarotene, adapalene, acitretin, tretinoin, alit…
4,66E-02	3,397	ENSRNOG00000013069	SAPCD2	suppressor APC domain containing 2	Nucleus	other
3,65E-03	4,194	ENSRNOG00000013160	SASH1	SAM and SH3 domain containing 1	Extracellular Space	other
2,18E-03	-3,316	ENSRNOG00000016177	SCARA3	scavenger receptor class A member 3	Plasma Membrane	transmembrane receptor
1,97E-04	3,834	ENSRNOG00000000981	SCARB1	scavenger receptor class B member 1	Plasma Membrane	transporter
1,18E-04	-1,076	ENSRNOG00000001388	SDS	serine dehydratase	Cytoplasm	enzyme
6,26E-03	-2,059	ENSRNOG00000005229	SEC16B	SEC16 homolog B, endoplasmic reticulum export factor	Nucleus	other
1,30E-02	-0,603	ENSRNOG00000047873	SEC22C	SEC22 homolog C, vesicle trafficking protein	Cytoplasm	other
2,73E-04	-1,835	ENSRNOG00000000699	SELPLG	selectin P ligand	Plasma Membrane	other
7,44E-06	-3,501	ENSRNOG00000018952	SEMA3G	semaphorin 3G	Cytoplasm	other
2,39E-02	-1,766	ENSRNOG00000001616	SENP7	SUMO specific peptidase 7	Nucleus	peptidase
3,47E-02	-1,658	ENSRNOG00000001425	SH2B2	SH2B adaptor protein 2	Cytoplasm	other
9,13E-04	-1,955	ENSRNOG00000046791	SH3RF3	SH3 domain containing ring finger 3	Other	other
1,45E-03	-1,953	ENSRNOG00000006120	SHH	sonic hedgehog	Extracellular Space	peptidase
3,47E-02	4,511	ENSRNOG00000032254	SIN3A	SIN3 transcription regulator family member A	Nucleus	transcription regulator
1,47E-03	-1,520	ENSRNOG00000026091	SLC10A4	solute carrier family 10 member 4	Plasma Membrane	transporter
1,20E-02	-1,711	ENSRNOG00000000245	SLC16A6	solute carrier family 16 member 6	Plasma Membrane	transporter
4,94E-04	-1,342	ENSRNOG00000012090	SLC16A8	solute carrier family 16 member 8	Plasma Membrane	transporter
3,71E-03	-0,886	ENSRNOG00000022946	SLC22A3	solute carrier family 22 member 3	Plasma Membrane	transporter
3,22E-02	-1,800	ENSRNOG00000018420	SLC22A7	solute carrier family 22 member 7	Plasma Membrane	transporter
1,20E-02	-2,222	ENSRNOG00000018940	SLC28A1	solute carrier family 28 member 1	Plasma Membrane	transporter
4,71E-03	-1,825	ENSRNOG00000012311	SLC35D3	solute carrier family 35 member D3	Cytoplasm	other
6,47E-04	-2,673	ENSRNOG00000005132	SLC52A3	solute carrier family 52 member 3	Plasma Membrane	transporter
8,87E-03	-2,661	ENSRNOG00000006527	SLC6A1	solute carrier family 6 member 1	Plasma Membrane	transporter	tiagabine
1,25E-02	-2,026	ENSRNOG00000027468	SLC6A15	solute carrier family 6 member 15	Plasma Membrane	transporter
5,74E-03	-2,194	ENSRNOG00000016311	SLC6A2	solute carrier family 6 member 2	Plasma Membrane	transporter	acetaminophen/clemastine/pseudoephedrine, acetaminophen/dexbrompheniramine/pseudoephedrine, dexbrompheniramine/pseudoephedrine, chlorpheniramine/ibuprofen/pseudoephedrine, cetirizine/pseudoephedrine, radafaxine, bicifadine, DOV-102,677, desvenlafaxine, tapentadol, milnacipran, phentermine/topiramate, hydrocodone/pseudoephedrine, levomilnacipran, amitriptyline/ketamine, bupropion/naltrexone, amitr…
4,14E-02	-1,556	ENSRNOG00000003476	SLC6A4	solute carrier family 6 member 4	Plasma Membrane	transporter	acetaminophen/clemastine/pseudoephedrine, acetaminophen/dexbrompheniramine/pseudoephedrine, dexbrompheniramine/pseudoephedrine, chlorpheniramine/ibuprofen/pseudoephedrine, cetirizine/pseudoephedrine, bicifadine, DOV-102,677, SLV-314, desvenlafaxine, milnacipran, vortioxetine, phentermine/topiramate, hydrocodone/pseudoephedrine, levomilnacipran, amitriptyline/ketamine, amitriptyline/melatonin, fex…
1,08E-05	-3,078	ENSRNOG00000001874	SLC7A4	solute carrier family 7 member 4	Plasma Membrane	transporter
2,57E-02	3,118	ENSRNOG00000008966	SLCO5A1	solute carrier organic anion transporter family member 5A1	Other	transporter
2,04E-02	3,195	ENSRNOG00000014482	SLF2	SMC5-SMC6 complex localization factor 2	Extracellular Space	other
2,66E-02	-2,082	ENSRNOG00000009209	SLITRK1	SLIT and NTRK like family member 1	Plasma Membrane	other
8,55E-03	-3,538	ENSRNOG00000042326	SMPDL3B	sphingomyelin phosphodiesterase acid like 3B	Extracellular Space	enzyme
2,41E-03	-1,887	ENSRNOG00000022852	SNX22	sorting nexin 22	Other	transporter
5,01E-04	-1,745	ENSRNOG00000053240	SOGA1	suppressor of glucose, autophagy associated 1	Extracellular Space	other
1,23E-04	-2,186	ENSRNOG00000002202	SOWAHB	sosondowah ankyrin repeat domain family member B	Nucleus	transcription regulator
1,95E-05	-2,822	ENSRNOG00000011305	SOX10	SRY-box 10	Nucleus	transcription regulator
4,20E-04	-3,453	ENSRNOG00000027014	Spata31d1d	spermatogenesis associated 31 subfamily D, member 1D	Other	other
1,90E-04	-2,068	ENSRNOG00000000491	SPDEF	SAM pointed domain containing ETS transcription factor	Nucleus	transcription regulator
4,07E-07	-3,239	ENSRNOG00000047413	SPERT	spermatid associated	Cytoplasm	other
1,53E-05	-2,161	ENSRNOG00000037851	SPIDR	scaffold protein involved in DNA repair	Nucleus	other
3,71E-02	-1,030	ENSRNOG00000004888	SPRED2	sprouty related EVH1 domain containing 2	Extracellular Space	cytokine
6,76E-03	-1,851	ENSRNOG00000013851	SPRY4	sprouty RTK signaling antagonist 4	Plasma Membrane	other
9,93E-03	-2,640	ENSRNOG00000025848	SSPO	SCO-spondin	Cytoplasm	other
1,80E-02	-0,548	ENSRNOG00000048145	SSTR1	somatostatin receptor 1	Plasma Membrane	G-protein coupled receptor	pasireotide, everolimus/pasireotide, haloperidol/octreotide, octreotide
9,53E-03	3,635	ENSRNOG00000056243	ST7	suppression of tumorigenicity 7	Other	other
4,13E-03	-2,117	ENSRNOG00000014018	ST8SIA1	ST8 alpha-N-acetyl-neuraminide alpha-2,8-sialyltransferase 1	Cytoplasm	enzyme
1,55E-02	3,728	ENSRNOG00000016145	STRN4	striatin 4	Cytoplasm	other
6,86E-05	-2,362	ENSRNOG00000020153	SUPT3H	SPT3 homolog, SAGA and STAGA complex component	Nucleus	transcription regulator
2,04E-02	3,425	ENSRNOG00000008157	SYN2	synapsin II	Plasma Membrane	other
3,51E-03	4,063	ENSRNOG00000014030	SYNM	synemin	Cytoplasm	other
5,89E-04	-2,247	ENSRNOG00000051688	SYT15	synaptotagmin 15	Cytoplasm	transporter
5,17E-04	-2,845	ENSRNOG00000004756	SYT2	synaptotagmin 2	Cytoplasm	transporter
5,52E-03	-1,580	ENSRNOG00000008600	SYTL1	synaptotagmin like 1	Cytoplasm	enzyme
1,41E-08	-2,993	ENSRNOG00000009708	TAS1R1	taste 1 receptor member 1	Plasma Membrane	G-protein coupled receptor
5,02E-05	-1,206	ENSRNOG00000007918	TBXAS1	thromboxane A synthase 1	Plasma Membrane	enzyme	ridogrel
9,89E-03	0,284	ENSRNOG00000025693	TDRD6	tudor domain containing 6	Cytoplasm	other
2,69E-03	-1,342	ENSRNOG00000053631	TDRD9	tudor domain containing 9	Cytoplasm	enzyme
8,80E-04	-1,771	ENSRNOG00000005608	TEAD4	TEA domain transcription factor 4	Nucleus	transcription regulator
2,79E-02	2,644	ENSRNOG00000020435	TERF2	telomeric repeat binding factor 2	Nucleus	transcription regulator
2,54E-03	-0,978	ENSRNOG00000037203	TGM7	transglutaminase 7	Other	enzyme
1,12E-03	-0,985	ENSRNOG00000008291	THUMPD2	THUMP domain containing 2	Other	enzyme
1,16E-03	-2,242	ENSRNOG00000017401	TMCO4	transmembrane and coiled-coil domains 4	Other	other
2,75E-04	-2,281	ENSRNOG00000002768	TMEM114	transmembrane protein 114	Plasma Membrane	other
1,09E-02	3,067	ENSRNOG00000005174	TMEM121	transmembrane protein 121	Other	other
2,97E-03	-0,874	ENSRNOG00000003769	TMEM163	transmembrane protein 163	Cytoplasm	other
1,90E-02	-1,242	ENSRNOG00000016091	TMEM169	transmembrane protein 169	Other	other
2,48E-02	-1,236	ENSRNOG00000058653	TMEM52B	transmembrane protein 52B	Cytoplasm	other
9,26E-05	-2,752	ENSRNOG00000024259	TMEM54	transmembrane protein 54	Other	other
4,95E-03	4,934	ENSRNOG00000006608	TMEM70	transmembrane protein 70	Cytoplasm	other
3,70E-04	-2,524	ENSRNOG00000010165	TNFAIP2	TNF alpha induced protein 2	Extracellular Space	other
1,32E-02	-1,323	ENSRNOG00000013387	TPCN2	two pore segment channel 2	Cytoplasm	ion channel
9,79E-03	-3,458	ENSRNOG00000022239	TRARG1	trafficking regulator of GLUT4 (SLC2A4) 1	Plasma Membrane	other
5,79E-04	-2,380	ENSRNOG00000052010	TREH	trehalase	Plasma Membrane	enzyme
1,70E-02	-0,881	ENSRNOG00000021771	TRIM29	tripartite motif containing 29	Cytoplasm	transcription regulator
3,02E-03	-1,629	ENSRNOG00000014373	TRIM66	tripartite motif containing 66	Nucleus	transcription regulator
2,83E-02	2,431	ENSRNOG00000011253	TRMT9B	tRNA methyltransferase 9B (putative)	Cytoplasm	enzyme
7,20E-03	1,838	ENSRNOG00000055936	TRNP1	TMF1-regulated nuclear protein 1	Nucleus	other
5,40E-05	-2,346	ENSRNOG00000003434	TROVE2	TROVE domain family member 2	Nucleus	other
1,10E-02	-1,326	ENSRNOG00000015829	TRPM1	transient receptor potential cation channel subfamily M member 1	Plasma Membrane	ion channel
1,45E-02	-1,251	ENSRNOG00000019035	TRPM8	transient receptor potential cation channel subfamily M member 8	Plasma Membrane	ion channel	D-3263
6,84E-03	-2,132	ENSRNOG00000003104	TRPV2	transient receptor potential cation channel subfamily V member 2	Plasma Membrane	ion channel
9,58E-03	-2,515	ENSRNOG00000001195	TRPV4	transient receptor potential cation channel subfamily V member 4	Plasma Membrane	ion channel
4,40E-03	-1,287	ENSRNOG00000007900	TSPAN33	tetraspanin 33	Plasma Membrane	other
1,23E-03	-1,405	ENSRNOG00000001219	Tspear	thrombospondin-type laminin G domain and EAR repeats	Extracellular Space	other
1,79E-02	1,231	ENSRNOG00000011059	TTBK2	tau tubulin kinase 2	Cytoplasm	kinase
4,72E-04	-1,007	ENSRNOG00000026807	Ttc41	tetratricopeptide repeat domain 41	Cytoplasm	other
2,37E-02	-1,413	ENSRNOG00000018850	TTC9B	tetratricopeptide repeat domain 9B	Other	other
2,49E-02	-0,897	ENSRNOG00000024578	TTYH2	tweety family member 2	Other	ion channel
3,77E-02	0,260	ENSRNOG00000046566	TUB	tubby bipartite transcription factor	Cytoplasm	transcription regulator
1,09E-06	-2,396	ENSRNOG00000020927	TULP2	tubby like protein 2	Other	enzyme
2,82E-02	-1,829	ENSRNOG00000058586	TYRO3	TYRO3 protein tyrosine kinase	Plasma Membrane	kinase	cabozantinib, cabozantinib/erlotinib, cabozantinib/nivolumab
1,12E-02	-1,068	ENSRNOG00000010802	UBE3D	ubiquitin protein ligase E3D	Other	other
1,26E-05	-2,376	ENSRNOG00000046969	Ubxn7	UBX domain protein 7	Nucleus	other
1,29E-04	-3,349	ENSRNOG00000009345	UGT8	UDP glycosyltransferase 8	Cytoplasm	enzyme
4,22E-02	-1,605	ENSRNOG00000059840	UNC5A	unc-5 netrin receptor A	Plasma Membrane	transmembrane receptor
5,15E-03	-1,274	ENSRNOG00000008728	UNC79	unc-79 homolog, NALCN channel complex subunit	Other	other
2,73E-02	-3,569	ENSRNOG00000043404	UROC1	urocanate hydratase 1	Cytoplasm	enzyme
9,44E-03	-1,956	ENSRNOG00000005122	UVSSA	UV stimulated scaffold protein A	Nucleus	other
8,24E-03	-2,783	ENSRNOG00000015408	VIL1	villin 1	Cytoplasm	other
7,50E-03	4,255	ENSRNOG00000056889	VPS33A	VPS33A, CORVET/HOPS core subunit	Cytoplasm	transporter
1,21E-03	-0,669	ENSRNOG00000000569	VSIR	V-set immunoregulatory receptor	Plasma Membrane	other	CA-170
4,41E-06	-2,039	ENSRNOG00000001707	VWA5B2	von Willebrand factor A domain containing 5B2	Other	other
7,43E-03	-2,669	ENSRNOG00000010421	WDR91	WD repeat domain 91	Cytoplasm	other
7,54E-05	3,142	ENSRNOG00000022857	WDR92	WD repeat domain 92	Other	other
4,07E-05	-0,762	ENSRNOG00000008168	WNT5B	Wnt family member 5B	Extracellular Space	other
5,12E-06	-2,525	ENSRNOG00000015750	WNT7B	Wnt family member 7B	Extracellular Space	other
2,33E-02	-1,686	ENSRNOG00000007869	WSCD1	WSC domain containing 1	Other	other
2,84E-04	-2,163	ENSRNOG00000013074	WT1	Wilms tumor 1	Nucleus	transcription regulator
7,16E-05	3,508	ENSRNOG00000014168	XYLB	xylulokinase	Cytoplasm	kinase
4,13E-03	-0,266	ENSRNOG00000005933	Yap1	yes-associated protein 1	Nucleus	transcription regulator
1,74E-03	-2,449	ENSRNOG00000001861	YDJC	YdjC chitooligosaccharide deacetylase homolog	Other	other
1,43E-03	-1,194	ENSRNOG00000025704	YOD1	YOD1 deubiquitinase	Cytoplasm	enzyme
7,81E-04	1,553	ENSRNOG00000013944	ZC3HAV1L	zinc finger CCCH-type containing, antiviral 1 like	Cytoplasm	other
5,51E-03	4,667	ENSRNOG00000004344	ZDHHC3	zinc finger DHHC-type containing 3	Cytoplasm	peptidase
2,95E-07	-3,176	ENSRNOG00000016631	ZNF276	zinc finger protein 276	Nucleus	transcription regulator
1,36E-03	4,370	ENSRNOG00000058643	ZNF281	zinc finger protein 281	Nucleus	transcription regulator
2,82E-02	-3,172	ENSRNOG00000006684	ZNF317	zinc finger protein 317	Nucleus	transcription regulator
3,87E-03	-2,580	ENSRNOG00000025370	ZNF385C	zinc finger protein 385C	Other	other
1,57E-04	4,421	ENSRNOG00000012718	ZNF451	zinc finger protein 451	Nucleus	enzyme
1,19E-02	-1,906	ENSRNOG00000015558	ZNF512B	zinc finger protein 512B	Nucleus	transcription regulator
3,42E-04	-4,160	ENSRNOG00000051442	ZNF546	zinc finger protein 546	Nucleus	transcription regulator
4,62E-02	-1,924	ENSRNOG00000031569	ZNF648	zinc finger protein 648	Other	other
4,51E-03	-2,134	ENSRNOG00000024693	ZNF831	zinc finger protein 831	Other	other
1,66E-05	-1,814	ENSRNOG00000049614
2,30E-05	-2,313	ENSRNOG00000060832
2,35E-05	-2,850	ENSRNOG00000049951
3,14E-05	-2,148	ENSRNOG00000057297
4,91E-05	-3,110	ENSRNOG00000057099
5,50E-05	-1,920	ENSRNOG00000027374
1,85E-04	-2,287	ENSRNOG00000008363
2,47E-04	-2,513	ENSRNOG00000060870
5,54E-04	-1,280	ENSRNOG00000049045
6,01E-04	0,730	ENSRNOG00000055011
1,37E-03	-2,568	ENSRNOG00000045779
1,41E-03	-2,556	ENSRNOG00000049314
1,46E-03	-1,032	ENSRNOG00000058699
1,48E-03	-2,906	ENSRNOG00000003952
1,67E-03	-4,071	ENSRNOG00000053722
1,90E-03	2,394	ENSRNOG00000053216
2,03E-03	-2,736	ENSRNOG00000061778
2,14E-03	-2,060	ENSRNOG00000061496
2,16E-03	-0,481	ENSRNOG00000014383
4,40E-03	-1,728	ENSRNOG00000022607
4,87E-03	-2,435	ENSRNOG00000054338
5,42E-03	-3,248	ENSRNOG00000032827
5,50E-03	-2,459	ENSRNOG00000058277
6,92E-03	-1,160	ENSRNOG00000059260
1,02E-02	-2,386	ENSRNOG00000051059
1,06E-02	-2,272	ENSRNOG00000056490
1,06E-02	-1,870	ENSRNOG00000053291
1,14E-02	-1,912	ENSRNOG00000059027
1,44E-02	-2,202	ENSRNOG00000051951
1,72E-02	-1,740	ENSRNOG00000057489
1,75E-02	-2,382	ENSRNOG00000061625
1,98E-02	-2,290	ENSRNOG00000059889
2,63E-02	-1,648	ENSRNOG00000048460
2,73E-02	-2,758	ENSRNOG00000012652
2,79E-02	-1,797	ENSRNOG00000038369
2,81E-02	-2,145	ENSRNOG00000049552
2,92E-02	2,160	ENSRNOG00000026400
2,93E-02	-2,653	ENSRNOG00000051664
3,17E-02	-1,815	ENSRNOG00000056268
3,86E-02	-1,593	ENSRNOG00000061668
3,97E-02	-2,057	ENSRNOG00000058766
4,00E-02	-1,948	ENSRNOG00000049178
