# Supplementary material for: Cell shape determines gene expression: cardiomyocyte morphotypic transcriptomes
Source: Basic Res Cardiol. 2019 Dec 23;115(1):7. doi: 10.1007/s00395-019-0765-7 (PMC6928094; doi:10.1007/s00395-019-0765-7)
Supplement: Supplementary file 7 — Supplementary material 7 (XLS 1194 kb) [file 395_2019_765_MOESM7_ESM.xls]

## Sheet: DEGs AR7 vs Pre-patterned
Adjusted p value < 0.05 are shown			List of differentially expressed genes in AR7 vs Pre-patterned cells.
Expr p-value	Expr Log Ratio	ID	Symbol	Entrez Gene Name	Location	Type(s)	Drug(s)
6,02E-08	-4,097	ENSRNOG00000023612	1600015I10Rik	RIKEN cDNA 1600015I10 gene	Other	other
3,11E-04	-1,778	ENSRNOG00000003266	1700023F06Rik	RIKEN cDNA 1700023F06 gene	Other	other
3,45E-05	-1,558	ENSRNOG00000026582	4921501E09Rik	RIKEN cDNA 4921501E09 gene	Extracellular Space	other
1,26E-05	-0,508	ENSRNOG00000022181	4921509C19Rik (includes others)	RIKEN cDNA 4921509C19 gene	Other	other
5,44E-04	-3,949	ENSRNOG00000042706	4930571K23Rik	RIKEN cDNA 4930571K23 gene	Other	other
2,14E-15	-3,479	ENSRNOG00000026175	4931408C20Rik	RIKEN cDNA 4931408C20 gene	Other	other
1,40E-06	-3,332	ENSRNOG00000042899	9530053A07Rik	RIKEN cDNA 9530053A07 gene	Other	other
7,65E-03	-1,056	ENSRNOG00000018317	AAK1	AP2 associated kinase 1	Cytoplasm	kinase
7,23E-03	2,813	ENSRNOG00000004708	AARD	alanine and arginine rich domain containing protein	Other	other
1,76E-04	-3,194	ENSRNOG00000039656	Abca17	ATP-binding cassette, sub-family A (ABC1), member 17	Cytoplasm	other
9,84E-09	-2,741	ENSRNOG00000012892	ABCA4	ATP binding cassette subfamily A member 4	Plasma Membrane	transporter
2,17E-07	-0,965	ENSRNOG00000004378	ABCA5	ATP binding cassette subfamily A member 5	Plasma Membrane	transporter
2,56E-02	-1,856	ENSRNOG00000017993	ABCB10	ATP binding cassette subfamily B member 10	Cytoplasm	transporter
7,06E-06	-1,764	ENSRNOG00000001082	ABCB9	ATP binding cassette subfamily B member 9	Cytoplasm	transporter
8,14E-04	-2,337	ENSRNOG00000002948	ABCC3	ATP binding cassette subfamily C member 3	Plasma Membrane	transporter
1,63E-06	-3,099	ENSRNOG00000028781	ABCC6	ATP binding cassette subfamily C member 6	Plasma Membrane	transporter
2,75E-02	-1,052	ENSRNOG00000015538	ABCD2	ATP binding cassette subfamily D member 2	Cytoplasm	transporter
1,66E-06	-3,291	ENSRNOG00000008862	ABCG4	ATP binding cassette subfamily G member 4	Plasma Membrane	transporter
3,04E-06	-2,347	ENSRNOG00000005420	ABCG8	ATP binding cassette subfamily G member 8	Plasma Membrane	transporter
4,47E-02	1,285	ENSRNOG00000014598	ABHD13	abhydrolase domain containing 13	Other	peptidase
1,35E-05	-1,525	ENSRNOG00000013692	ABHD18	abhydrolase domain containing 18	Other	other
1,01E-04	-1,278	ENSRNOG00000001627	Abi3bp	ABI gene family, member 3 (NESH) binding protein	Extracellular Space	other
2,95E-02	-2,188	ENSRNOG00000019365	ABLIM3	actin binding LIM protein family member 3	Cytoplasm	other
1,75E-04	-1,956	ENSRNOG00000015674	ACAP1	ArfGAP with coiled-coil, ankyrin repeat and PH domains 1	Plasma Membrane	other
1,86E-05	-2,160	ENSRNOG00000007467	Ace3	angiotensin I converting enzyme (peptidyl-dipeptidase A) 3	Cytoplasm	other
3,42E-02	-0,870	ENSRNOG00000050841	ACHE	acetylcholinesterase (Cartwright blood group)	Plasma Membrane	enzyme	ZT-1, ladostigil, terestigmine, acetylcholinesterase inhibitor, donepezil/memantine, caracemide, donepezil/solifenacin, atropine/edrophonium, BW 284 C 51, neostigmine, 2,3 butanedione monoxime, echothiophate, tacrine, edrophonium, isoflurophate, pyridostigmine, demecarium, ambenonium, atropine/pralidoxime, donepezil, pralidoxime, rivastigmine, gallamine triethiodide, thiamine, huperzine A, physos…
1,30E-07	-2,722	ENSRNOG00000046864	ACOT4	acyl-CoA thioesterase 4	Cytoplasm	enzyme
5,73E-04	0,260	ENSRNOG00000008474	ACOX3	acyl-CoA oxidase 3, pristanoyl	Cytoplasm	enzyme
2,72E-02	-1,754	ENSRNOG00000016179	ACOXL	acyl-CoA oxidase like	Other	enzyme
6,33E-07	-3,692	ENSRNOG00000011381	ACSBG1	acyl-CoA synthetase bubblegum family member 1	Cytoplasm	enzyme
1,86E-02	-1,928	ENSRNOG00000031211	ACSM5	acyl-CoA synthetase medium chain family member 5	Other	enzyme
3,38E-06	-3,495	ENSRNOG00000007102	ACSS1	acyl-CoA synthetase short chain family member 1	Cytoplasm	enzyme
2,96E-08	-2,518	ENSRNOG00000017786	ACTA1	actin, alpha 1, skeletal muscle	Cytoplasm	other
2,54E-03	-1,046	ENSRNOG00000008536	ACTC1	actin, alpha, cardiac muscle 1	Cytoplasm	enzyme
3,88E-08	-3,224	ENSRNOG00000032642	Actl11	actin-like 11	Cytoplasm	other
2,44E-08	-2,421	ENSRNOG00000001408	ACTL6B	actin like 6B	Nucleus	other
1,47E-02	1,986	ENSRNOG00000020433	ACTN4	actinin alpha 4	Cytoplasm	transcription regulator
1,65E-02	-1,386	ENSRNOG00000002753	ADAM11	ADAM metallopeptidase domain 11	Plasma Membrane	peptidase
2,82E-06	-1,192	ENSRNOG00000012424	ADAM23	ADAM metallopeptidase domain 23	Plasma Membrane	peptidase
8,18E-06	-2,634	ENSRNOG00000037080	ADAMTS17	ADAM metallopeptidase with thrombospondin type 1 motif 17	Extracellular Space	other
3,51E-05	-3,018	ENSRNOG00000019577	Adamts19	ADAM metallopeptidase with thrombospondin type 1 motif, 19	Other	other
7,23E-03	-1,275	ENSRNOG00000003538	ADAMTS4	ADAM metallopeptidase with thrombospondin type 1 motif 4	Extracellular Space	peptidase
1,25E-08	-2,571	ENSRNOG00000012655	ADAMTS6	ADAM metallopeptidase with thrombospondin type 1 motif 6	Extracellular Space	peptidase
3,68E-07	-3,158	ENSRNOG00000054033	ADAP1	ArfGAP with dual PH domains 1	Nucleus	other
4,18E-03	-2,184	ENSRNOG00000010005	ADCK2	aarF domain containing kinase 2	Cytoplasm	kinase
1,90E-15	-3,304	ENSRNOG00000059479	ADCY1	adenylate cyclase 1	Plasma Membrane	enzyme
3,51E-02	0,780	ENSRNOG00000020401	ADCY4	adenylate cyclase 4	Plasma Membrane	enzyme
1,98E-07	-1,205	ENSRNOG00000004890	ADCY8	adenylate cyclase 8	Plasma Membrane	enzyme
4,74E-08	-3,937	ENSRNOG00000015903	ADD2	adducin 2	Cytoplasm	other
1,16E-17	-2,586	ENSRNOG00000042741	ADGB	androglobin	Other	other
1,50E-03	-2,450	ENSRNOG00000014375	ADGRB2	adhesion G protein-coupled receptor B2	Plasma Membrane	G-protein coupled receptor
3,68E-12	-1,727	ENSRNOG00000012045	ADGRB3	adhesion G protein-coupled receptor B3	Plasma Membrane	G-protein coupled receptor
2,46E-03	-0,406	ENSRNOG00000023536	ADGRD1	adhesion G protein-coupled receptor D1	Plasma Membrane	G-protein coupled receptor
4,03E-06	-3,380	ENSRNOG00000046254	ADGRE1	adhesion G protein-coupled receptor E1	Plasma Membrane	G-protein coupled receptor
3,94E-11	-3,395	ENSRNOG00000025603	ADGRF2	adhesion G protein-coupled receptor F2	Plasma Membrane	G-protein coupled receptor
6,26E-04	-3,287	ENSRNOG00000024766	ADGRF3	adhesion G protein-coupled receptor F3	Plasma Membrane	G-protein coupled receptor
1,66E-07	-2,345	ENSRNOG00000011154	ADGRF5	adhesion G protein-coupled receptor F5	Plasma Membrane	G-protein coupled receptor
1,41E-03	-1,478	ENSRNOG00000016306	ADGRV1	adhesion G protein-coupled receptor V1	Plasma Membrane	G-protein coupled receptor
1,29E-03	-1,457	ENSRNOG00000001821	ADIPOQ	adiponectin, C1Q and collagen domain containing	Extracellular Space	other
1,25E-06	-2,038	ENSRNOG00000000639	ADO	2-aminoethanethiol dioxygenase	Cytoplasm	enzyme
2,21E-03	-1,583	ENSRNOG00000003442	ADORA1	adenosine A1 receptor	Plasma Membrane	G-protein coupled receptor	adenosine, dyphylline, aspirin/butalbital/caffeine, acetaminophen/caffeine/dihydrocodeine, acetaminophen/aspirin/caffeine, caffeine/ergotamine, aspirin/caffeine/propoxyphene, aspirin/butalbital/caffeine/codeine, aspirin/caffeine/dihydrocodeine, caffeine/ethanol, acetaminophen/butalbital/caffeine, aminophylline, aspirin/caffeine/orphenadrine, clofarabine, acetaminophen/butalbital/caffeine/codeine,…
1,18E-03	-2,953	ENSRNOG00000001302	ADORA2A	adenosine A2a receptor	Plasma Membrane	G-protein coupled receptor	adenosine, istradefylline, dyphylline, aspirin/butalbital/caffeine, acetaminophen/caffeine/dihydrocodeine, acetaminophen/aspirin/caffeine, caffeine/ergotamine, aspirin/caffeine/propoxyphene, aspirin/butalbital/caffeine/codeine, aspirin/caffeine/dihydrocodeine, binodenoson, regadenoson, preladenant, caffeine/ethanol, SCH-412348, PBF-509, CPI-444, AZD4635, acetaminophen/butalbital/caffeine, aspirin…
7,52E-05	-0,816	ENSRNOG00000002922	ADORA2B	adenosine A2b receptor	Plasma Membrane	G-protein coupled receptor	adenosine, enprofylline, dyphylline, aspirin/butalbital/caffeine, acetaminophen/caffeine/dihydrocodeine, acetaminophen/aspirin/caffeine, caffeine/ergotamine, aspirin/caffeine/propoxyphene, aspirin/butalbital/caffeine/codeine, aspirin/caffeine/dihydrocodeine, acetaminophen/butalbital/caffeine, aspirin/caffeine/orphenadrine, acetaminophen/butalbital/caffeine/codeine, theophylline, caffeine, acetami…
1,19E-05	-1,290	ENSRNOG00000060087	ADRA1B	adrenoceptor alpha 1B	Plasma Membrane	G-protein coupled receptor	paliperidone, risperidone, antazoline/naphazoline, acetaminophen/clemastine/pseudoephedrine, articaine/epinephrine, bupivacaine/epinephrine, caffeine/ergotamine, acetaminophen/dexbrompheniramine/pseudoephedrine, dapiprazole, dexbrompheniramine/pseudoephedrine, chlorpheniramine/ibuprofen/pseudoephedrine, dipivefrin, cetirizine/pseudoephedrine, asenapine, epinephrine/prilocaine, epinephrine/lidocai…
1,19E-05	-1,038	ENSRNOG00000021256	ADRA1D	adrenoceptor alpha 1D	Plasma Membrane	G-protein coupled receptor	paliperidone, risperidone, antazoline/naphazoline, acetaminophen/clemastine/pseudoephedrine, articaine/epinephrine, caffeine/ergotamine, acetaminophen/dexbrompheniramine/pseudoephedrine, dapiprazole, dexbrompheniramine/pseudoephedrine, chlorpheniramine/ibuprofen/pseudoephedrine, dipivefrin, cetirizine/pseudoephedrine, asenapine, epinephrine/prilocaine, epinephrine/lidocaine, DL 017, myogane, UK-2…
1,29E-11	-3,498	ENSRNOG00000013887	ADRA2B	adrenoceptor alpha 2B	Plasma Membrane	G-protein coupled receptor	paliperidone, risperidone, acetaminophen/clemastine/pseudoephedrine, articaine/epinephrine, bupivacaine/epinephrine, caffeine/ergotamine, acetaminophen/dexbrompheniramine/pseudoephedrine, dapiprazole, dexbrompheniramine/pseudoephedrine, chlorpheniramine/ibuprofen/pseudoephedrine, dipivefrin, cetirizine/pseudoephedrine, asenapine, epinephrine/prilocaine, epinephrine/lidocaine, myogane, dextrometho…
5,31E-10	-2,940	ENSRNOG00000009299	ADRA2C	adrenoceptor alpha 2C	Plasma Membrane	G-protein coupled receptor	paliperidone, risperidone, antazoline/naphazoline, acetaminophen/clemastine/pseudoephedrine, articaine/epinephrine, caffeine/ergotamine, acetaminophen/dexbrompheniramine/pseudoephedrine, dapiprazole, dexbrompheniramine/pseudoephedrine, chlorpheniramine/ibuprofen/pseudoephedrine, dipivefrin, cetirizine/pseudoephedrine, asenapine, epinephrine/prilocaine, epinephrine/lidocaine, myogane, lurasidone, …
2,90E-04	2,865	ENSRNOG00000017002	ADRB1	adrenoceptor beta 1	Plasma Membrane	G-protein coupled receptor	articaine/epinephrine, bupivacaine/epinephrine, carteolol, dipivefrin, epinephrine/prilocaine, epinephrine/lidocaine, KUL 7211, celiprolol, myogane, practolol, nebivolol, bopindolol, latanoprost/timolol, epinephrine/methotrexate, nebivolol/valsartan, bisoprolol/hydrochlorothiazide, amiodarone, carvedilol, ephedrine, guanethidine, levalbuterol, propranolol, dexamethasone/olanzapine, betaxolol, pin…
1,80E-03	1,742	ENSRNOG00000052572	Aff2	AF4/FMR2 family, member 2	Nucleus	other
5,67E-04	-1,835	ENSRNOG00000018830	AFF3	AF4/FMR2 family member 3	Nucleus	transcription regulator
3,12E-03	0,406	ENSRNOG00000025584	AGAP2	ArfGAP with GTPase domain, ankyrin repeat and PH domain 2	Nucleus	enzyme
1,14E-04	-2,980	ENSRNOG00000012315	AGMAT	agmatinase	Cytoplasm	enzyme
3,59E-02	-0,946	ENSRNOG00000055915	AGO1	argonaute 1, RISC catalytic component	Cytoplasm	translation regulator
8,47E-06	0,374	ENSRNOG00000001547	AGPS	alkylglycerone phosphate synthase	Cytoplasm	enzyme
3,84E-08	-1,607	ENSRNOG00000039300	AHCYL2	adenosylhomocysteinase like 2	Other	enzyme
3,17E-02	2,562	ENSRNOG00000004342	AHR	aryl hydrocarbon receptor	Nucleus	ligand-dependent nuclear receptor
1,22E-02	-1,921	ENSRNOG00000037957	AIFM3	apoptosis inducing factor, mitochondria associated 3	Cytoplasm	enzyme
3,70E-02	-3,274	ENSRNOG00000050137	AJAP1	adherens junctions associated protein 1	Plasma Membrane	other
3,72E-02	0,419	ENSRNOG00000033863	AJM1	apical junction component 1 homolog	Other	other
1,13E-08	-1,777	ENSRNOG00000046947	AK5	adenylate kinase 5	Cytoplasm	kinase
8,92E-03	-1,781	ENSRNOG00000037688	AK9	adenylate kinase 9	Nucleus	kinase
5,98E-04	1,077	ENSRNOG00000002899	AKAP10	A-kinase anchoring protein 10	Cytoplasm	other
4,30E-06	-4,980	ENSRNOG00000059227	AKAP3	A-kinase anchoring protein 3	Cytoplasm	other
3,02E-04	-1,665	ENSRNOG00000008005	AKNA	AT-hook transcription factor	Nucleus	transcription regulator
2,40E-05	-2,129	ENSRNOG00000017672	Akr1c14	aldo-keto reductase family 1, member C14	Cytoplasm	enzyme
8,79E-19	-2,907	ENSRNOG00000013004	AKR1D1	aldo-keto reductase family 1 member D1	Cytoplasm	enzyme	azelaic acid
2,52E-05	-8,363	ENSRNOG00000000167	ALAS2	5'-aminolevulinate synthase 2	Cytoplasm	enzyme
3,68E-07	-1,654	ENSRNOG00000052070	ALDH1A3	aldehyde dehydrogenase 1 family member A3	Cytoplasm	enzyme
2,73E-03	-2,061	ENSRNOG00000023538	ALDH5A1	aldehyde dehydrogenase 5 family member A1	Cytoplasm	enzyme	valproic acid
4,47E-06	-2,077	ENSRNOG00000014907	ALDH8A1	aldehyde dehydrogenase 8 family member A1	Cytoplasm	enzyme
3,49E-02	2,005	ENSRNOG00000006369	ALG2	ALG2, alpha-1,3/1,6-mannosyltransferase	Cytoplasm	enzyme
1,04E-03	-0,895	ENSRNOG00000008683	ALK	ALK receptor tyrosine kinase	Plasma Membrane	kinase	crizotinib, ceritinib, alectinib, brigatinib, TSR-011, entrectinib, lorlatinib, ASP3026, CEP-37440, ensartinib, gilteritinib, ALK inhibitor, CT-707, TPX-0005, PLB1003, crizotinib/prednisolone, crizotinib/gemcitabine, crizotinib/erlotinib, crizotinib/gefitinib, crizotinib/pazopanib
3,80E-10	-0,942	ENSRNOG00000027037	ALOX12	arachidonate 12-lipoxygenase, 12S type	Cytoplasm	enzyme	sulfasalazine, balsalazide, mesalamine, masoprocol
6,90E-08	-7,837	ENSRNOG00000019183	ALOX15	arachidonate 15-lipoxygenase	Cytoplasm	enzyme
8,02E-06	-3,553	ENSRNOG00000007778	ALOX15B	arachidonate 15-lipoxygenase, type B	Cytoplasm	enzyme
7,03E-05	-2,926	ENSRNOG00000000907	ALOX5AP	arachidonate 5-lipoxygenase activating protein	Plasma Membrane	other
4,87E-05	-1,951	ENSRNOG00000013954	ALPL	alkaline phosphatase, liver/bone/kidney	Plasma Membrane	phosphatase
6,12E-03	-2,175	ENSRNOG00000007984	AMER1	APC membrane recruitment protein 1	Plasma Membrane	other
3,95E-02	-3,406	ENSRNOG00000019377	AMH	anti-Mullerian hormone	Extracellular Space	growth factor
1,10E-02	0,551	ENSRNOG00000022166	AMMECR1	Alport syndrome, mental retardation, midface hypoplasia and elliptocytosis chromosomal region gene 1	Nucleus	other
1,07E-06	-0,857	ENSRNOG00000009050	AMN	amnion associated transmembrane protein	Plasma Membrane	other
4,93E-08	-3,209	ENSRNOG00000018241	ANK1	ankyrin 1	Plasma Membrane	other
2,59E-08	-3,332	ENSRNOG00000011076	ANK2	ankyrin 2	Plasma Membrane	other
4,78E-05	-1,103	ENSRNOG00000017156	ANKLE1	ankyrin repeat and LEM domain containing 1	Cytoplasm	enzyme
2,11E-03	-0,319	ENSRNOG00000018598	ANKRD1	ankyrin repeat domain 1	Cytoplasm	transcription regulator
3,83E-03	-1,819	ENSRNOG00000013618	ANKRD10	ankyrin repeat domain 10	Nucleus	transcription regulator
4,62E-03	-1,301	ENSRNOG00000014742	ANKRD13B	ankyrin repeat domain 13B	Plasma Membrane	other
3,29E-10	-0,771	ENSRNOG00000031335	ANKRD37	ankyrin repeat domain 37	Cytoplasm	other
7,57E-04	-1,705	ENSRNOG00000023995	ANKRD39	ankyrin repeat domain 39	Other	other
2,59E-02	0,870	ENSRNOG00000010821	ANKRD54	ankyrin repeat domain 54	Nucleus	transcription regulator
2,33E-03	-0,916	ENSRNOG00000013555	ANKRD55	ankyrin repeat domain 55	Nucleus	transcription regulator
2,39E-03	-1,018	ENSRNOG00000007110	ANKRD6	ankyrin repeat domain 6	Nucleus	transcription regulator
6,61E-08	-1,290	ENSRNOG00000042446	ANKRD63	ankyrin repeat domain 63	Other	other
6,33E-04	-4,030	ENSRNOG00000043331	ANKRD65	ankyrin repeat domain 65	Other	other
2,46E-03	-1,620	ENSRNOG00000000498	ANKS1A	ankyrin repeat and sterile alpha motif domain containing 1A	Cytoplasm	other
4,02E-05	-2,311	ENSRNOG00000023427	ANO7	anoctamin 7	Plasma Membrane	transporter
5,75E-09	-1,963	ENSRNOG00000058662	ANO8	anoctamin 8	Plasma Membrane	ion channel
1,32E-04	-2,517	ENSRNOG00000014555	Aox4	aldehyde oxidase 4	Cytoplasm	enzyme
9,65E-07	-1,478	ENSRNOG00000019249	AP3B2	adaptor related protein complex 3 subunit beta 2	Cytoplasm	transporter
5,12E-05	1,701	ENSRNOG00000001353	AP4M1	adaptor related protein complex 4 subunit mu 1	Cytoplasm	other
2,42E-03	-1,699	ENSRNOG00000014928	APBA1	amyloid beta precursor protein binding family A member 1	Cytoplasm	transporter
1,16E-08	-2,330	ENSRNOG00000016358	APBA2	amyloid beta precursor protein binding family A member 2	Cytoplasm	transporter
3,60E-02	1,548	ENSRNOG00000017803	APBB1IP	amyloid beta precursor protein binding family B member 1 interacting protein	Cytoplasm	other
1,12E-06	-0,751	ENSRNOG00000043304	APCDD1	APC down-regulated 1	Plasma Membrane	other
2,46E-02	-1,465	ENSRNOG00000003984	APLN	apelin	Extracellular Space	other
1,41E-06	-2,856	ENSRNOG00000009227	APLNR	apelin receptor	Plasma Membrane	G-protein coupled receptor
1,21E-02	-1,620	ENSRNOG00000005542	APOB	apolipoprotein B	Extracellular Space	transporter	mipomersen
5,81E-09	-3,861	ENSRNOG00000007830	APOLD1	apolipoprotein L domain containing 1	Other	other
1,54E-06	-2,086	ENSRNOG00000054378	AQP2	aquaporin 2	Plasma Membrane	transporter
2,90E-10	-1,378	ENSRNOG00000061883	AQP9	aquaporin 9	Plasma Membrane	transporter
2,38E-10	-3,744	ENSRNOG00000055527	ARAP3	ArfGAP with RhoGAP domain, ankyrin repeat and PH domain 3	Cytoplasm	other
1,59E-05	-2,678	ENSRNOG00000043465	ARC	activity regulated cytoskeleton associated protein	Cytoplasm	other
2,12E-02	-1,442	ENSRNOG00000002754	AREG	amphiregulin	Extracellular Space	growth factor
9,13E-03	1,892	ENSRNOG00000007485	ARFGEF2	ADP ribosylation factor guanine nucleotide exchange factor 2	Cytoplasm	other
1,10E-11	-2,549	ENSRNOG00000011460	Arfgef3	ARFGEF family member 3	Other	other
4,28E-02	-0,824	ENSRNOG00000022771	ARHGAP23	Rho GTPase activating protein 23	Cytoplasm	other
2,85E-13	-3,368	ENSRNOG00000004192	ARHGAP30	Rho GTPase activating protein 30	Cytoplasm	other
1,04E-02	-1,991	ENSRNOG00000003088	ARHGAP31	Rho GTPase activating protein 31	Cytoplasm	other
1,34E-04	-2,571	ENSRNOG00000024677	ARHGAP33	Rho GTPase activating protein 33	Plasma Membrane	transporter
2,42E-08	-1,799	ENSRNOG00000058545	ARHGAP4	Rho GTPase activating protein 4	Cytoplasm	other
5,72E-05	-2,228	ENSRNOG00000013220	ARHGAP45	Rho GTPase activating protein 45	Cytoplasm	transporter
7,38E-08	-3,564	ENSRNOG00000004566	ARHGEF15	Rho guanine nucleotide exchange factor 15	Cytoplasm	other
2,19E-05	-2,396	ENSRNOG00000046803	ARHGEF16	Rho guanine nucleotide exchange factor 16	Cytoplasm	other
1,50E-04	-1,254	ENSRNOG00000047967	ARHGEF19	Rho guanine nucleotide exchange factor 19	Cytoplasm	other
3,27E-03	1,651	ENSRNOG00000047194	ARL13B	ADP ribosylation factor like GTPase 13B	Extracellular Space	other
1,22E-05	-1,757	ENSRNOG00000020770	ARL4D	ADP ribosylation factor like GTPase 4D	Nucleus	enzyme
4,26E-06	-2,345	ENSRNOG00000026217	ARMC2	armadillo repeat containing 2	Extracellular Space	other
2,07E-06	-1,029	ENSRNOG00000019935	ARMC5	armadillo repeat containing 5	Cytoplasm	other
1,78E-03	-0,605	ENSRNOG00000042691	ARMC7	armadillo repeat containing 7	Cytoplasm	other
4,10E-05	3,167	ENSRNOG00000019489	ARMT1	acidic residue methyltransferase 1	Other	enzyme
5,52E-05	-2,621	ENSRNOG00000030404	ARRB1	arrestin beta 1	Cytoplasm	other
1,09E-02	-0,513	ENSRNOG00000019009	Arrdc2	arrestin domain containing 2	Other	other
6,36E-03	0,842	ENSRNOG00000028350	ARSE	arylsulfatase E	Cytoplasm	enzyme
7,84E-07	-1,739	ENSRNOG00000019842	ARTN	artemin	Extracellular Space	growth factor
7,05E-07	-0,588	ENSRNOG00000053562	ARX	aristaless related homeobox	Nucleus	transcription regulator
1,11E-02	-4,434	ENSRNOG00000009197	ASB4	ankyrin repeat and SOCS box containing 4	Nucleus	transcription regulator
3,56E-07	1,602	ENSRNOG00000004294	ASCL1	achaete-scute family bHLH transcription factor 1	Nucleus	transcription regulator
1,09E-05	-0,313	ENSRNOG00000020434	ASCL2	achaete-scute family bHLH transcription factor 2	Nucleus	transcription regulator
2,41E-06	-1,025	ENSRNOG00000031493	ASCL4	achaete-scute family bHLH transcription factor 4	Other	other
6,28E-05	-1,668	ENSRNOG00000059765	ASIC1	acid sensing ion channel subunit 1	Plasma Membrane	ion channel	diclofenac/omeprazole, diclofenac/misoprostol, diclofenac, amiloride, amiloride/hydrochlorothiazide
1,15E-06	-0,472	ENSRNOG00000058308	ASIC2	acid sensing ion channel subunit 2	Plasma Membrane	ion channel	amiloride, amiloride/hydrochlorothiazide
2,34E-09	-1,990	ENSRNOG00000012843	ASPG	asparaginase	Cytoplasm	enzyme
1,54E-02	-2,293	ENSRNOG00000061004	ASPHD2	aspartate beta-hydroxylase domain containing 2	Other	enzyme
2,10E-03	-1,336	ENSRNOG00000019413	ATG16L2	autophagy related 16 like 2	Extracellular Space	other
9,51E-06	-1,957	ENSRNOG00000023449	ATG9B	autophagy related 9B	Cytoplasm	other
2,40E-02	1,499	ENSRNOG00000056228	ATP10A	ATPase phospholipid transporting 10A (putative)	Plasma Membrane	transporter
2,57E-09	-0,648	ENSRNOG00000020685	ATP12A	ATPase H+/K+ transporting non-gastric alpha2 subunit	Plasma Membrane	transporter
9,65E-08	0,485	ENSRNOG00000002934	ATP1B1	ATPase Na+/K+ transporting subunit beta 1	Plasma Membrane	transporter
3,53E-03	-1,517	ENSRNOG00000030269	ATP2B2	ATPase plasma membrane Ca2+ transporting 2	Plasma Membrane	transporter
6,45E-09	-2,788	ENSRNOG00000049334	ATP2C2	ATPase secretory pathway Ca2+ transporting 2	Cytoplasm	enzyme
1,02E-06	-3,275	ENSRNOG00000020985	ATP4A	ATPase H+/K+ transporting subunit alpha	Plasma Membrane	transporter	ilaprazole, tenatoprazole, AGN 201904, AR-H047108, dexlansoprazole, magnesium hydroxide/omeprazole/sodium bicarbonate, omeprazole/sodium bicarbonate, esomeprazole/naproxen, aspirin/esomeprazole, diclofenac/omeprazole, aspirin/omeprazole, clarithromycin/omeprazole, esomeprazole magnesium, omeprazole, lansoprazole, rabeprazole, pantoprazole
1,95E-02	-0,716	ENSRNOG00000002840	ATP5F1B	ATP synthase F1 subunit beta	Cytoplasm	transporter
3,28E-02	-1,005	ENSRNOG00000020296	ATP5MD	ATP synthase membrane subunit DAPIT	Cytoplasm	other
2,50E-02	-0,855	ENSRNOG00000028884	ATP5MG	ATP synthase membrane subunit g	Cytoplasm	enzyme
5,09E-04	-2,091	ENSRNOG00000013573	ATP6V1B1	ATPase H+ transporting V1 subunit B1	Cytoplasm	transporter
1,20E-07	-1,629	ENSRNOG00000008053	ATP8A2	ATPase phospholipid transporting 8A2	Plasma Membrane	transporter
3,91E-07	-2,568	ENSRNOG00000024975	ATP8B3	ATPase phospholipid transporting 8B3	Cytoplasm	transporter
1,76E-05	-0,668	ENSRNOG00000017406	ATRNL1	attractin like 1	Other	other
2,39E-03	-1,574	ENSRNOG00000016998	ATXN1	ataxin 1	Nucleus	transcription regulator
4,62E-03	-1,082	ENSRNOG00000007246	ATXN7	ataxin 7	Nucleus	peptidase
1,62E-05	-4,057	ENSRNOG00000039305	AU022751	expressed sequence AU022751	Nucleus	other
2,83E-04	-0,398	ENSRNOG00000005659	AURKB	aurora kinase B	Nucleus	kinase	barasertib, tozasertib, AT-9283, SNS 314, danusertib, TAK-901, GSK1070916, CYC 116, TTP607, AMG 900, ilorasertib, chiauranib
3,78E-04	-3,354	ENSRNOG00000050419	AVIL	advillin	Plasma Membrane	other
7,36E-05	-2,242	ENSRNOG00000021229	AVP	arginine vasopressin	Plasma Membrane	other
4,23E-04	2,791	ENSRNOG00000019979	B3GALT6	beta-1,3-galactosyltransferase 6	Cytoplasm	enzyme
1,01E-06	2,205	ENSRNOG00000018764	B3GNT3	UDP-GlcNAc:betaGal beta-1,3-N-acetylglucosaminyltransferase 3	Cytoplasm	enzyme
1,79E-11	-0,731	ENSRNOG00000014471	B3GNT6	UDP-GlcNAc:betaGal beta-1,3-N-acetylglucosaminyltransferase 6	Cytoplasm	enzyme
2,40E-05	-2,325	ENSRNOG00000018267	B3GNT7	UDP-GlcNAc:betaGal beta-1,3-N-acetylglucosaminyltransferase 7	Cytoplasm	enzyme
1,69E-03	0,299	ENSRNOG00000053895	B3GNT9	UDP-GlcNAc:betaGal beta-1,3-N-acetylglucosaminyltransferase 9	Cytoplasm	enzyme
2,97E-02	-2,350	ENSRNOG00000042230	B430306N03Rik	RIKEN cDNA B430306N03 gene	Other	other
1,91E-09	-1,898	ENSRNOG00000004839	B4GALNT1	beta-1,4-N-acetyl-galactosaminyltransferase 1	Cytoplasm	enzyme
2,52E-08	-1,753	ENSRNOG00000053075	B4GALNT4	beta-1,4-N-acetyl-galactosaminyltransferase 4	Extracellular Space	enzyme
5,58E-04	-3,055	ENSRNOG00000004697	BAALC	BAALC, MAP3K1 and KLF4 binding	Cytoplasm	other
6,00E-09	-1,123	ENSRNOG00000012215	BAIAP2L2	BAI1 associated protein 2 like 2	Cytoplasm	other
9,55E-07	-2,133	ENSRNOG00000014960	BARD1	BRCA1 associated RING domain 1	Nucleus	transcription regulator
1,71E-04	1,204	ENSRNOG00000013209	BARHL1	BarH like homeobox 1	Nucleus	transcription regulator
6,27E-09	-0,727	ENSRNOG00000016915	BARX1	BARX homeobox 1	Nucleus	transcription regulator
8,83E-11	-2,267	ENSRNOG00000023828	BC024139	cDNA sequence BC024139	Nucleus	transcription regulator
1,39E-06	-1,172	ENSRNOG00000018798	BCAN	brevican	Extracellular Space	other
2,12E-04	-2,145	ENSRNOG00000013737	BCAR3	BCAR3, NSP family adaptor protein	Cytoplasm	other
2,35E-06	-1,698	ENSRNOG00000005776	BCL11B	B cell CLL/lymphoma 11B	Nucleus	transcription regulator
3,79E-07	-1,724	ENSRNOG00000002791	BCL2	BCL2, apoptosis regulator	Cytoplasm	transporter	oblimersen, rasagiline, (-)-gossypol, obatoclax, BCL-2 blocker, navitoclax, gemcitabine/paclitaxel, bortezomib/paclitaxel, venetoclax, paclitaxel/trastuzumab, paclitaxel/pertuzumab/trastuzumab, lapatinib/paclitaxel, doxorubicin/paclitaxel, epirubicin/paclitaxel, paclitaxel/ramucirumab, paclitaxel/topotecan, BCL201, S 055746, APG-1252, rituximab/venetoclax, paclitaxel/rituximab, afatinib/paclitaxe…
1,59E-07	-2,901	ENSRNOG00000038746	BCO2	beta-carotene oxygenase 2	Cytoplasm	enzyme
5,17E-07	-2,012	ENSRNOG00000047300	BDKRB2	bradykinin receptor B2	Plasma Membrane	G-protein coupled receptor	anatibant, lobradimil, icatibant
2,22E-05	2,763	ENSRNOG00000047466	BDNF	brain derived neurotrophic factor	Extracellular Space	growth factor
5,65E-06	-1,814	ENSRNOG00000004650	BEGAIN	brain enriched guanylate kinase associated	Nucleus	other
4,73E-02	-2,193	ENSRNOG00000005491	BEST3	bestrophin 3	Nucleus	ion channel
7,68E-03	0,998	ENSRNOG00000005707	BFSP1	beaded filament structural protein 1	Cytoplasm	enzyme
6,47E-04	-2,100	ENSRNOG00000025164	BHLHA15	basic helix-loop-helix family member a15	Nucleus	transcription regulator
2,33E-07	0,419	ENSRNOG00000021745	BHLHE22	basic helix-loop-helix family member e22	Nucleus	transcription regulator
1,01E-05	1,540	ENSRNOG00000010312	BHLHE23	basic helix-loop-helix family member e23	Nucleus	transcription regulator
4,19E-03	-0,282	ENSRNOG00000048961	Bhlhe41	basic helix-loop-helix family, member e41	Nucleus	transcription regulator
1,80E-08	-2,292	ENSRNOG00000056955	BICDL1	BICD family like cargo adaptor 1	Cytoplasm	other
1,63E-02	0,309	ENSRNOG00000021276	BMP2	bone morphogenetic protein 2	Extracellular Space	growth factor
2,10E-02	-0,476	ENSRNOG00000002381	BMP3	bone morphogenetic protein 3	Extracellular Space	growth factor
3,53E-05	-1,206	ENSRNOG00000015357	BMPER	BMP binding endothelial regulator	Extracellular Space	other
1,45E-08	-2,528	ENSRNOG00000022937	BPIFC	BPI fold containing family C	Extracellular Space	transporter
8,30E-10	-2,163	ENSRNOG00000059997	BRIP1	BRCA1 interacting protein C-terminal helicase 1	Nucleus	enzyme
1,64E-04	-1,586	ENSRNOG00000028641	BRPF3	bromodomain and PHD finger containing 3	Cytoplasm	other
4,27E-02	-0,881	ENSRNOG00000017673	BRSK1	BR serine/threonine kinase 1	Cytoplasm	kinase
5,28E-04	-2,883	ENSRNOG00000020021	BRSK2	BR serine/threonine kinase 2	Cytoplasm	kinase
4,50E-02	-2,392	ENSRNOG00000030714	BSN	bassoon presynaptic cytomatrix protein	Plasma Membrane	other
1,57E-07	-0,270	ENSRNOG00000015105	BSPRY	B-box and SPRY domain containing	Cytoplasm	other
2,97E-06	-2,725	ENSRNOG00000005758	BTBD11	BTB domain containing 11	Other	transcription regulator
3,20E-10	-2,293	ENSRNOG00000003109	BTBD17	BTB domain containing 17	Plasma Membrane	other
1,27E-03	-3,348	ENSRNOG00000018788	BTBD2	BTB domain containing 2	Cytoplasm	other
1,13E-08	1,338	ENSRNOG00000002728	BTC	betacellulin	Extracellular Space	growth factor
2,28E-03	-1,538	ENSRNOG00000017514	BTN1A1	butyrophilin subfamily 1 member A1	Plasma Membrane	other
9,80E-07	-1,756	ENSRNOG00000038877	BTN2A2	butyrophilin subfamily 2 member A2	Cytoplasm	other
4,69E-03	-4,223	ENSRNOG00000032778	BUB1	BUB1 mitotic checkpoint serine/threonine kinase	Nucleus	kinase
3,35E-16	-3,867	ENSRNOG00000007906	BUB1B	BUB1 mitotic checkpoint serine/threonine kinase B	Nucleus	kinase
1,35E-03	0,993	ENSRNOG00000055564	C11orf96	chromosome 11 open reading frame 96	Other	other
2,24E-08	-2,112	ENSRNOG00000025898	C12orf40	chromosome 12 open reading frame 40	Other	other
2,36E-02	-1,484	ENSRNOG00000001123	C12orf49	chromosome 12 open reading frame 49	Other	other
6,54E-03	-1,818	ENSRNOG00000027979	C12orf60	chromosome 12 open reading frame 60	Extracellular Space	other
3,93E-05	-2,750	ENSRNOG00000022426	C130050O18Rik	RIKEN cDNA C130050O18 gene	Other	other
1,03E-10	-3,513	ENSRNOG00000004571	C15orf41	chromosome 15 open reading frame 41	Other	other
7,62E-06	-0,551	ENSRNOG00000016978	C16orf54	chromosome 16 open reading frame 54	Extracellular Space	other
9,30E-05	0,555	ENSRNOG00000049757	C17orf50	chromosome 17 open reading frame 50	Other	other
1,14E-02	0,345	ENSRNOG00000043295	C17orf58	chromosome 17 open reading frame 58	Other	other
1,67E-06	-1,738	ENSRNOG00000020307	C1orf194	chromosome 1 open reading frame 194	Other	other
1,59E-04	1,010	ENSRNOG00000018570	C1QTNF3	C1q and TNF related 3	Extracellular Space	other
2,31E-03	-0,267	ENSRNOG00000009140	C1QTNF4	C1q and TNF related 4	Extracellular Space	other
7,92E-03	-2,331	ENSRNOG00000051235	C2	complement C2	Extracellular Space	peptidase
1,78E-02	-3,243	ENSRNOG00000023721	C20orf96	chromosome 20 open reading frame 96	Other	other
3,61E-07	-2,169	ENSRNOG00000034236	C2CD4A	C2 calcium dependent domain containing 4A	Other	other
3,90E-04	1,836	ENSRNOG00000009106	C2CD4B	C2 calcium dependent domain containing 4B	Plasma Membrane	other
5,85E-10	-0,420	ENSRNOG00000008026	C2CD4C	C2 calcium dependent domain containing 4C	Extracellular Space	other
2,90E-07	1,113	ENSRNOG00000020832	C2CD4D	C2 calcium dependent domain containing 4D	Other	other
3,89E-03	-0,843	ENSRNOG00000014382	C2CD5	C2 calcium dependent domain containing 5	Cytoplasm	other
1,06E-04	-1,459	ENSRNOG00000010185	C2orf69	chromosome 2 open reading frame 69	Other	other
2,36E-08	0,969	ENSRNOG00000017557	C2orf72	chromosome 2 open reading frame 72	Other	other
7,03E-05	-2,178	ENSRNOG00000046834	C3	complement C3	Extracellular Space	peptidase	IgG, APL-2
2,09E-10	-3,037	ENSRNOG00000015718	C3orf18	chromosome 3 open reading frame 18	Other	other
4,93E-02	0,675	ENSRNOG00000009803	C3orf80	chromosome 3 open reading frame 80	Other	other
1,79E-02	0,473	ENSRNOG00000032398	C5orf30	chromosome 5 open reading frame 30	Cytoplasm	other
9,38E-08	-3,104	ENSRNOG00000004112	C5orf52	chromosome 5 open reading frame 52	Other	other
1,44E-02	-1,619	ENSRNOG00000024567	C7orf26	chromosome 7 open reading frame 26	Nucleus	other
4,71E-04	-3,870	ENSRNOG00000037632	C7orf57	chromosome 7 open reading frame 57	Other	other
9,10E-03	-1,679	ENSRNOG00000013736	C9	complement C9	Extracellular Space	other
2,58E-03	-3,151	ENSRNOG00000013320	C9orf24	chromosome 9 open reading frame 24	Cytoplasm	other
2,53E-03	-0,885	ENSRNOG00000025644	C9orf40	chromosome 9 open reading frame 40	Other	other
2,48E-02	4,315	ENSRNOG00000010079	CA3	carbonic anhydrase 3	Cytoplasm	enzyme	methazolamide, hydrochlorothiazide, acetazolamide, trichloromethiazide, chlorothiazide, chlorthalidone, benzthiazide, sulfacetamide, topiramate
5,89E-09	-2,647	ENSRNOG00000012371	CA7	carbonic anhydrase 7	Cytoplasm	enzyme	ethoxyzolamide, dichlorphenamide, methazolamide, hydrochlorothiazide, acetazolamide, trichloromethiazide, chlorothiazide, chlorthalidone, benzthiazide, sulfacetamide, topiramate
2,01E-02	0,789	ENSRNOG00000001173	CABP1	calcium binding protein 1	Plasma Membrane	other
2,35E-07	-2,670	ENSRNOG00000013147	CACNA1D	calcium voltage-gated channel subunit alpha1 D	Plasma Membrane	ion channel	cinnarizine, MEM-1003, clevidipine butyrate, amlodipine/hydrochlorothiazide/valsartan, amlodipine/telmisartan, aliskiren/amlodipine, aliskiren/amlodipine/hydrochlorothiazide, amlodipine/valsartan, amlodipine/perindopril, amlodipine/benazepril, verapamil, dexamethasone/rituximab/verapamil, mibefradil, bepridil, enalapril/felodipine, amlodipine/atorvastatin, nisoldipine, isradipine, felodipine, nim…
1,08E-05	-1,618	ENSRNOG00000002863	CACNA1E	calcium voltage-gated channel subunit alpha1 E	Plasma Membrane	ion channel
3,90E-09	-1,510	ENSRNOG00000010348	CACNA1F	calcium voltage-gated channel subunit alpha1 F	Plasma Membrane	ion channel	cinnarizine, MEM-1003, verapamil, dexamethasone/rituximab/verapamil, mibefradil, bepridil, nisoldipine, isradipine, nimodipine, nicardipine, trandolapril/verapamil
3,27E-02	-1,145	ENSRNOG00000060407	CACNA1I	calcium voltage-gated channel subunit alpha1 I	Plasma Membrane	ion channel	cinnarizine, flunarizine, mibefradil, zonisamide
7,86E-06	-2,504	ENSRNOG00000004518	Cacnb1	calcium voltage-gated channel auxiliary subunit beta 1	Plasma Membrane	ion channel
3,70E-11	-1,609	ENSRNOG00000006226	CACNG2	calcium voltage-gated channel auxiliary subunit gamma 2	Plasma Membrane	ion channel
1,70E-04	0,791	ENSRNOG00000003262	CACNG4	calcium voltage-gated channel auxiliary subunit gamma 4	Plasma Membrane	ion channel
7,46E-08	0,579	ENSRNOG00000057848	CACNG8	calcium voltage-gated channel auxiliary subunit gamma 8	Plasma Membrane	ion channel
1,54E-02	1,719	ENSRNOG00000026474	CAD	carbamoyl-phosphate synthetase 2, aspartate transcarbamylase, and dihydroorotase	Cytoplasm	enzyme
1,71E-10	-1,367	ENSRNOG00000008570	CADPS	calcium dependent secretion activator	Plasma Membrane	other
8,48E-12	-3,104	ENSRNOG00000018242	CAMKK1	calcium/calmodulin dependent protein kinase kinase 1	Cytoplasm	kinase
1,39E-09	-2,465	ENSRNOG00000000986	CAMSAP3	calmodulin regulated spectrin associated protein family member 3	Cytoplasm	other
8,95E-07	-2,779	ENSRNOG00000026025	CAPN11	calpain 11	Cytoplasm	peptidase
4,79E-04	-0,717	ENSRNOG00000020239	CAPN15	calpain 15	Other	peptidase
2,17E-04	-1,803	ENSRNOG00000008609	CAPN3	calpain 3	Cytoplasm	peptidase
1,37E-03	-2,188	ENSRNOG00000008401	CARD10	caspase recruitment domain family member 10	Cytoplasm	other
1,80E-02	-2,730	ENSRNOG00000016576	CARMIL1	capping protein regulator and myosin 1 linker 1	Cytoplasm	enzyme
6,83E-04	0,351	ENSRNOG00000018603	CARNS1	carnosine synthase 1	Cytoplasm	enzyme
1,57E-04	-2,794	ENSRNOG00000004310	CASKIN2	CASK interacting protein 2	Cytoplasm	other
1,41E-04	-3,254	ENSRNOG00000012331	CASP8	caspase 8	Nucleus	peptidase
2,20E-02	-1,868	ENSRNOG00000002265	CASR	calcium sensing receptor	Plasma Membrane	G-protein coupled receptor	cinacalcet
4,52E-02	-2,075	ENSRNOG00000021560	CASS4	Cas scaffold protein family member 4	Other	other
1,88E-04	-1,449	ENSRNOG00000037835	CATIP	ciliogenesis associated TTC17 interacting protein	Cytoplasm	other
9,66E-05	-1,753	ENSRNOG00000060693	CATSPERG	cation channel sperm associated auxiliary subunit gamma	Extracellular Space	other
1,51E-04	-1,709	ENSRNOG00000024349	Cbarp	calcium channel, voltage-dependent, beta subunit associated regulatory protein	Other	other
4,08E-08	-2,645	ENSRNOG00000014723	CBFA2T3	CBFA2/RUNX1 translocation partner 3	Nucleus	transcription regulator
1,53E-05	-2,480	ENSRNOG00000029528	CBS/CBSL	cystathionine-beta-synthase	Cytoplasm	enzyme
1,37E-09	-2,965	ENSRNOG00000049215	CBX2	chromobox 2	Nucleus	transcription regulator
1,88E-02	-0,757	ENSRNOG00000046207	CBX4	chromobox 4	Nucleus	transcription regulator
3,17E-04	1,183	ENSRNOG00000016875	CBX7	chromobox 7	Nucleus	other
2,72E-05	-2,497	ENSRNOG00000048113	CBX8	chromobox 8	Nucleus	other
3,01E-08	-1,927	ENSRNOG00000003395	CBY3	chibby family member 3	Other	other
1,20E-08	-2,573	ENSRNOG00000007375	CCDC105	coiled-coil domain containing 105	Cytoplasm	other
6,73E-03	-0,405	ENSRNOG00000010706	CCDC117	coiled-coil domain containing 117	Other	other
1,20E-02	-3,118	ENSRNOG00000008319	CCDC130	coiled-coil domain containing 130	Other	other
3,59E-09	-0,699	ENSRNOG00000033973	CCDC177	coiled-coil domain containing 177	Other	other
3,66E-06	-1,759	ENSRNOG00000024545	CCDC18	coiled-coil domain containing 18	Other	other
7,45E-06	-2,651	ENSRNOG00000010412	CCDC180	coiled-coil domain containing 180	Cytoplasm	other
4,02E-10	-3,414	ENSRNOG00000027392	CCDC187	coiled-coil domain containing 187	Other	other
4,18E-04	-2,602	ENSRNOG00000008219	CCDC33	coiled-coil domain containing 33	Cytoplasm	other
1,53E-03	-1,291	ENSRNOG00000059401	CCDC40	coiled-coil domain containing 40	Cytoplasm	other
1,01E-10	-3,588	ENSRNOG00000047531	Ccdc57	coiled-coil domain containing 57	Other	other
4,24E-06	1,698	ENSRNOG00000039207	CCDC71L	coiled-coil domain containing 71 like	Other	other
4,30E-09	-2,600	ENSRNOG00000001876	Ccdc74a	coiled-coil domain containing 74A	Other	other
1,64E-03	-3,000	ENSRNOG00000024931	CCDC88B	coiled-coil domain containing 88B	Nucleus	enzyme
3,37E-03	-2,652	ENSRNOG00000021691	CCDC92	coiled-coil domain containing 92	Cytoplasm	other
2,44E-06	-0,629	ENSRNOG00000057228	CCDC92B	coiled-coil domain containing 92B	Other	other
2,99E-10	-1,734	ENSRNOG00000009191	CCM2L	CCM2 like scaffold protein	Other	other
8,92E-03	-1,756	ENSRNOG00000015423	CCNA2	cyclin A2	Nucleus	other
3,30E-06	-3,525	ENSRNOG00000007483	CCNF	cyclin F	Nucleus	enzyme
1,17E-06	0,711	ENSRNOG00000003256	CCNG1	cyclin G1	Nucleus	other
8,86E-04	-0,317	ENSRNOG00000003893	Ccnjl	cyclin J-like	Other	other
2,10E-02	-0,525	ENSRNOG00000022582	CCNQ	cyclin Q	Other	other
1,15E-03	-1,869	ENSRNOG00000020275	CCR10	C-C motif chemokine receptor 10	Plasma Membrane	G-protein coupled receptor
5,38E-07	1,677	ENSRNOG00000017690	CCSAP	centriole, cilia and spindle associated protein	Cytoplasm	other
6,91E-09	-2,256	ENSRNOG00000029321	CCSER1	coiled-coil serine rich protein 1	Other	other
1,37E-04	-3,099	ENSRNOG00000010253	CD163	CD163 molecule	Plasma Membrane	transmembrane receptor
4,33E-08	-2,513	ENSRNOG00000018978	Cd163l1	CD163 molecule-like 1	Plasma Membrane	other
9,79E-08	-2,170	ENSRNOG00000036726	CD300E	CD300e molecule	Plasma Membrane	other
1,21E-05	-5,801	ENSRNOG00000015403	Cd52	CD52 antigen	Cytoplasm	other
3,80E-03	-3,392	ENSRNOG00000018735	CD74	CD74 molecule	Plasma Membrane	transmembrane receptor	milatuzumab
5,05E-04	0,535	ENSRNOG00000020451	CD81	CD81 molecule	Plasma Membrane	other
2,38E-04	-2,138	ENSRNOG00000038835	CD86	CD86 molecule	Plasma Membrane	transmembrane receptor	abatacept, belatacept, abatacept/methotrexate
3,87E-13	-4,245	ENSRNOG00000024799	CD93	CD93 molecule	Plasma Membrane	other
1,64E-07	-2,301	ENSRNOG00000024953	CD99L2	CD99 molecule like 2	Plasma Membrane	other
1,18E-11	-2,742	ENSRNOG00000014515	CDC14A	cell division cycle 14A	Nucleus	phosphatase
4,51E-03	-1,741	ENSRNOG00000024008	CDC25C	cell division cycle 25C	Nucleus	phosphatase
4,55E-05	-3,150	ENSRNOG00000050071	CDC45	cell division cycle 45	Nucleus	other
1,87E-02	-1,275	ENSRNOG00000025302	CDCA2	cell division cycle associated 2	Nucleus	other
1,07E-06	-2,296	ENSRNOG00000001514	CDCA7	cell division cycle associated 7	Nucleus	other
3,44E-11	-3,051	ENSRNOG00000027954	CDH15	cadherin 15	Plasma Membrane	other
8,84E-05	-3,997	ENSRNOG00000012222	CDH16	cadherin 16	Plasma Membrane	enzyme
4,79E-06	-0,838	ENSRNOG00000018557	CDH22	cadherin 22	Plasma Membrane	other
9,92E-03	-2,284	ENSRNOG00000033087	CDH23	cadherin related 23	Plasma Membrane	transporter
1,33E-09	-1,735	ENSRNOG00000052405	CDH4	cadherin 4	Plasma Membrane	other
5,92E-05	-4,221	ENSRNOG00000013324	CDH5	cadherin 5	Plasma Membrane	other
4,77E-03	-3,902	ENSRNOG00000013330	CDHR1	cadherin related family member 1	Plasma Membrane	other
2,07E-03	-3,740	ENSRNOG00000017917	CDHR2	cadherin related family member 2	Plasma Membrane	other
1,93E-02	-0,909	ENSRNOG00000004148	CDK17	cyclin dependent kinase 17	Cytoplasm	kinase
8,61E-05	0,274	ENSRNOG00000003742	CDKL5	cyclin dependent kinase like 5	Nucleus	kinase
1,02E-05	1,071	ENSRNOG00000000521	CDKN1A	cyclin dependent kinase inhibitor 1A	Nucleus	kinase
3,45E-05	-1,516	ENSRNOG00000022736	CDKN2AIP	CDKN2A interacting protein	Nucleus	transcription regulator
4,38E-04	4,079	ENSRNOG00000006735	CDKN2B	cyclin dependent kinase inhibitor 2B	Nucleus	transcription regulator
1,27E-02	-3,954	ENSRNOG00000000158	CDO1	cysteine dioxygenase type 1	Cytoplasm	enzyme
1,47E-04	-2,525	ENSRNOG00000011789	CDON	cell adhesion associated, oncogene regulated	Plasma Membrane	other
1,11E-05	-1,111	ENSRNOG00000002142	CDS1	CDP-diacylglycerol synthase 1	Cytoplasm	enzyme
8,55E-05	1,031	ENSRNOG00000010918	CEBPA	CCAAT enhancer binding protein alpha	Nucleus	transcription regulator
2,20E-03	1,292	ENSRNOG00000057347	CEBPB	CCAAT enhancer binding protein beta	Nucleus	transcription regulator
7,57E-03	-2,118	ENSRNOG00000004695	CELF5	CUGBP Elav-like family member 5	Nucleus	other
1,97E-11	-3,199	ENSRNOG00000052224	Celf6	CUGBP, Elav-like family member 6	Cytoplasm	other
1,89E-06	-2,430	ENSRNOG00000020058	CELSR2	cadherin EGF LAG seven-pass G-type receptor 2	Plasma Membrane	G-protein coupled receptor
3,18E-03	-2,138	ENSRNOG00000053889	CELSR3	cadherin EGF LAG seven-pass G-type receptor 3	Plasma Membrane	G-protein coupled receptor
2,25E-06	-2,615	ENSRNOG00000012442	CEMIP	cell migration inducing hyaluronidase 1	Cytoplasm	enzyme
3,60E-06	-4,100	ENSRNOG00000032178	CENPA	centromere protein A	Nucleus	other
1,29E-03	-3,446	ENSRNOG00000033335	CENPI	centromere protein I	Nucleus	other
3,30E-06	-3,696	ENSRNOG00000038789	CENPL	centromere protein L	Cytoplasm	other
5,89E-09	-2,348	ENSRNOG00000024178	CENPT	centromere protein T	Cytoplasm	transcription regulator
3,93E-09	-2,280	ENSRNOG00000021839	CEP126	centrosomal protein 126	Cytoplasm	other
2,75E-03	-1,416	ENSRNOG00000003908	Cep128	centrosomal protein 128	Cytoplasm	other
2,65E-02	-1,198	ENSRNOG00000004430	CEP131	centrosomal protein 131	Cytoplasm	other
4,85E-02	-1,262	ENSRNOG00000002153	CEP135	centrosomal protein 135	Cytoplasm	other
1,89E-05	-2,275	ENSRNOG00000015465	CEP72	centrosomal protein 72	Cytoplasm	other
9,74E-04	-1,985	ENSRNOG00000021918	CEP76	centrosomal protein 76	Cytoplasm	other
9,53E-05	1,049	ENSRNOG00000014041	CEP78	centrosomal protein 78	Cytoplasm	other
6,62E-03	-3,195	ENSRNOG00000001609	CEP97	centrosomal protein 97	Cytoplasm	other
1,47E-05	-3,216	ENSRNOG00000024595	CERS6	ceramide synthase 6	Nucleus	transcription regulator
2,72E-03	-2,479	ENSRNOG00000017959	CFAP100	cilia and flagella associated protein 100	Cytoplasm	other
2,01E-04	-0,968	ENSRNOG00000028077	CFAP44	cilia and flagella associated protein 44	Extracellular Space	other
2,26E-03	-2,054	ENSRNOG00000007046	CFAP70	cilia and flagella associated protein 70	Cytoplasm	other
1,04E-04	-2,127	ENSRNOG00000058434	CFAP99	cilia and flagella associated protein 99	Other	other
3,86E-02	-0,646	ENSRNOG00000033564	CFD	complement factor D	Extracellular Space	peptidase
7,96E-11	-1,933	ENSRNOG00000020952	CGN	cingulin	Plasma Membrane	other
4,00E-05	-3,542	ENSRNOG00000019141	CH25H	cholesterol 25-hydroxylase	Cytoplasm	enzyme
2,57E-06	-0,258	ENSRNOG00000024631	CHADL	chondroadherin like	Extracellular Space	other
1,99E-05	-3,022	ENSRNOG00000025012	CHAT	choline O-acetyltransferase	Nucleus	enzyme
8,75E-07	-0,799	ENSRNOG00000028356	CHCHD10	coiled-coil-helix-coiled-coil-helix domain containing 10	Cytoplasm	other
2,52E-04	-1,879	ENSRNOG00000011268	CHD5	chromodomain helicase DNA binding protein 5	Nucleus	enzyme
3,52E-05	-1,539	ENSRNOG00000015859	CHDH	choline dehydrogenase	Cytoplasm	enzyme
3,35E-03	-1,786	ENSRNOG00000028072	CHIT1	chitinase 1	Extracellular Space	enzyme
2,72E-02	1,858	ENSRNOG00000010466	CHPF2	chondroitin polymerizing factor 2	Cytoplasm	enzyme
1,22E-03	0,337	ENSRNOG00000001750	CHRD	chordin	Extracellular Space	other
8,88E-11	-3,043	ENSRNOG00000011202	CHRNA4	cholinergic receptor nicotinic alpha 4 subunit	Plasma Membrane	transmembrane receptor	varenicline, ABT-089, ABT 418, donepezil/memantine, isoflurane, mecamylamine, succinylcholine, memantine, rocuronium, doxacurium, amobarbital, mivacurium, pipecuronium, rapacuronium, metocurine, atracurium, cisatracurium, acetylcholine, nicotine, D-tubocurarine, arecoline, lobeline, enflurane, pancuronium, vecuronium
1,02E-05	-3,236	ENSRNOG00000019527	CHRND	cholinergic receptor nicotinic delta subunit	Plasma Membrane	transmembrane receptor	ABT-089, isoflurane, mecamylamine, succinylcholine, rocuronium, doxacurium, amobarbital, mivacurium, pipecuronium, rapacuronium, metocurine, atracurium, cisatracurium, acetylcholine, nicotine, D-tubocurarine, arecoline, enflurane, pancuronium, vecuronium
1,19E-04	-0,627	ENSRNOG00000012815	CHST10	carbohydrate sulfotransferase 10	Cytoplasm	enzyme
4,34E-13	-1,449	ENSRNOG00000008885	CHST11	carbohydrate sulfotransferase 11	Cytoplasm	enzyme
3,12E-07	1,598	ENSRNOG00000025930	CHST13	carbohydrate sulfotransferase 13	Cytoplasm	enzyme
1,07E-05	2,263	ENSRNOG00000047734	CHST2	carbohydrate sulfotransferase 2	Cytoplasm	enzyme
6,07E-07	-1,860	ENSRNOG00000016953	CHST4	carbohydrate sulfotransferase 4	Cytoplasm	enzyme
5,90E-06	-1,342	ENSRNOG00000021521	CHST6	carbohydrate sulfotransferase 6	Cytoplasm	enzyme
3,77E-03	1,234	ENSRNOG00000004258	CHST7	carbohydrate sulfotransferase 7	Cytoplasm	enzyme
3,69E-07	-3,716	ENSRNOG00000022919	CHST8	carbohydrate sulfotransferase 8	Cytoplasm	enzyme
2,76E-02	2,378	ENSRNOG00000012698	CHSY1	chondroitin sulfate synthase 1	Cytoplasm	enzyme
1,17E-08	-2,460	ENSRNOG00000019174	CHTF18	chromosome transmission fidelity factor 18	Nucleus	other
2,28E-02	0,884	ENSRNOG00000047246	CHTF8	chromosome transmission fidelity factor 8	Cytoplasm	other
1,38E-03	-1,597	ENSRNOG00000020377	CIDEB	cell death-inducing DFFA-like effector b	Cytoplasm	other
2,78E-08	-3,268	ENSRNOG00000002659	CIITA	class II major histocompatibility complex transactivator	Nucleus	transcription regulator
3,34E-09	-1,950	ENSRNOG00000020622	CILP2	cartilage intermediate layer protein 2	Extracellular Space	other
1,08E-06	0,336	ENSRNOG00000039183	CIP2A	cell proliferation regulating inhibitor of protein phosphatase 2A	Cytoplasm	other
3,50E-02	-1,984	ENSRNOG00000001143	CIT	citron rho-interacting serine/threonine kinase	Cytoplasm	kinase
4,93E-02	-2,656	ENSRNOG00000003189	CITED1	Cbp/p300 interacting transactivator with Glu/Asp rich carboxy-terminal domain 1	Nucleus	transcription regulator
2,80E-09	-2,712	ENSRNOG00000026143	CKAP2L	cytoskeleton associated protein 2 like	Cytoplasm	other
3,31E-14	-2,016	ENSRNOG00000013690	CLBA1	clathrin binding box of aftiphilin containing 1	Other	other
4,98E-07	-0,332	ENSRNOG00000013334	Clca3a1/Clca3a2	chloride channel accessory 3A1	Plasma Membrane	ion channel
2,18E-06	-1,249	ENSRNOG00000009897	CLCNKA	chloride voltage-gated channel Ka	Plasma Membrane	ion channel
1,94E-02	-1,161	ENSRNOG00000001926	CLDN1	claudin 1	Plasma Membrane	other
2,51E-11	-2,740	ENSRNOG00000001691	CLDN14	claudin 14	Plasma Membrane	other
1,57E-10	-2,924	ENSRNOG00000011424	CLDN23	claudin 23	Plasma Membrane	other
3,36E-11	-2,149	ENSRNOG00000046007	CLDN3	claudin 3	Plasma Membrane	transmembrane receptor
1,12E-10	-2,987	ENSRNOG00000026870	CLIC6	chloride intracellular channel 6	Plasma Membrane	ion channel
2,99E-08	-3,217	ENSRNOG00000011044	CLMN	calmin	Cytoplasm	other
2,20E-06	0,608	ENSRNOG00000016460	CLU	clusterin	Cytoplasm	other	clusterin antisense oligonucleotide
4,29E-04	-2,018	ENSRNOG00000031773	CNGB1	cyclic nucleotide gated channel beta 1	Plasma Membrane	ion channel
6,34E-05	0,670	ENSRNOG00000016302	Cnnm1	cyclin and CBS domain divalent metal cation transport mediator 1	Plasma Membrane	other
5,19E-05	-0,499	ENSRNOG00000023220	CNOT11	CCR4-NOT transcription complex subunit 11	Cytoplasm	other
4,88E-02	3,641	ENSRNOG00000016315	CNPY3	canopy FGF signaling regulator 3	Cytoplasm	other
2,34E-04	2,826	ENSRNOG00000005326	CNRIP1	cannabinoid receptor interacting protein 1	Extracellular Space	other
1,32E-03	-2,311	ENSRNOG00000002710	CNST	consortin, connexin sorting protein	Cytoplasm	other
1,13E-05	-0,484	ENSRNOG00000047307	CNTFR	ciliary neurotrophic factor receptor	Plasma Membrane	transmembrane receptor
2,22E-02	0,785	ENSRNOG00000020379	COG8	component of oligomeric golgi complex 8	Cytoplasm	transporter
2,84E-03	-1,568	ENSRNOG00000000552	COL13A1	collagen type XIII alpha 1 chain	Plasma Membrane	other	collagenase clostridium histolyticum
1,30E-10	-2,354	ENSRNOG00000012110	Col17a1	collagen, type XVII, alpha 1	Plasma Membrane	other
1,07E-04	-2,936	ENSRNOG00000010326	COL20A1	collagen type XX alpha 1 chain	Extracellular Space	other
1,20E-02	-0,621	ENSRNOG00000014143	COL24A1	collagen type XXIV alpha 1 chain	Extracellular Space	other	collagenase clostridium histolyticum
1,37E-03	-2,045	ENSRNOG00000058560	COL2A1	collagen type II alpha 1 chain	Extracellular Space	other	collagenase clostridium histolyticum
2,72E-02	4,049	ENSRNOG00000003736	COL5A2	collagen type V alpha 2 chain	Extracellular Space	other	collagenase clostridium histolyticum
1,25E-08	-2,574	ENSRNOG00000010663	COL6A5	collagen type VI alpha 5 chain	Extracellular Space	other
3,30E-04	1,152	ENSRNOG00000039668	COL8A1	collagen type VIII alpha 1 chain	Extracellular Space	other	collagenase clostridium histolyticum
1,49E-03	-1,538	ENSRNOG00000011502	COL9A2	collagen type IX alpha 2 chain	Extracellular Space	other	collagenase clostridium histolyticum
9,88E-03	-0,568	ENSRNOG00000048472	COMP	cartilage oligomeric matrix protein	Extracellular Space	other
1,63E-02	-1,311	ENSRNOG00000002302	CORIN	corin, serine peptidase	Plasma Membrane	peptidase
3,61E-02	-1,415	ENSRNOG00000015257	CORO2B	coronin 2B	Other	other
9,55E-05	-2,600	ENSRNOG00000004146	CORO7/CORO7-PAM16	coronin 7	Cytoplasm	other
2,43E-03	-0,913	ENSRNOG00000018816	COX5A	cytochrome c oxidase subunit 5A	Cytoplasm	enzyme
3,93E-02	-0,684	ENSRNOG00000001170	COX6A1	cytochrome c oxidase subunit 6A1	Cytoplasm	enzyme
4,39E-03	-0,871	ENSRNOG00000019851	COX6A2	cytochrome c oxidase subunit 6A2	Cytoplasm	enzyme
2,89E-03	-1,003	ENSRNOG00000024309	COX6B1	cytochrome c oxidase subunit 6B1	Cytoplasm	enzyme
1,19E-02	-1,014	ENSRNOG00000034161	COX6B1	cytochrome c oxidase subunit 6B1	Cytoplasm	enzyme
4,46E-02	-0,810	ENSRNOG00000010807	Cox6c	cytochrome c oxidase subunit 6C	Cytoplasm	enzyme
4,85E-03	-0,958	ENSRNOG00000042903	Cox7a2/Cox7a2l2	cytochrome c oxidase subunit VIIa polypeptide 2-like 2	Cytoplasm	other
8,69E-04	-0,815	ENSRNOG00000030237	Cox7c	cytochrome c oxidase subunit 7C	Cytoplasm	other
2,23E-02	-0,846	ENSRNOG00000021177	COX8A	cytochrome c oxidase subunit 8A	Cytoplasm	enzyme
3,83E-06	-2,599	ENSRNOG00000010463	CPA4	carboxypeptidase A4	Extracellular Space	peptidase
6,21E-04	0,787	ENSRNOG00000043387	CPE	carboxypeptidase E	Cytoplasm	peptidase
4,90E-05	-1,167	ENSRNOG00000020689	CPEB3	cytoplasmic polyadenylation element binding protein 3	Cytoplasm	translation regulator
8,20E-07	-2,146	ENSRNOG00000060278	Cpg1	candidate plasticity gene 1	Other	other
7,08E-03	-2,503	ENSRNOG00000023346	Cplane2	ciliogenesis and planar polarity effector 2	Nucleus	other
3,15E-09	-1,112	ENSRNOG00000000105	CPLX2	complexin 2	Cytoplasm	other
3,92E-04	-2,459	ENSRNOG00000019317	CPLX3	complexin 3	Nucleus	transporter
3,13E-04	-2,099	ENSRNOG00000013439	CPN1	carboxypeptidase N subunit 1	Extracellular Space	peptidase
5,51E-08	-0,728	ENSRNOG00000024384	CPN2	carboxypeptidase N subunit 2	Extracellular Space	peptidase
6,07E-03	-1,571	ENSRNOG00000015902	CPXM2	carboxypeptidase X, M14 family member 2	Extracellular Space	peptidase
4,85E-10	-2,730	ENSRNOG00000034164	CR2	complement C3d receptor 2	Plasma Membrane	transmembrane receptor
1,07E-13	-2,456	ENSRNOG00000025498	CRB2	crumbs 2, cell polarity complex component	Extracellular Space	other
6,34E-09	-1,541	ENSRNOG00000018987	CREBZF	CREB/ATF bZIP transcription factor	Nucleus	transcription regulator
2,46E-02	-2,062	ENSRNOG00000011145	CRHR2	corticotropin releasing hormone receptor 2	Plasma Membrane	G-protein coupled receptor
7,86E-03	-0,719	ENSRNOG00000005041	Crip2	cysteine rich protein 2	Plasma Membrane	other
5,84E-06	-1,268	ENSRNOG00000021273	CRLS1	cardiolipin synthase 1	Cytoplasm	enzyme
3,77E-09	-2,185	ENSRNOG00000004781	CRMP1	collapsin response mediator protein 1	Cytoplasm	enzyme
1,07E-08	-2,640	ENSRNOG00000008334	CROCC	ciliary rootlet coiled-coil, rootletin	Plasma Membrane	other
8,52E-11	-2,362	ENSRNOG00000000053	CRP	C-reactive protein	Extracellular Space	other
3,69E-10	-1,725	ENSRNOG00000015220	CRTAC1	cartilage acidic protein 1	Extracellular Space	other
2,02E-03	-1,629	ENSRNOG00000011975	CRTC3	CREB regulated transcription coactivator 3	Nucleus	other
1,01E-05	-3,146	ENSRNOG00000057957	CRYBG2	crystallin beta-gamma domain containing 2	Extracellular Space	other
3,00E-03	5,468	ENSRNOG00000061215	CRYM	crystallin mu	Cytoplasm	enzyme
4,21E-04	-2,283	ENSRNOG00000007057	CSMD2	CUB and Sushi multiple domains 2	Other	other
9,78E-09	-1,870	ENSRNOG00000046257	Ctdspl	CTD small phosphatase like	Cytoplasm	other
1,56E-21	-2,614	ENSRNOG00000000378	CTNNA3	catenin alpha 3	Plasma Membrane	other
3,71E-04	-1,725	ENSRNOG00000010649	CTNND2	catenin delta 2	Plasma Membrane	other
1,85E-02	0,762	ENSRNOG00000028688	CTNS	cystinosin, lysosomal cystine transporter	Cytoplasm	transporter
7,15E-03	-0,704	ENSRNOG00000001057	CTXN1	cortexin 1	Other	other
6,83E-05	-1,699	ENSRNOG00000029047	CUBN	cubilin	Plasma Membrane	transmembrane receptor
8,04E-03	-0,672	ENSRNOG00000015292	CUL2	cullin 2	Nucleus	enzyme
5,34E-03	-2,368	ENSRNOG00000018372	CUL9	cullin 9	Cytoplasm	other
1,02E-07	-0,793	ENSRNOG00000011984	CXCL14	C-X-C motif chemokine ligand 14	Extracellular Space	cytokine
7,80E-03	0,733	ENSRNOG00000007433	CYB561	cytochrome b561	Cytoplasm	enzyme
7,36E-09	-2,435	ENSRNOG00000052232	CYB561D1	cytochrome b561 family member D1	Other	other
3,51E-05	-2,801	ENSRNOG00000042367	Cyp2ab1	cytochrome P450, family 2, subfamily ab, polypeptide 1	Other	other
1,35E-06	-2,170	ENSRNOG00000020743	CYP2S1	cytochrome P450 family 2 subfamily S member 1	Cytoplasm	enzyme
1,24E-04	1,692	ENSRNOG00000011053	CYP2U1	cytochrome P450 family 2 subfamily U member 1	Cytoplasm	enzyme
3,35E-11	-0,753	ENSRNOG00000007147	CYP46A1	cytochrome P450 family 46 subfamily A member 1	Cytoplasm	enzyme
6,75E-04	-1,999	ENSRNOG00000008842	CYP4A22	cytochrome P450 family 4 subfamily A member 22	Cytoplasm	enzyme
6,49E-05	-3,353	ENSRNOG00000015751	CYP4F2	cytochrome P450 family 4 subfamily F member 2	Cytoplasm	enzyme
1,08E-09	-1,081	ENSRNOG00000029478	CYP4F22	cytochrome P450 family 4 subfamily F member 22	Extracellular Space	enzyme
6,23E-03	-0,709	ENSRNOG00000008445	DACT1	dishevelled binding antagonist of beta catenin 1	Cytoplasm	other
5,58E-10	-1,403	ENSRNOG00000022921	DACT2	dishevelled binding antagonist of beta catenin 2	Cytoplasm	other
1,87E-03	1,566	ENSRNOG00000017332	Dapk2	death-associated protein kinase 2	Cytoplasm	kinase
6,24E-12	-2,997	ENSRNOG00000023458	Dcaf12l1	DDB1 and CUL4 associated factor 12-like 1	Cytoplasm	other
7,61E-09	-2,513	ENSRNOG00000016550	DCLK2	doublecortin like kinase 2	Cytoplasm	kinase
3,46E-09	-1,802	ENSRNOG00000033026	DCLK3	doublecortin like kinase 3	Cytoplasm	kinase
1,50E-02	-0,841	ENSRNOG00000019367	DCLRE1B	DNA cross-link repair 1B	Nucleus	enzyme
9,25E-03	-0,737	ENSRNOG00000016015	DCP1A	decapping mRNA 1A	Nucleus	other
2,08E-06	-4,480	ENSRNOG00000007340	DCP1B	decapping mRNA 1B	Cytoplasm	other
2,90E-05	-2,299	ENSRNOG00000020621	DCST1	DC-STAMP domain containing 1	Extracellular Space	enzyme
1,24E-02	-2,607	ENSRNOG00000051528	DDX11	DEAD/H-box helicase 11	Cytoplasm	enzyme
5,08E-05	-1,908	ENSRNOG00000046112	DEDD2	death effector domain containing 2	Nucleus	other
1,40E-02	-2,162	ENSRNOG00000046050	DENND1C	DENN domain containing 1C	Cytoplasm	other
1,20E-04	-1,383	ENSRNOG00000010065	DGKH	diacylglycerol kinase eta	Cytoplasm	kinase
1,49E-09	-1,860	ENSRNOG00000026705	DGKI	diacylglycerol kinase iota	Cytoplasm	kinase
1,55E-05	-4,305	ENSRNOG00000015063	DHODH	dihydroorotate dehydrogenase (quinone)	Cytoplasm	enzyme	teriflunomide, leflunomide, vidofludimus, BAY2402234
3,06E-06	-0,990	ENSRNOG00000009673	DHRS13	dehydrogenase/reductase 13	Other	enzyme
1,29E-05	1,564	ENSRNOG00000005589	DHRS7	dehydrogenase/reductase 7	Other	enzyme
4,07E-02	-0,748	ENSRNOG00000058568	DHRS9	dehydrogenase/reductase 9	Cytoplasm	enzyme
9,55E-06	-1,618	ENSRNOG00000023587	DHTKD1	dehydrogenase E1 and transketolase domain containing 1	Cytoplasm	enzyme
5,05E-03	-2,711	ENSRNOG00000007054	DHX33	DEAH-box helicase 33	Nucleus	enzyme
6,06E-08	-2,765	ENSRNOG00000018247	DHX58	DExH-box helicase 58	Cytoplasm	enzyme
4,57E-02	1,658	ENSRNOG00000029738	DIRAS1	DIRAS family GTPase 1	Plasma Membrane	enzyme
2,64E-02	-2,255	ENSRNOG00000003635	DISP1	dispatched RND transporter family member 1	Plasma Membrane	transporter
2,78E-02	-1,405	ENSRNOG00000026787	DISP2	dispatched RND transporter family member 2	Plasma Membrane	other
2,05E-05	-1,558	ENSRNOG00000026447	DISP3	dispatched RND transporter family member 3	Cytoplasm	other
7,12E-10	-2,999	ENSRNOG00000032085	DLEC1	DLEC1, cilia and flagella associated protein	Cytoplasm	other
5,85E-06	-2,291	ENSRNOG00000002767	DLG3	discs large MAGUK scaffold protein 3	Plasma Membrane	kinase
1,98E-02	-1,149	ENSRNOG00000005783	DLG5	discs large MAGUK scaffold protein 5	Plasma Membrane	other
3,09E-02	-2,049	ENSRNOG00000012573	DLGAP2	DLG associated protein 2	Plasma Membrane	other
1,56E-08	-2,837	ENSRNOG00000059984	DLL1	delta like canonical Notch ligand 1	Plasma Membrane	enzyme
9,19E-04	-1,860	ENSRNOG00000014011	DLL4	delta like canonical Notch ligand 4	Extracellular Space	other	OMP-21M18, REGN421, OMP-305B83
2,22E-12	-2,536	ENSRNOG00000004278	DLX3	distal-less homeobox 3	Nucleus	transcription regulator
2,25E-05	-2,135	ENSRNOG00000004399	DLX4	distal-less homeobox 4	Nucleus	transcription regulator
7,53E-04	-0,565	ENSRNOG00000010905	DLX5	distal-less homeobox 5	Nucleus	transcription regulator
7,44E-06	-1,828	ENSRNOG00000010835	DMBX1	diencephalon/mesencephalon homeobox 1	Nucleus	transcription regulator
7,94E-04	0,811	ENSRNOG00000016301	DMRT2	doublesex and mab-3 related transcription factor 2	Nucleus	transcription regulator
4,99E-13	-1,689	ENSRNOG00000016284	DMRT3	doublesex and mab-3 related transcription factor 3	Nucleus	transcription regulator
1,10E-05	0,893	ENSRNOG00000008105	Dmrta2	DMRT-like family A2	Nucleus	other
7,78E-06	-2,388	ENSRNOG00000012273	DMTN	dematin actin binding protein	Plasma Membrane	other
2,14E-02	0,288	ENSRNOG00000028155	DNAAF2	dynein axonemal assembly factor 2	Cytoplasm	other
2,48E-08	-2,918	ENSRNOG00000026914	DNAH1	dynein axonemal heavy chain 1	Extracellular Space	other
3,26E-05	-2,628	ENSRNOG00000005451	DNAH11	dynein axonemal heavy chain 11	Cytoplasm	enzyme
2,41E-02	-0,490	ENSRNOG00000059865	DNAH12	dynein axonemal heavy chain 12	Cytoplasm	other
1,03E-03	-2,216	ENSRNOG00000052688	DNAH2	dynein axonemal heavy chain 2	Cytoplasm	other
3,57E-06	-2,508	ENSRNOG00000060984	DNAH7	dynein axonemal heavy chain 7	Cytoplasm	other
9,62E-05	-1,453	ENSRNOG00000000542	DNAH8	dynein axonemal heavy chain 8	Cytoplasm	enzyme
1,76E-02	-1,142	ENSRNOG00000024523	DNAI2	dynein axonemal intermediate chain 2	Cytoplasm	other
4,07E-02	-0,917	ENSRNOG00000050742	DNMBP	dynamin binding protein	Cytoplasm	other
1,63E-02	-2,990	ENSRNOG00000018029	Doc2g	double C2, gamma	Nucleus	other
1,39E-02	2,540	ENSRNOG00000013321	DOCK11	dedicator of cytokinesis 11	Cytoplasm	other
3,94E-06	-2,106	ENSRNOG00000014576	DOCK3	dedicator of cytokinesis 3	Cytoplasm	other
5,90E-03	-2,341	ENSRNOG00000013564	DOK3	docking protein 3	Cytoplasm	other
9,39E-03	1,305	ENSRNOG00000015679	DOK4	docking protein 4	Plasma Membrane	other
7,64E-03	-1,353	ENSRNOG00000051204	DOP1B	DOP1 leucine zipper like protein B	Cytoplasm	other
2,05E-02	-2,074	ENSRNOG00000030547	DPP6	dipeptidyl peptidase like 6	Plasma Membrane	other
5,89E-03	0,317	ENSRNOG00000026589	DPY19L1	dpy-19 like C-mannosyltransferase 1	Other	other
6,36E-05	-0,977	ENSRNOG00000009625	DPYSL2	dihydropyrimidinase like 2	Cytoplasm	enzyme
1,58E-05	-2,253	ENSRNOG00000027582	DPYSL4	dihydropyrimidinase like 4	Cytoplasm	enzyme
1,59E-07	-2,649	ENSRNOG00000025860	DRC7	dynein regulatory complex subunit 7	Cytoplasm	other
1,45E-05	-1,885	ENSRNOG00000020045	DRGX	dorsal root ganglia homeobox	Nucleus	transcription regulator
2,14E-04	-2,261	ENSRNOG00000026704	DRP2	dystrophin related protein 2	Plasma Membrane	other
3,63E-06	-1,334	ENSRNOG00000027992	DSCAM	DS cell adhesion molecule	Plasma Membrane	other
1,04E-03	-1,817	ENSRNOG00000016502	DSCAML1	DS cell adhesion molecule like 1	Plasma Membrane	other
9,24E-04	0,391	ENSRNOG00000016526	DSG2	desmoglein 2	Plasma Membrane	other
3,65E-05	-2,952	ENSRNOG00000059142	DTWD2	DTW domain containing 2	Other	other
2,10E-13	-1,914	ENSRNOG00000050848	DTX1	deltex E3 ubiquitin ligase 1	Nucleus	transcription regulator
1,81E-03	-2,965	ENSRNOG00000023400	DTX3L	deltex E3 ubiquitin ligase 3L	Cytoplasm	enzyme
2,46E-10	-3,183	ENSRNOG00000033348	DUOX1	dual oxidase 1	Plasma Membrane	enzyme
1,99E-11	-2,757	ENSRNOG00000017395	DUOX2	dual oxidase 2	Plasma Membrane	enzyme
2,06E-02	-1,793	ENSRNOG00000018005	DUOXA1	dual oxidase maturation factor 1	Plasma Membrane	other
2,69E-05	-0,470	ENSRNOG00000003100	DUSP12	dual specificity phosphatase 12	Nucleus	phosphatase
2,27E-03	-0,598	ENSRNOG00000008868	DUSP19	dual specificity phosphatase 19	Cytoplasm	phosphatase
2,47E-03	1,465	ENSRNOG00000011921	DUSP4	dual specificity phosphatase 4	Nucleus	phosphatase
2,58E-07	-2,040	ENSRNOG00000014061	DUSP5	dual specificity phosphatase 5	Nucleus	phosphatase
9,27E-03	-0,318	ENSRNOG00000029394	DUSP8	dual specificity phosphatase 8	Nucleus	phosphatase
2,52E-03	-0,972	ENSRNOG00000055185	DUSP9	dual specificity phosphatase 9	Nucleus	phosphatase
1,01E-06	-0,786	ENSRNOG00000004870	DYRK3	dual specificity tyrosine phosphorylation regulated kinase 3	Nucleus	kinase
2,18E-02	0,942	ENSRNOG00000001956	DZIP3	DAZ interacting zinc finger protein 3	Cytoplasm	enzyme
1,43E-08	-2,574	ENSRNOG00000047741	E2F2	E2F transcription factor 2	Nucleus	transcription regulator
5,49E-06	-2,294	ENSRNOG00000026252	E2F7	E2F transcription factor 7	Nucleus	transcription regulator
1,92E-09	-3,852	ENSRNOG00000022537	E2F8	E2F transcription factor 8	Nucleus	transcription regulator
1,16E-03	0,689	ENSRNOG00000004220	EBAG9	estrogen receptor binding site associated, antigen, 9	Cytoplasm	other
4,91E-02	-1,829	ENSRNOG00000050509	EBI3	Epstein-Barr virus induced 3	Extracellular Space	cytokine
1,63E-04	-2,155	ENSRNOG00000032208	Eda	ectodysplasin-A	Other	other
3,57E-09	1,995	ENSRNOG00000013018	EDA2R	ectodysplasin A2 receptor	Plasma Membrane	transmembrane receptor
4,81E-02	3,247	ENSRNOG00000014361	EDN1	endothelin 1	Extracellular Space	cytokine
4,14E-10	-2,914	ENSRNOG00000053317	EFCAB11	EF-hand calcium binding domain 11	Other	other
4,70E-08	-1,722	ENSRNOG00000011094	EFCAB6	EF-hand calcium binding domain 6	Nucleus	other
7,48E-09	-0,491	ENSRNOG00000009787	EFCC1	EF-hand and coiled-coil domain containing 1	Other	other
4,91E-07	-2,256	ENSRNOG00000016203	EFNA2	ephrin A2	Plasma Membrane	kinase
6,28E-05	-1,311	ENSRNOG00000012950	EFR3B	EFR3 homolog B	Plasma Membrane	other
4,99E-06	-2,076	ENSRNOG00000004332	EGFR	epidermal growth factor receptor	Plasma Membrane	kinase	cetuximab, AEE 788, panitumumab, BMS-599626, varlitinib, tesevatinib, BMS-690514, bevacizumab/erlotinib, matuzumab, afatinib, nimotuzumab, necitumumab, BIBX 1382BS, icotinib, transforming growth factor(alpha)-pseudomonas aeruginosa exotoxin (38), MP 412, sapitinib, cetuximab/irinotecan, CUDC 101, zalutumumab, lapatinib/pazopanib, irinotecan/panitumumab, erlotinib/vismodegib, erlotinib/gemcitabine…
3,26E-06	-0,408	ENSRNOG00000017828	EGR3	early growth response 3	Nucleus	transcription regulator
6,41E-07	1,951	ENSRNOG00000015719	EGR4	early growth response 4	Nucleus	transcription regulator
4,38E-05	-1,579	ENSRNOG00000007744	EHD3	EH domain containing 3	Cytoplasm	other
1,74E-03	-1,452	ENSRNOG00000001770	EHHADH	enoyl-CoA hydratase and 3-hydroxyacyl CoA dehydrogenase	Cytoplasm	enzyme
1,01E-05	2,087	ENSRNOG00000019310	EID2	EP300 interacting inhibitor of differentiation 2	Nucleus	other
7,82E-03	3,411	ENSRNOG00000045545	EID2B	EP300 interacting inhibitor of differentiation 2B	Nucleus	other
7,66E-05	0,377	ENSRNOG00000006069	EIF2AK3	eukaryotic translation initiation factor 2 alpha kinase 3	Cytoplasm	kinase
2,54E-08	-2,614	ENSRNOG00000023601	ELAVL4	ELAV like RNA binding protein 4	Cytoplasm	other
1,62E-15	-3,309	ENSRNOG00000007934	ELFN2	extracellular leucine rich repeat and fibronectin type III domain containing 2	Extracellular Space	other
3,26E-06	-4,291	ENSRNOG00000060329	EMB	embigin	Plasma Membrane	transporter
3,02E-11	-2,824	ENSRNOG00000014837	EMILIN2	elastin microfibril interfacer 2	Extracellular Space	other
9,92E-03	1,048	ENSRNOG00000016734	EMILIN3	elastin microfibril interfacer 3	Extracellular Space	other
9,32E-05	-1,476	ENSRNOG00000004207	EML5	echinoderm microtubule associated protein like 5	Cytoplasm	other
1,78E-05	-0,990	ENSRNOG00000037462	EML6	echinoderm microtubule associated protein like 6	Other	other
1,19E-06	-1,497	ENSRNOG00000015493	EMX1	empty spiracles homeobox 1	Nucleus	transcription regulator
8,87E-08	0,439	ENSRNOG00000056580	EN1	engrailed homeobox 1	Nucleus	transcription regulator
7,08E-09	-2,334	ENSRNOG00000006846	EN2	engrailed homeobox 2	Nucleus	transcription regulator
6,33E-15	-1,704	ENSRNOG00000056446	ENDOU	endonuclease, poly(U) specific	Cytoplasm	peptidase
2,83E-02	-3,964	ENSRNOG00000004078	ENO3	enolase 3	Cytoplasm	enzyme
4,66E-02	-2,324	ENSRNOG00000018310	ENO4	enolase 4	Extracellular Space	enzyme
3,09E-02	-3,266	ENSRNOG00000047026	ENPP7	ectonucleotide pyrophosphatase/phosphodiesterase 7	Plasma Membrane	enzyme
2,26E-03	-2,520	ENSRNOG00000013102	ENTPD2	ectonucleoside triphosphate diphosphohydrolase 2	Cytoplasm	enzyme
2,25E-09	-3,453	ENSRNOG00000009239	ENTPD8	ectonucleoside triphosphate diphosphohydrolase 8	Plasma Membrane	enzyme
1,23E-04	-3,892	ENSRNOG00000011649	EPB42	erythrocyte membrane protein band 4.2	Plasma Membrane	transporter
1,09E-05	-1,020	ENSRNOG00000015667	EPCAM	epithelial cell adhesion molecule	Plasma Membrane	other	tucotuzumab celmoleukin, catumaxomab, edrecolomab, adecatumumab, vicinium
4,61E-03	-1,893	ENSRNOG00000052894	EPG5	ectopic P-granules autophagy protein 5 homolog	Other	other
1,09E-05	-1,651	ENSRNOG00000017525	EPHA1	EPH receptor A1	Plasma Membrane	kinase
4,20E-08	-1,020	ENSRNOG00000037340	EPHA10	EPH receptor A10	Plasma Membrane	transmembrane receptor
3,37E-08	-2,895	ENSRNOG00000013036	EPHA8	EPH receptor A8	Plasma Membrane	kinase
2,06E-13	-2,489	ENSRNOG00000007865	EPHB1	EPH receptor B1	Plasma Membrane	kinase
9,85E-06	-2,622	ENSRNOG00000012531	EPHB2	EPH receptor B2	Plasma Membrane	kinase
1,31E-07	5,337	ENSRNOG00000003515	EPHX1	epoxide hydrolase 1	Cytoplasm	peptidase
4,21E-08	-0,869	ENSRNOG00000040242	EPM2A	EPM2A, laforin glucan phosphatase	Cytoplasm	phosphatase
1,90E-04	-0,997	ENSRNOG00000048187	EPOP	elongin BC and polycomb repressive complex 2 associated protein	Other	other
1,27E-04	-2,289	ENSRNOG00000027942	EPS8L1	EPS8 like 1	Cytoplasm	other
1,55E-08	-2,544	ENSRNOG00000018336	EPS8L2	EPS8 like 2	Cytoplasm	other
1,93E-07	-0,984	ENSRNOG00000004964	ERBB3	erb-b2 receptor tyrosine kinase 3	Plasma Membrane	kinase	afatinib, sapitinib, seribantumab, MEHD7945A, osimertinib, RO5479599, LJM716, MM-111, REGN1400, MM-141, zirconium-89-labeled RO5479599, patritumab, GSK2849330, zirconium-89-GSK2849330, KTN3379, afatinib/cetuximab, sym013, MCLA-128, U3-1402, CDX-3379, afatinib/paclitaxel, afatinib/osimertinib, erlotinib/osimertinib, gefitinib/osimertinib
2,96E-05	-2,599	ENSRNOG00000014248	ERBB4	erb-b2 receptor tyrosine kinase 4	Plasma Membrane	kinase	BMS-599626, afatinib, JNJ-26483327, osimertinib, poziotinib, pirotinib, afatinib/cetuximab, neratinib, pelitinib, afatinib/paclitaxel, afatinib/osimertinib, erlotinib/osimertinib, gefitinib/osimertinib
3,28E-02	-1,057	ENSRNOG00000017753	ERCC2	ERCC excision repair 2, TFIIH core complex helicase subunit	Nucleus	enzyme
1,03E-04	-1,047	ENSRNOG00000024688	ERFE	erythroferrone	Extracellular Space	other
6,04E-06	-2,274	ENSRNOG00000001652	ERG	ERG, ETS transcription factor	Nucleus	transcription regulator
5,79E-03	-0,566	ENSRNOG00000011448	ERI1	exoribonuclease 1	Nucleus	enzyme
2,15E-02	3,238	ENSRNOG00000014673	ERI2	ERI1 exoribonuclease family member 2	Other	other
3,19E-06	-1,628	ENSRNOG00000056087	ERICH2	glutamate rich 2	Other	other
8,50E-03	-4,711	ENSRNOG00000000335	ERMAP	erythroblast membrane associated protein (Scianna blood group)	Cytoplasm	other
1,33E-03	-2,734	ENSRNOG00000012864	ERN1	endoplasmic reticulum to nucleus signaling 1	Cytoplasm	kinase
5,96E-06	-1,770	ENSRNOG00000010270	ESPN	espin	Cytoplasm	other
2,20E-06	-1,571	ENSRNOG00000024717	ESPNL	espin like	Extracellular Space	other
4,16E-08	-2,160	ENSRNOG00000019358	ESR1	estrogen receptor 1	Nucleus	ligand-dependent nuclear receptor	17-alpha-ethinylestradiol, fulvestrant, beta-estradiol, estradiol 17beta-cypionate, estriol, estrone, estradiol valerate, estrone sulfate, mestranol, CHF-4227, bazedoxifene, estradiol valerate/testosterone enanthate, TAS-108, ethynodiol diacetate, ethinyl estradiol/ethynodiol diacetate, estradiol acetate, esterified estrogens, estradiol cypionate/medroxyprogesterone acetate, estradiol/norethindro…
2,27E-07	-2,349	ENSRNOG00000022704	ESYT3	extended synaptotagmin 3	Plasma Membrane	other
1,81E-04	-1,674	ENSRNOG00000007118	EVA1A	eva-1 homolog A, regulator of programmed cell death	Plasma Membrane	other
6,98E-03	0,682	ENSRNOG00000002039	EVI5	ecotropic viral integration site 5	Cytoplasm	other
2,11E-07	-2,785	ENSRNOG00000009343	EVPL	envoplakin	Plasma Membrane	other
7,14E-06	1,428	ENSRNOG00000001589	EVX2	even-skipped homeobox 2	Nucleus	transcription regulator
3,47E-04	-2,053	ENSRNOG00000025360	EXD1	exonuclease 3'-5' domain containing 1	Other	other
1,03E-05	-2,089	ENSRNOG00000027707	EXD2	exonuclease 3'-5' domain containing 2	Other	other
9,38E-05	-1,922	ENSRNOG00000015641	EXOC3L1	exocyst complex component 3 like 1	Cytoplasm	other
8,57E-06	-1,326	ENSRNOG00000017448	EXOC3L2	exocyst complex component 3 like 2	Cytoplasm	other
2,92E-02	-1,462	ENSRNOG00000010111	EXOC3L4	exocyst complex component 3 like 4	Other	other
5,94E-06	-1,869	ENSRNOG00000019766	EXOC8	exocyst complex component 8	Plasma Membrane	other
5,23E-08	-1,708	ENSRNOG00000019203	EYA2	EYA transcriptional coactivator and phosphatase 2	Nucleus	phosphatase
9,11E-04	-3,193	ENSRNOG00000015139	F12	coagulation factor XII	Extracellular Space	peptidase
4,92E-05	-1,629	ENSRNOG00000015957	F13A1	coagulation factor XIII A chain	Extracellular Space	enzyme
2,82E-07	-2,465	ENSRNOG00000016325	F2	coagulation factor II, thrombin	Extracellular Space	peptidase	enoxaparin, desirudin, dabigatran etexilate, Fibrinogen, ximelagatran, thrombin inhibitor, antithrombin alfa, aspirin/dabigatran etexilate, dabigatran, ulinastatin, aspirin/bivalirudin, argatroban, bivalirudin, lepirudin
9,12E-15	-3,624	ENSRNOG00000048186	F2RL3	F2R like thrombin or trypsin receptor 3	Plasma Membrane	G-protein coupled receptor
3,82E-10	-3,192	ENSRNOG00000010805	FABP4	fatty acid binding protein 4	Cytoplasm	transporter
2,88E-02	-2,395	ENSRNOG00000021380	FADS6	fatty acid desaturase 6	Other	enzyme
3,91E-03	1,115	ENSRNOG00000027540	FAM102B	family with sequence similarity 102 member B	Other	other
5,93E-03	-3,128	ENSRNOG00000004417	FAM117A	family with sequence similarity 117 member A	Other	transporter
1,54E-03	-2,593	ENSRNOG00000022066	FAM117B	family with sequence similarity 117 member B	Other	other
1,28E-05	-1,086	ENSRNOG00000013764	FAM118A	family with sequence similarity 118 member A	Other	other
1,70E-02	-0,939	ENSRNOG00000039357	FAM129C	family with sequence similarity 129 member C	Other	other
8,11E-03	0,857	ENSRNOG00000020384	FAM13B	family with sequence similarity 13 member B	Cytoplasm	other
1,34E-02	-3,467	ENSRNOG00000007799	FAM151A	family with sequence similarity 151 member A	Extracellular Space	other
8,94E-07	-0,500	ENSRNOG00000038066	FAM155B	family with sequence similarity 155 member B	Plasma Membrane	transmembrane receptor
2,65E-04	0,309	ENSRNOG00000002255	FAM162A	family with sequence similarity 162 member A	Cytoplasm	other
1,54E-06	-3,005	ENSRNOG00000024825	FAM163A	family with sequence similarity 163 member A	Other	other
3,15E-02	-2,719	ENSRNOG00000006591	FAM163B	family with sequence similarity 163 member B	Other	other
6,54E-04	-2,415	ENSRNOG00000022822	Fam169b	family with sequence similarity 169, member B	Other	other
2,88E-05	-0,764	ENSRNOG00000021041	FAM171A2	family with sequence similarity 171 member A2	Other	other
2,03E-06	1,430	ENSRNOG00000010763	FAM181B	family with sequence similarity 181 member B	Other	other
5,05E-09	-3,490	ENSRNOG00000054250	FAM186B	family with sequence similarity 186 member B	Other	other
3,64E-02	-1,528	ENSRNOG00000039807	Fam193b	family with sequence similarity 193, member B	Cytoplasm	other
1,29E-07	-4,722	ENSRNOG00000004466	FAM210B	family with sequence similarity 210 member B	Extracellular Space	other
7,24E-14	-1,763	ENSRNOG00000001198	FAM222A	family with sequence similarity 222 member A	Other	other
1,82E-03	0,486	ENSRNOG00000010875	FAM241A	family with sequence similarity 241 member A	Cytoplasm	other
1,49E-09	-0,299	ENSRNOG00000043113	FAM43B	family with sequence similarity 43 member B	Other	other
1,72E-02	-2,997	ENSRNOG00000020261	FAM53C	family with sequence similarity 53 member C	Other	other
1,37E-05	-2,931	ENSRNOG00000015448	FAM69C	family with sequence similarity 69 member C	Other	other
4,62E-08	-2,297	ENSRNOG00000031739	FAM71E1	family with sequence similarity 71 member E1	Other	other
8,38E-08	-3,457	ENSRNOG00000057501	FAM81A	family with sequence similarity 81 member A	Other	other
2,11E-03	-3,230	ENSRNOG00000006251	FAM83A	family with sequence similarity 83 member A	Other	other
6,64E-12	-1,714	ENSRNOG00000011925	FAM83B	family with sequence similarity 83 member B	Cytoplasm	other
2,58E-05	-0,262	ENSRNOG00000015794	FAM83D	family with sequence similarity 83 member D	Cytoplasm	other
6,05E-05	-2,105	ENSRNOG00000018330	FAM83F	family with sequence similarity 83 member F	Other	other
1,11E-11	-3,899	ENSRNOG00000027924	FAM83G	family with sequence similarity 83 member G	Other	other
1,20E-07	-1,467	ENSRNOG00000030264	FAM83H	family with sequence similarity 83 member H	Other	other
1,53E-06	-0,310	ENSRNOG00000023968	FANCF	FA complementation group F	Nucleus	other
6,86E-09	-3,365	ENSRNOG00000012575	FAT2	FAT atypical cadherin 2	Plasma Membrane	other
7,30E-04	1,324	ENSRNOG00000015303	Fbll1	fibrillarin-like 1	Nucleus	other
2,77E-04	-1,319	ENSRNOG00000043219	FBN2	fibrillin 2	Extracellular Space	other
1,25E-03	-0,300	ENSRNOG00000018986	Fbxl19	F-box and leucine-rich repeat protein 19	Other	other
2,34E-07	0,759	ENSRNOG00000024433	FBXL7	F-box and leucine rich repeat protein 7	Cytoplasm	enzyme
3,32E-02	0,359	ENSRNOG00000015242	FBXL8	F-box and leucine rich repeat protein 8	Cytoplasm	enzyme
2,52E-10	-2,304	ENSRNOG00000009409	FBXO2	F-box protein 2	Cytoplasm	enzyme
4,87E-11	-2,445	ENSRNOG00000000066	FBXO28	F-box protein 28	Nucleus	other
1,67E-08	-2,026	ENSRNOG00000033202	FBXO41	F-box protein 41	Cytoplasm	enzyme
3,49E-02	-1,270	ENSRNOG00000019129	FCGBP	Fc fragment of IgG binding protein	Extracellular Space	other
8,62E-07	-1,999	ENSRNOG00000033912	Fcho1	FCH domain only 1	Plasma Membrane	other
1,52E-03	-0,273	ENSRNOG00000004441	FCMR	Fc fragment of IgM receptor	Plasma Membrane	other
6,94E-08	-0,916	ENSRNOG00000010743	FDXACB1	ferredoxin-fold anticodon binding domain containing 1	Other	other
1,04E-04	-2,449	ENSRNOG00000019467	Fer1l4	fer-1-like 4 (C. elegans)	Other	other
6,58E-03	-2,014	ENSRNOG00000021274	FERMT1	fermitin family member 1	Plasma Membrane	other
1,79E-02	-2,805	ENSRNOG00000011683	FES	FES proto-oncogene, tyrosine kinase	Cytoplasm	kinase
1,13E-03	-0,860	ENSRNOG00000017856	FEV	FEV, ETS transcription factor	Nucleus	transcription regulator
4,52E-05	1,349	ENSRNOG00000021763	FFAR4	free fatty acid receptor 4	Plasma Membrane	G-protein coupled receptor
5,83E-10	-3,070	ENSRNOG00000000528	FGD2	FYVE, RhoGEF and PH domain containing 2	Cytoplasm	other
8,86E-10	-2,499	ENSRNOG00000010213	FGD5	FYVE, RhoGEF and PH domain containing 5	Cytoplasm	other
1,48E-07	-1,705	ENSRNOG00000014882	FGF11	fibroblast growth factor 11	Extracellular Space	growth factor
1,42E-05	-1,548	ENSRNOG00000061530	FGF16	fibroblast growth factor 16	Extracellular Space	growth factor
1,01E-04	0,695	ENSRNOG00000022796	FGFBP3	fibroblast growth factor binding protein 3	Extracellular Space	other
2,84E-06	-2,540	ENSRNOG00000055093	FGFR1OP	FGFR1 oncogene partner	Cytoplasm	kinase
5,02E-11	-2,801	ENSRNOG00000016763	FGFR4	fibroblast growth factor receptor 4	Plasma Membrane	kinase	lenvatinib, FGF401, BLU-554, PRN1371, U3-1784, everolimus/lenvatinib, H3B-6527, INCB062079, LY2874455
6,93E-05	5,129	ENSRNOG00000012881	FGL2	fibrinogen like 2	Extracellular Space	peptidase
1,20E-04	-0,694	ENSRNOG00000009912	FGR	FGR proto-oncogene, Src family tyrosine kinase	Nucleus	kinase	vemurafenib, rebastinib, cobimetinib/vemurafenib, dabrafenib/trametinib/vemurafenib, cetuximab/vemurafenib, trametinib/vemurafenib, irinotecan/panitumumab/vemurafenib, cetuximab/irinotecan/vemurafenib
1,41E-08	-2,641	ENSRNOG00000009735	Fibcd1l1	fibrinogen C domain containing 1-like 1	Other	other
2,81E-02	-0,696	ENSRNOG00000000312	FIG4	FIG4 phosphoinositide 5-phosphatase	Cytoplasm	enzyme
4,05E-03	2,505	ENSRNOG00000004679	FIGN	fidgetin, microtubule severing factor	Nucleus	other
4,53E-06	-0,898	ENSRNOG00000005347	FJX1	four jointed box 1	Extracellular Space	other
9,88E-04	-1,271	ENSRNOG00000049633	Flvcr1	feline leukemia virus subgroup C cellular receptor 1	Cytoplasm	transporter
6,56E-04	-3,432	ENSRNOG00000008754	FLVCR2	feline leukemia virus subgroup C cellular receptor family member 2	Plasma Membrane	transporter
2,18E-04	-2,246	ENSRNOG00000031760	FMN1	formin 1	Nucleus	other
6,19E-03	-1,427	ENSRNOG00000003207	Fmnl1	formin-like 1	Cytoplasm	other
1,79E-04	-1,844	ENSRNOG00000020421	FNDC7	fibronectin type III domain containing 7	Other	other
1,07E-06	-3,645	ENSRNOG00000027833	FNIP2	folliculin interacting protein 2	Cytoplasm	other
2,75E-04	-3,364	ENSRNOG00000046667	FOSB	FosB proto-oncogene, AP-1 transcription factor subunit	Nucleus	transcription regulator
3,20E-05	-1,269	ENSRNOG00000009284	FOXA1	forkhead box A1	Nucleus	transcription regulator
4,68E-06	-1,938	ENSRNOG00000013133	FOXA2	forkhead box A2	Nucleus	transcription regulator
1,30E-03	1,023	ENSRNOG00000017800	FOXC1	forkhead box C1	Nucleus	transcription regulator
1,06E-10	2,494	ENSRNOG00000043332	FOXD1	forkhead box D1	Nucleus	transcription regulator
1,88E-12	-0,814	ENSRNOG00000007759	FOXD2	forkhead box D2	Nucleus	transcription regulator
4,13E-03	0,357	ENSRNOG00000023497	FOXE1	forkhead box E1	Nucleus	transcription regulator
1,03E-05	0,396	ENSRNOG00000007770	Foxe3	forkhead box E3	Nucleus	transcription regulator
1,73E-03	1,472	ENSRNOG00000047891	FOXG1	forkhead box G1	Nucleus	transcription regulator
5,23E-03	1,274	ENSRNOG00000006491	FOXI3	forkhead box I3	Nucleus	transcription regulator
4,26E-05	-1,988	ENSRNOG00000047125	FOXL1	forkhead box L1	Nucleus	transcription regulator
2,41E-03	0,976	ENSRNOG00000017190	FOXL2	forkhead box L2	Nucleus	transcription regulator
2,56E-03	-2,665	ENSRNOG00000010870	FOXN1	forkhead box N1	Nucleus	transcription regulator
1,56E-06	-0,862	ENSRNOG00000000691	FOXN4	forkhead box N4	Nucleus	transcription regulator
4,50E-08	2,497	ENSRNOG00000032639	FOXO6	forkhead box O6	Nucleus	transcription regulator
2,62E-02	1,111	ENSRNOG00000022804	FOXP4	forkhead box P4	Nucleus	transcription regulator
1,05E-02	-2,625	ENSRNOG00000002053	FRAS1	Fraser extracellular matrix complex subunit 1	Extracellular Space	other
1,68E-02	0,879	ENSRNOG00000024429	FRAT1	FRAT1, WNT signaling pathway regulator	Cytoplasm	other
2,40E-04	-0,883	ENSRNOG00000021670	FREM2	FRAS1 related extracellular matrix protein 2	Extracellular Space	other
1,33E-09	-2,840	ENSRNOG00000039152	FREM3	FRAS1 related extracellular matrix 3	Extracellular Space	other
4,25E-05	-2,051	ENSRNOG00000007764	FRMD4B	FERM domain containing 4B	Cytoplasm	other
5,06E-09	-2,625	ENSRNOG00000012546	FRMPD1	FERM and PDZ domain containing 1	Cytoplasm	other
4,11E-02	-1,577	ENSRNOG00000001261	FTCD	formimidoyltransferase cyclodeaminase	Cytoplasm	enzyme
6,63E-04	-2,353	ENSRNOG00000018476	FUOM	fucose mutarotase	Cytoplasm	enzyme
5,06E-06	-0,894	ENSRNOG00000008475	FUT9	fucosyltransferase 9	Cytoplasm	enzyme
2,00E-04	-0,899	ENSRNOG00000021079	FXYD1	FXYD domain containing ion transport regulator 1	Plasma Membrane	ion channel
2,07E-02	-1,654	ENSRNOG00000013886	FYB1	FYN binding protein 1	Nucleus	other
3,98E-04	-0,462	ENSRNOG00000022784	FZD10	frizzled class receptor 10	Plasma Membrane	G-protein coupled receptor
2,19E-02	-2,110	ENSRNOG00000004660	FZD6	frizzled class receptor 6	Plasma Membrane	G-protein coupled receptor
1,85E-09	-0,626	ENSRNOG00000016119	FZD7	frizzled class receptor 7	Plasma Membrane	G-protein coupled receptor	vantictumab
6,89E-06	-0,325	ENSRNOG00000001452	FZD9	frizzled class receptor 9	Plasma Membrane	G-protein coupled receptor
3,23E-04	-1,629	ENSRNOG00000008431	GABBR2	gamma-aminobutyric acid type B receptor subunit 2	Plasma Membrane	G-protein coupled receptor	arbaclofen placarbil, arbaclofen, baclofen
6,95E-05	-0,649	ENSRNOG00000060599	GABRB3	gamma-aminobutyric acid type A receptor beta3 subunit	Plasma Membrane	ion channel	methohexital, aspirin/butalbital/caffeine, aspirin/butalbital/caffeine/codeine, fospropofol, pagoclone, alphadolone, SEP 174559, nitrazepam, adinazolam, piperazine, metyrapone/oxazepam, acetaminophen/butalbital/caffeine, sevoflurane, isoflurane, gaboxadol, isoniazid, dexamethasone/olanzapine, felbamate, etomidate, muscimol, halothane, fluoxetine/olanzapine, amobarbital, estazolam, atropine/hyoscy…
4,32E-03	-1,574	ENSRNOG00000015156	GAL	galanin and GMAP prepropeptide	Extracellular Space	other
2,61E-05	-0,663	ENSRNOG00000042041	GAL3ST1	galactose-3-O-sulfotransferase 1	Cytoplasm	enzyme
2,54E-06	-2,383	ENSRNOG00000002488	GALNT10	polypeptide N-acetylgalactosaminyltransferase 10	Cytoplasm	enzyme
1,55E-03	-1,374	ENSRNOG00000037476	GALNT9	polypeptide N-acetylgalactosaminyltransferase 9	Cytoplasm	enzyme
3,56E-07	1,944	ENSRNOG00000027060	GALR3	galanin receptor 3	Plasma Membrane	G-protein coupled receptor
4,87E-02	-1,884	ENSRNOG00000021009	GAPDHS	glyceraldehyde-3-phosphate dehydrogenase, spermatogenic	Cytoplasm	enzyme
4,81E-08	-2,078	ENSRNOG00000048004	GAREM2	GRB2 associated regulator of MAPK1 subtype 2	Cytoplasm	other
3,34E-08	0,327	ENSRNOG00000050485	GAS1	growth arrest specific 1	Plasma Membrane	other
3,50E-02	1,771	ENSRNOG00000009040	Gas2l1	growth arrest-specific 2 like 1	Cytoplasm	other
2,71E-05	-2,462	ENSRNOG00000025198	GAS2L3	growth arrest specific 2 like 3	Other	other
1,04E-05	-2,585	ENSRNOG00000012347	GATA2	GATA binding protein 2	Nucleus	transcription regulator
1,96E-03	-0,618	ENSRNOG00000023433	GATA6	GATA binding protein 6	Nucleus	transcription regulator
1,64E-02	-1,645	ENSRNOG00000000168	GATM	glycine amidinotransferase	Cytoplasm	enzyme
2,37E-05	2,002	ENSRNOG00000013369	GBX1	gastrulation brain homeobox 1	Nucleus	transcription regulator
1,44E-06	-2,022	ENSRNOG00000007792	GCC1	GRIP and coiled-coil domain containing 1	Cytoplasm	other
5,22E-08	-2,877	ENSRNOG00000011039	GCH1	GTP cyclohydrolase 1	Cytoplasm	enzyme
4,06E-06	-2,809	ENSRNOG00000061527	GCK	glucokinase	Cytoplasm	kinase
1,54E-07	-2,544	ENSRNOG00000015008	GCM2	glial cells missing homolog 2	Nucleus	transcription regulator
7,69E-03	-1,897	ENSRNOG00000023778	GCNT2	glucosaminyl (N-acetyl) transferase 2 (I blood group)	Cytoplasm	enzyme
3,21E-09	-2,856	ENSRNOG00000051993	GDF10	growth differentiation factor 10	Extracellular Space	growth factor
2,19E-03	-1,503	ENSRNOG00000007610	GDF11	growth differentiation factor 11	Extracellular Space	growth factor
3,58E-06	3,021	ENSRNOG00000019661	GDF15	growth differentiation factor 15	Extracellular Space	growth factor
3,56E-07	1,954	ENSRNOG00000006046	GDF7	growth differentiation factor 7	Extracellular Space	growth factor
8,85E-05	-3,725	ENSRNOG00000002919	GFAP	glial fibrillary acidic protein	Cytoplasm	other
1,01E-05	1,991	ENSRNOG00000002042	GFI1	growth factor independent 1 transcriptional repressor	Nucleus	transcription regulator
1,68E-02	-3,156	ENSRNOG00000011353	GFI1B	growth factor independent 1B transcriptional repressor	Nucleus	transcription regulator
2,50E-08	-0,760	ENSRNOG00000021241	GFRA4	GDNF family receptor alpha 4	Plasma Membrane	transmembrane receptor
2,52E-03	-1,606	ENSRNOG00000023931	GGN	gametogenetin	Nucleus	other
7,98E-08	-2,524	ENSRNOG00000018441	GGT7	gamma-glutamyltransferase 7	Plasma Membrane	enzyme
1,08E-02	-4,300	ENSRNOG00000008416	GIMAP1-GIMAP5	GIMAP1-GIMAP5 readthrough	Cytoplasm	other
3,01E-08	-2,035	ENSRNOG00000024569	Gimap9	GTPase, IMAP family member 9	Other	other
4,04E-09	-2,431	ENSRNOG00000011863	GINS3	GINS complex subunit 3	Nucleus	other
5,30E-04	-0,516	ENSRNOG00000020593	GIPC3	GIPC PDZ domain containing family member 3	Other	other
2,16E-05	-3,174	ENSRNOG00000026910	GJB4	gap junction protein beta 4	Plasma Membrane	transporter
2,64E-06	2,903	ENSRNOG00000038328	GJC2	gap junction protein gamma 2	Plasma Membrane	transporter
6,74E-10	-1,061	ENSRNOG00000051691	GJD3	gap junction protein delta 3	Plasma Membrane	transporter
4,86E-04	-0,965	ENSRNOG00000011599	GLDC	glycine decarboxylase	Cytoplasm	enzyme
7,85E-05	-3,129	ENSRNOG00000025120	GLI1	GLI family zinc finger 1	Nucleus	transcription regulator
2,45E-03	-1,904	ENSRNOG00000014395	GLI3	GLI family zinc finger 3	Nucleus	transcription regulator
1,24E-03	-0,386	ENSRNOG00000021765	GLI4	GLI family zinc finger 4	Nucleus	transcription regulator
6,70E-04	-2,710	ENSRNOG00000000138	GLIS1	GLIS family zinc finger 1	Nucleus	transcription regulator
1,95E-02	0,266	ENSRNOG00000010199	GLRB	glycine receptor beta	Plasma Membrane	ion channel
3,28E-09	-2,253	ENSRNOG00000055715	Gm13201	predicted gene 13201	Other	other
1,12E-06	-3,556	ENSRNOG00000039601	Gm33328	predicted gene, 33328	Other	other
6,49E-03	-2,364	ENSRNOG00000033520	Gm35339	predicted gene, 35339	Other	other
8,52E-11	-1,631	ENSRNOG00000042101	Gm38422	predicted gene, 38422	Other	other
7,39E-13	-2,282	ENSRNOG00000025648	Gm4756	predicted gene 4756	Other	other
1,41E-09	-3,686	ENSRNOG00000047403	Gm4868	predicted gene 4868	Other	other
7,82E-10	-3,475	ENSRNOG00000030145	Gm7168 (includes others)	predicted gene 7168	Other	other
1,49E-21	-2,188	ENSRNOG00000042471	Gm8298	predicted gene 8298	Other	other
5,80E-03	-2,253	ENSRNOG00000013339	GMEB2	glucocorticoid modulatory element binding protein 2	Nucleus	transcription regulator
8,29E-03	-1,037	ENSRNOG00000005446	GNA11	G protein subunit alpha 11	Plasma Membrane	enzyme
1,28E-10	-2,230	ENSRNOG00000057096	GNAI1	G protein subunit alpha i1	Plasma Membrane	enzyme
1,88E-08	-1,812	ENSRNOG00000001313	GNAZ	G protein subunit alpha z	Plasma Membrane	enzyme
2,84E-13	-1,493	ENSRNOG00000003740	GPA33	glycoprotein A33	Plasma Membrane	other	MGD007
1,98E-02	-0,673	ENSRNOG00000025317	GPATCH11	G-patch domain containing 11	Nucleus	other
8,09E-04	-2,327	ENSRNOG00000002512	Gpatch2	G patch domain containing 2	Nucleus	other
2,24E-02	-1,265	ENSRNOG00000007097	GPATCH3	G-patch domain containing 3	Other	other
7,55E-03	1,099	ENSRNOG00000049437	GPC1	glypican 1	Plasma Membrane	transmembrane receptor
3,39E-03	-3,033	ENSRNOG00000013914	GPR132	G protein-coupled receptor 132	Plasma Membrane	G-protein coupled receptor
5,40E-07	2,328	ENSRNOG00000004499	GPR135	G protein-coupled receptor 135	Plasma Membrane	G-protein coupled receptor
6,64E-03	-0,533	ENSRNOG00000026944	GPR150	G protein-coupled receptor 150	Plasma Membrane	G-protein coupled receptor
1,15E-06	-0,510	ENSRNOG00000010718	GPR153	G protein-coupled receptor 153	Plasma Membrane	G-protein coupled receptor
2,90E-07	-1,895	ENSRNOG00000017528	GPR157	G protein-coupled receptor 157	Plasma Membrane	G-protein coupled receptor
2,73E-09	-3,076	ENSRNOG00000029245	GPR179	G protein-coupled receptor 179	Plasma Membrane	G-protein coupled receptor
1,59E-05	-3,279	ENSRNOG00000006237	GPR37L1	G protein-coupled receptor 37 like 1	Plasma Membrane	G-protein coupled receptor
3,91E-05	-2,602	ENSRNOG00000021586	GPR39	G protein-coupled receptor 39	Plasma Membrane	G-protein coupled receptor
1,66E-05	-4,947	ENSRNOG00000016362	GPR4	G protein-coupled receptor 4	Plasma Membrane	G-protein coupled receptor
4,32E-08	0,901	ENSRNOG00000022567	GPR62	G protein-coupled receptor 62	Plasma Membrane	G-protein coupled receptor
1,62E-06	-2,820	ENSRNOG00000022176	GPR75	G protein-coupled receptor 75	Plasma Membrane	G-protein coupled receptor
2,77E-05	-1,100	ENSRNOG00000017974	GPRIN1	G protein regulated inducer of neurite outgrowth 1	Plasma Membrane	other
3,47E-02	-2,192	ENSRNOG00000033915	GPT	glutamic--pyruvic transaminase	Cytoplasm	enzyme
9,12E-03	-2,891	ENSRNOG00000053577	GRAMD1B	GRAM domain containing 1B	Other	other
3,74E-04	2,113	ENSRNOG00000007346	GRASP	general receptor for phosphoinositides 1 associated scaffold protein	Plasma Membrane	other
5,11E-09	-3,322	ENSRNOG00000006990	GRB7	growth factor receptor bound protein 7	Plasma Membrane	other
2,04E-07	-2,800	ENSRNOG00000024651	GREB1	growth regulating estrogen receptor binding 1	Cytoplasm	other
8,30E-10	-2,111	ENSRNOG00000007000	GRHL2	grainyhead like transcription factor 2	Nucleus	transcription regulator
1,58E-04	-2,071	ENSRNOG00000045816	GRIA1	glutamate ionotropic receptor AMPA type subunit 1	Plasma Membrane	ion channel	talampanel, farampator, LY451395, tezampanel, perampanel, sevoflurane, isoflurane, desflurane, methoxyflurane, enflurane
4,67E-05	-2,068	ENSRNOG00000008992	GRIK3	glutamate ionotropic receptor kainate type subunit 3	Plasma Membrane	ion channel
2,03E-02	-1,317	ENSRNOG00000030910	GRIK4	glutamate ionotropic receptor kainate type subunit 4	Plasma Membrane	ion channel
4,07E-05	-1,403	ENSRNOG00000020310	GRIK5	glutamate ionotropic receptor kainate type subunit 5	Plasma Membrane	ion channel
2,38E-05	-2,185	ENSRNOG00000011726	GRIN1	glutamate ionotropic receptor NMDA type subunit 1	Plasma Membrane	ion channel	dextromethorphan/morphine, neramexane, bicifadine, delucemine, nebostinel, besonprodil, UK-240455, dextromethorphan/quinidine, donepezil/memantine, ketamine, felbamate, ifenprodil, memantine, orphenadrine, cycloserine, aspirin/caffeine/orphenadrine, N-(2-indanyl)glycinamide, dextromethorphan, acamprosate, brompheniramine/dextromethorphan/pseudoephedrine, chlorpheniramine/dextromethorphan/phenylep…
7,71E-09	-2,094	ENSRNOG00000003280	GRIN2C	glutamate ionotropic receptor NMDA type subunit 2C	Plasma Membrane	ion channel	dextromethorphan/morphine, neramexane, bicifadine, delucemine, nebostinel, besonprodil, UK-240455, tenocyclidine, dextromethorphan/quinidine, donepezil/memantine, ketamine, felbamate, memantine, orphenadrine, cycloserine, N-(2-indanyl)glycinamide, dextromethorphan, brompheniramine/dextromethorphan/pseudoephedrine, chlorpheniramine/dextromethorphan/phenylephrine, carbinoxamine/dextromethorphan/pse…
1,41E-03	-1,199	ENSRNOG00000021063	GRIN2D	glutamate ionotropic receptor NMDA type subunit 2D	Plasma Membrane	ion channel	dextromethorphan/morphine, neramexane, bicifadine, delucemine, nebostinel, besonprodil, UK-240455, dextromethorphan/quinidine, donepezil/memantine, ketamine, felbamate, memantine, orphenadrine, cycloserine, aspirin/caffeine/orphenadrine, N-(2-indanyl)glycinamide, dextromethorphan, brompheniramine/dextromethorphan/pseudoephedrine, chlorpheniramine/dextromethorphan/phenylephrine, carbinoxamine/dext…
1,88E-02	0,861	ENSRNOG00000012562	GRIN3B	glutamate ionotropic receptor NMDA type subunit 3B	Plasma Membrane	ion channel	dextromethorphan/morphine, neramexane, bicifadine, delucemine, nebostinel, besonprodil, UK-240455, tenocyclidine, dextromethorphan/quinidine, donepezil/memantine, ketamine, felbamate, memantine, orphenadrine, cycloserine, aspirin/caffeine/orphenadrine, N-(2-indanyl)glycinamide, dextromethorphan, brompheniramine/dextromethorphan/pseudoephedrine, chlorpheniramine/dextromethorphan/phenylephrine, car…
1,83E-04	-1,136	ENSRNOG00000000487	GRM4	glutamate metabotropic receptor 4	Plasma Membrane	G-protein coupled receptor	fasoracetam
2,97E-02	-1,115	ENSRNOG00000016429	GRM5	glutamate metabotropic receptor 5	Plasma Membrane	G-protein coupled receptor	fasoracetam, acamprosate
5,70E-07	-1,995	ENSRNOG00000000233	GRM6	glutamate metabotropic receptor 6	Plasma Membrane	G-protein coupled receptor	fasoracetam
3,13E-10	-0,631	ENSRNOG00000000282	GSC2	goosecoid homeobox 2	Nucleus	transcription regulator
3,18E-07	-2,573	ENSRNOG00000007943	GSDMA	gasdermin A	Cytoplasm	other
2,20E-03	-1,047	ENSRNOG00000020417	GSK3A	glycogen synthase kinase 3 alpha	Nucleus	kinase
4,54E-08	1,588	ENSRNOG00000018237	GSTP1	glutathione S-transferase pi 1	Cytoplasm	enzyme
5,39E-04	-4,241	ENSRNOG00000001242	Gstt3	glutathione S-transferase, theta 3	Other	other
3,72E-07	0,905	ENSRNOG00000002266	GSX2	GS homeobox 2	Nucleus	transcription regulator
1,82E-02	0,670	ENSRNOG00000004300	GTF2A1	general transcription factor IIA subunit 1	Cytoplasm	transcription regulator
4,97E-02	0,550	ENSRNOG00000000831	GTF2H4	general transcription factor IIH subunit 4	Nucleus	transcription regulator
3,89E-05	-0,774	ENSRNOG00000002091	GTF3C3	general transcription factor IIIC subunit 3	Nucleus	transcription regulator
5,85E-03	1,430	ENSRNOG00000007098	GTPBP10	GTP binding protein 10	Cytoplasm	other
6,86E-05	-1,183	ENSRNOG00000015623	GUCA1B	guanylate cyclase activator 1B	Cytoplasm	other
5,98E-10	-2,202	ENSRNOG00000007931	GUCY2D	guanylate cyclase 2D, retinal	Plasma Membrane	kinase
1,01E-03	-2,985	ENSRNOG00000015058	Gucy2d	guanylate cyclase 2d	Other	enzyme
2,41E-03	-1,780	ENSRNOG00000015724	Gucy2g	guanylate cyclase 2g	Cytoplasm	enzyme
2,71E-08	-1,405	ENSRNOG00000059753	GYS2	glycogen synthase 2	Cytoplasm	enzyme
4,74E-06	-1,531	ENSRNOG00000027722	H1FX	H1 histone family member X	Nucleus	other
2,01E-03	-2,630	ENSRNOG00000017523	H6PD	hexose-6-phosphate dehydrogenase/glucose 1-dehydrogenase	Cytoplasm	enzyme
4,79E-04	-0,559	ENSRNOG00000024629	HADHA	hydroxyacyl-CoA dehydrogenase trifunctional multienzyme complex subunit alpha	Cytoplasm	enzyme
3,57E-02	-0,692	ENSRNOG00000010800	HADHB	hydroxyacyl-CoA dehydrogenase trifunctional multienzyme complex subunit beta	Cytoplasm	enzyme
1,02E-02	-0,814	ENSRNOG00000014819	HAP1	huntingtin associated protein 1	Cytoplasm	other
2,19E-10	-2,231	ENSRNOG00000049949	HAPLN4	hyaluronan and proteoglycan link protein 4	Extracellular Space	other
6,47E-03	-0,754	ENSRNOG00000010994	HAS1	hyaluronan synthase 1	Plasma Membrane	enzyme
1,47E-05	-2,335	ENSRNOG00000059362	HAS3	hyaluronan synthase 3	Plasma Membrane	enzyme
9,96E-04	-1,692	ENSRNOG00000024266	HAUS5	HAUS augmin like complex subunit 5	Cytoplasm	other
1,03E-03	-2,374	ENSRNOG00000007243	Havcr1	hepatitis A virus cellular receptor 1	Plasma Membrane	other
1,73E-22	-6,213	ENSRNOG00000047321	Hba1/Hba2	hemoglobin, alpha 1	Cytoplasm	other
3,56E-21	-6,100	ENSRNOG00000029886	Hba1/Hba2	hemoglobin, alpha 1	Cytoplasm	other
1,90E-03	-6,861	ENSRNOG00000045989	HBA1/HBA2	hemoglobin subunit alpha 2	Extracellular Space	transporter	iron dextran, mefloquine
7,35E-17	-5,470	ENSRNOG00000061299	HBB	hemoglobin subunit beta	Cytoplasm	transporter	iron dextran
2,68E-15	-6,427	ENSRNOG00000058105	HBB	hemoglobin subunit beta	Cytoplasm	transporter	iron dextran
1,14E-03	-5,733	ENSRNOG00000028114	HBQ1	hemoglobin subunit theta 1	Other	other
1,70E-07	-0,896	ENSRNOG00000055382	HCN1	hyperpolarization activated cyclic nucleotide gated potassium channel 1	Plasma Membrane	ion channel
7,32E-03	-1,891	ENSRNOG00000008831	HCN2	hyperpolarization activated cyclic nucleotide gated potassium and sodium channel 2	Plasma Membrane	ion channel
3,73E-05	-1,833	ENSRNOG00000013838	HCRTR1	hypocretin receptor 1	Plasma Membrane	G-protein coupled receptor	suvorexant
1,62E-02	-2,420	ENSRNOG00000004158	HDAC9	histone deacetylase 9	Nucleus	transcription regulator	tributyrin, belinostat, pyroxamide
1,19E-04	-1,516	ENSRNOG00000013267	HELZ2	helicase with zinc finger 2	Nucleus	transcription regulator
7,14E-03	-4,620	ENSRNOG00000009436	HEMGN	hemogen	Nucleus	other
2,10E-03	-1,739	ENSRNOG00000010490	HES2	hes family bHLH transcription factor 2	Nucleus	transcription regulator
1,19E-04	0,536	ENSRNOG00000007391	HES7	hes family bHLH transcription factor 7	Nucleus	transcription regulator
7,37E-06	-3,150	ENSRNOG00000009572	HGFAC	HGF activator	Extracellular Space	peptidase
2,52E-02	-1,138	ENSRNOG00000016595	HHEX	hematopoietically expressed homeobox	Nucleus	transcription regulator
3,80E-09	-1,517	ENSRNOG00000028390	HHIPL1	HHIP like 1	Other	other
2,85E-05	1,184	ENSRNOG00000046405	Hic1	HIC ZBTB transcriptional repressor 1	Nucleus	transcription regulator
5,05E-14	-2,652	ENSRNOG00000051458	HIC2	HIC ZBTB transcriptional repressor 2	Nucleus	transcription regulator
1,19E-09	-1,312	ENSRNOG00000045770	HIRA	histone cell cycle regulator	Nucleus	transcription regulator
1,06E-02	-2,898	ENSRNOG00000026235	HK3	hexokinase 3	Cytoplasm	kinase
4,10E-04	-2,099	ENSRNOG00000031090	HLA-A	major histocompatibility complex, class I, A	Plasma Membrane	other
1,24E-03	-2,082	ENSRNOG00000031607	HLA-A	major histocompatibility complex, class I, A	Plasma Membrane	other
2,96E-06	-2,937	ENSRNOG00000026762	HLA-DOA	major histocompatibility complex, class II, DO alpha	Plasma Membrane	transmembrane receptor
5,44E-10	1,829	ENSRNOG00000032708	HLA-DQB1	major histocompatibility complex, class II, DQ beta 1	Plasma Membrane	other
7,90E-09	-3,337	ENSRNOG00000032844	HLA-DRA	major histocompatibility complex, class II, DR alpha	Plasma Membrane	transmembrane receptor
2,48E-06	-1,980	ENSRNOG00000002309	HLX	H2.0 like homeobox	Nucleus	transcription regulator
2,02E-05	-2,842	ENSRNOG00000013167	Hmgb2 (includes others)	high mobility group box 2	Nucleus	transcription regulator
4,06E-04	1,729	ENSRNOG00000009154	HMX1	H6 family homeobox 1	Nucleus	transcription regulator
7,73E-06	-0,734	ENSRNOG00000020637	HMX3	H6 family homeobox 3	Nucleus	transcription regulator
9,33E-06	-3,042	ENSRNOG00000001183	HNF1A	HNF1 homeobox A	Nucleus	transcription regulator
2,16E-04	-1,447	ENSRNOG00000008895	HNF4A	hepatocyte nuclear factor 4 alpha	Nucleus	transcription regulator
1,98E-06	1,045	ENSRNOG00000039876	HNRNPA0	heterogeneous nuclear ribonucleoprotein A0	Nucleus	other
3,26E-04	1,979	ENSRNOG00000026226	HOOK1	hook microtubule tethering protein 1	Cytoplasm	other
2,20E-02	2,045	ENSRNOG00000003682	HOOK2	hook microtubule tethering protein 2	Cytoplasm	other
6,49E-03	0,811	ENSRNOG00000046361	HOXA7	homeobox A7	Nucleus	transcription regulator
1,28E-08	-0,819	ENSRNOG00000008313	HOXB3	homeobox B3	Nucleus	transcription regulator
2,85E-11	-2,343	ENSRNOG00000016116	HOXC12	homeobox C12	Nucleus	transcription regulator
1,01E-05	1,652	ENSRNOG00000016199	HOXC9	homeobox C9	Nucleus	transcription regulator
2,34E-13	-2,432	ENSRNOG00000001572	HOXD1	homeobox D1	Nucleus	transcription regulator
9,21E-10	-4,088	ENSRNOG00000001581	HOXD10	homeobox D10	Nucleus	transcription regulator
1,76E-06	-0,811	ENSRNOG00000001577	HOXD3	homeobox D3	Nucleus	transcription regulator
5,25E-08	1,756	ENSRNOG00000042480	Hoxd8	homeobox D8	Other	transcription regulator
1,30E-11	-2,667	ENSRNOG00000061153	HRH3	histamine receptor H3	Plasma Membrane	G-protein coupled receptor	pitolisant, GSK239512, tesmilifene, triprolidine, betahistine, buclizine
2,47E-06	-1,010	ENSRNOG00000010598	HS3ST1	heparan sulfate-glucosamine 3-sulfotransferase 1	Cytoplasm	enzyme
6,36E-07	0,355	ENSRNOG00000017659	HS3ST2	heparan sulfate-glucosamine 3-sulfotransferase 2	Cytoplasm	enzyme
3,21E-05	1,377	ENSRNOG00000000605	HS3ST5	heparan sulfate-glucosamine 3-sulfotransferase 5	Cytoplasm	enzyme
2,81E-03	1,183	ENSRNOG00000014672	HS3ST6	heparan sulfate-glucosamine 3-sulfotransferase 6	Cytoplasm	enzyme
7,30E-12	-1,869	ENSRNOG00000005861	HSD11B1	hydroxysteroid 11-beta dehydrogenase 1	Cytoplasm	enzyme
2,68E-02	-1,166	ENSRNOG00000019417	Hsd3b4 (includes others)	hydroxy-delta-5-steroid dehydrogenase, 3 beta- and steroid delta-isomerase 4	Cytoplasm	enzyme
4,21E-06	-3,532	ENSRNOG00000018019	HSPA12A	heat shock protein family A (Hsp70) member 12A	Cytoplasm	other
5,90E-08	-2,660	ENSRNOG00000047966	HSPA1L	heat shock protein family A (Hsp70) member 1 like	Cytoplasm	other
6,32E-06	-2,149	ENSRNOG00000010819	HSPA4L	heat shock protein family A (Hsp70) member 4 like	Cytoplasm	other
6,75E-03	-2,158	ENSRNOG00000002549	Htr5b	5-hydroxytryptamine (serotonin) receptor 5B	Plasma Membrane	G-protein coupled receptor
7,71E-04	1,003	ENSRNOG00000049761	HTR6	5-hydroxytryptamine receptor 6	Plasma Membrane	G-protein coupled receptor	iloperidone, asenapine, WAY-181187, olanzapine, sertindole
2,12E-10	-0,895	ENSRNOG00000018827	HTR7	5-hydroxytryptamine receptor 7	Plasma Membrane	G-protein coupled receptor	iloperidone, asenapine, sultopride, lurasidone, vortioxetine, brexpiprazole, eletriptan, almotriptan, amoxapine, fenfluramine, methysergide, ergotamine
3,39E-03	-2,712	ENSRNOG00000001270	HVCN1	hydrogen voltage gated channel 1	Plasma Membrane	ion channel
6,09E-12	-1,649	ENSRNOG00000020694	ICAM5	intercellular adhesion molecule 5	Plasma Membrane	other
1,07E-04	0,845	ENSRNOG00000016099	ID4	inhibitor of DNA binding 4, HLH protein	Nucleus	transcription regulator
4,73E-02	2,321	ENSRNOG00000016690	IDI1	isopentenyl-diphosphate delta isomerase 1	Cytoplasm	enzyme
2,18E-03	-1,766	ENSRNOG00000003486	IFI16	interferon gamma inducible protein 16	Nucleus	transcription regulator
1,34E-04	-2,073	ENSRNOG00000030800	IGDCC3	immunoglobulin superfamily DCC subclass member 3	Other	other
4,22E-02	-2,316	ENSRNOG00000020369	IGF2	insulin like growth factor 2	Extracellular Space	growth factor	MEDI-573, BI 836845
8,31E-03	-0,962	ENSRNOG00000009052	IGF2BP3	insulin like growth factor 2 mRNA binding protein 3	Cytoplasm	translation regulator
3,67E-02	-3,024	ENSRNOG00000020957	IGFLR1	IGF like family receptor 1	Plasma Membrane	other
7,07E-09	-2,927	ENSRNOG00000026087	IGFN1	immunoglobulin-like and fibronectin type III domain containing 1	Nucleus	other
4,86E-06	-2,180	ENSRNOG00000048402	Igh-6	immunoglobulin heavy chain 6	Other	other
3,10E-02	2,077	ENSRNOG00000017918	IGLON5	IgLON family member 5	Other	other
5,71E-03	-1,746	ENSRNOG00000017277	IGSF6	immunoglobulin superfamily member 6	Plasma Membrane	transmembrane receptor
4,01E-11	-2,302	ENSRNOG00000009253	IGSF9B	immunoglobulin superfamily member 9B	Plasma Membrane	other
6,30E-03	-1,946	ENSRNOG00000007270	IL12RB2	interleukin 12 receptor subunit beta 2	Plasma Membrane	transmembrane receptor
6,19E-04	0,630	ENSRNOG00000027376	IL17RC	interleukin 17 receptor C	Plasma Membrane	transmembrane receptor
3,42E-09	-0,772	ENSRNOG00000009204	IL17RE	interleukin 17 receptor E	Plasma Membrane	other
1,13E-05	-2,025	ENSRNOG00000015027	IL18R1	interleukin 18 receptor 1	Plasma Membrane	transmembrane receptor
1,75E-07	-2,766	ENSRNOG00000015773	IL21R	interleukin 21 receptor	Plasma Membrane	transmembrane receptor	denenicokin
2,42E-08	-3,132	ENSRNOG00000027976	IL22RA1	interleukin 22 receptor subunit alpha 1	Plasma Membrane	transmembrane receptor
8,09E-09	-3,477	ENSRNOG00000005747	IL27RA	interleukin 27 receptor subunit alpha	Plasma Membrane	transmembrane receptor
2,95E-03	-1,187	ENSRNOG00000005751	IL36RN	interleukin 36 receptor antagonist	Extracellular Space	cytokine
1,01E-05	-2,719	ENSRNOG00000020630	IL9R	interleukin 9 receptor	Plasma Membrane	transmembrane receptor
2,81E-05	-2,999	ENSRNOG00000002289	ILDR1	immunoglobulin like domain containing receptor 1	Plasma Membrane	transmembrane receptor
1,30E-10	-1,151	ENSRNOG00000025151	ILDR2	immunoglobulin like domain containing receptor 2	Other	other
2,20E-04	0,452	ENSRNOG00000020248	INA	internexin neuronal intermediate filament protein alpha	Cytoplasm	other
2,48E-03	-0,643	ENSRNOG00000025948	INAVA	innate immunity activator	Other	other
2,61E-04	-1,975	ENSRNOG00000060237	INHBB	inhibin subunit beta B	Extracellular Space	growth factor
1,31E-05	-3,310	ENSRNOG00000024712	INSC	INSC, spindle orientation adaptor protein	Plasma Membrane	other
3,22E-06	-1,083	ENSRNOG00000007754	INSM2	INSM transcriptional repressor 2	Nucleus	transcription regulator
6,59E-06	-1,972	ENSRNOG00000029986	INSR	insulin receptor	Plasma Membrane	kinase	BMS-754807, insulin detemir, INS, canakinumab/INS, insulin aspart/insulin detemir, ceritinib, insulin glargine/insulin lispro, KW-2450, subetta, INS/protamine zinc insulin, INS/pioglitazone, insulin aspart, insulin glulisine, insulin lispro, insulin glargine, protamine zinc insulin
1,14E-03	-1,571	ENSRNOG00000046662	INTS6L	integrator complex subunit 6 like	Nucleus	other
2,51E-04	1,763	ENSRNOG00000010556	Intu	inturned planar cell polarity protein	Cytoplasm	other
2,11E-03	-1,310	ENSRNOG00000016183	IPP	intracisternal A particle-promoted polypeptide	Cytoplasm	other
1,84E-03	-1,681	ENSRNOG00000001241	IQCE	IQ motif containing E	Cytoplasm	other
1,26E-02	-1,683	ENSRNOG00000025406	IQGAP2	IQ motif containing GTPase activating protein 2	Cytoplasm	other
1,26E-10	-2,871	ENSRNOG00000027894	IQGAP3	IQ motif containing GTPase activating protein 3	Plasma Membrane	other
1,03E-03	-2,280	ENSRNOG00000014083	IQSEC3	IQ motif and Sec7 domain 3	Cytoplasm	other
4,62E-02	0,703	ENSRNOG00000008984	IRAK1BP1	interleukin 1 receptor associated kinase 1 binding protein 1	Other	other
5,80E-05	-1,600	ENSRNOG00000049900	IRF2BP2	interferon regulatory factor 2 binding protein 2	Nucleus	transcription regulator
1,34E-03	-1,875	ENSRNOG00000061070	IRF4	interferon regulatory factor 4	Nucleus	transcription regulator
2,99E-04	-2,029	ENSRNOG00000017869	IRF8	interferon regulatory factor 8	Nucleus	transcription regulator
1,81E-07	-2,600	ENSRNOG00000046500	IRGQ	immunity related GTPase Q	Other	other
2,55E-02	-1,463	ENSRNOG00000001389	Irs3	insulin receptor substrate 3	Nucleus	other
6,03E-04	1,910	ENSRNOG00000033609	IRX1	iroquois homeobox 1	Nucleus	transcription regulator
4,77E-09	-1,274	ENSRNOG00000012742	IRX2	iroquois homeobox 2	Nucleus	transcription regulator
2,10E-02	-1,203	ENSRNOG00000011533	Irx3	iroquois homeobox 3	Other	other
4,93E-03	0,372	ENSRNOG00000011180	Irx5	Iroquois homeobox 5	Nucleus	other
4,01E-09	-2,990	ENSRNOG00000011037	IRX6	iroquois homeobox 6	Nucleus	transcription regulator
1,70E-06	0,790	ENSRNOG00000050714	ISLR2	immunoglobulin superfamily containing leucine rich repeat 2	Plasma Membrane	other
2,78E-04	-0,449	ENSRNOG00000050312	Ism2	isthmin 2	Other	other
2,18E-03	-0,892	ENSRNOG00000019711	ISOC1	isochorismatase domain containing 1	Cytoplasm	enzyme
5,64E-03	0,620	ENSRNOG00000015843	ITFG1	integrin alpha FG-GAP repeat containing 1	Plasma Membrane	other
1,47E-13	-2,005	ENSRNOG00000022071	ITGA2B	integrin subunit alpha 2b	Plasma Membrane	transmembrane receptor	abciximab, TP 9201, eptifibatide, tirofiban
5,24E-08	-2,048	ENSRNOG00000017980	ITGAL	integrin subunit alpha L	Plasma Membrane	transmembrane receptor	efalizumab
6,94E-04	-2,171	ENSRNOG00000036703	ITGAX	integrin subunit alpha X	Plasma Membrane	transmembrane receptor
8,58E-08	-2,746	ENSRNOG00000006569	ITGB8	integrin subunit beta 8	Plasma Membrane	other
1,05E-08	-1,592	ENSRNOG00000006860	ITK	IL2 inducible T cell kinase	Cytoplasm	kinase	pazopanib, crizotinib/pazopanib
9,30E-05	-1,951	ENSRNOG00000008051	ITPK1	inositol-tetrakisphosphate 1-kinase	Cytoplasm	kinase
1,27E-02	1,254	ENSRNOG00000005284	ITPKA	inositol-trisphosphate 3-kinase A	Cytoplasm	kinase
3,02E-10	-2,110	ENSRNOG00000002969	ITPKB	inositol-trisphosphate 3-kinase B	Cytoplasm	kinase
2,37E-03	-2,684	ENSRNOG00000013945	ITPKC	inositol-trisphosphate 3-kinase C	Cytoplasm	kinase
1,44E-02	-1,382	ENSRNOG00000001804	ITPR2	inositol 1,4,5-trisphosphate receptor type 2	Cytoplasm	ion channel
2,78E-02	-2,541	ENSRNOG00000052795	ITPR3	inositol 1,4,5-trisphosphate receptor type 3	Cytoplasm	ion channel
4,51E-09	-2,904	ENSRNOG00000013927	JAG2	jagged 2	Extracellular Space	growth factor
6,69E-05	-1,082	ENSRNOG00000004998	JAKMIP1	janus kinase and microtubule interacting protein 1	Cytoplasm	translation regulator
3,27E-08	-1,969	ENSRNOG00000026702	JAML	junction adhesion molecule like	Plasma Membrane	other
3,13E-04	-1,612	ENSRNOG00000050343	Jmy	junction mediating and regulatory protein, p53 cofactor	Other	transcription regulator
3,58E-04	-2,146	ENSRNOG00000018784	JPH3	junctophilin 3	Plasma Membrane	ion channel
1,16E-04	0,756	ENSRNOG00000025589	JPH4	junctophilin 4	Cytoplasm	other
2,33E-04	-2,824	ENSRNOG00000032951	JSRP1	junctional sarcoplasmic reticulum protein 1	Cytoplasm	other
3,94E-03	-0,411	ENSRNOG00000014996	KATNA1	katanin catalytic subunit A1	Cytoplasm	enzyme
7,97E-04	-2,475	ENSRNOG00000014322	KAZN	kazrin, periplakin interacting protein	Plasma Membrane	other
4,22E-05	1,850	ENSRNOG00000012333	KBTBD11	kelch repeat and BTB domain containing 11	Other	other
6,77E-05	-1,560	ENSRNOG00000052486	KCNA6	potassium voltage-gated channel subfamily A member 6	Plasma Membrane	ion channel	dalfampridine
3,13E-02	-0,818	ENSRNOG00000020779	KCNA7	potassium voltage-gated channel subfamily A member 7	Plasma Membrane	ion channel	nicorandil, amiodarone, dalfampridine
3,51E-08	-1,627	ENSRNOG00000011550	KCNAB2	potassium voltage-gated channel subfamily A regulatory beta subunit 2	Plasma Membrane	ion channel
2,57E-02	-0,942	ENSRNOG00000046949	KCNB1	potassium voltage-gated channel subfamily B member 1	Plasma Membrane	ion channel	dalfampridine
3,42E-07	2,375	ENSRNOG00000055401	KCNC1	potassium voltage-gated channel subfamily C member 1	Plasma Membrane	ion channel	dalfampridine
8,11E-04	-1,435	ENSRNOG00000019959	KCNC3	potassium voltage-gated channel subfamily C member 3	Plasma Membrane	ion channel	dalfampridine
4,81E-05	-0,396	ENSRNOG00000004535	KCNG3	potassium voltage-gated channel modifier subfamily G member 3	Cytoplasm	ion channel
3,05E-05	-3,007	ENSRNOG00000015746	KCNG4	potassium voltage-gated channel modifier subfamily G member 4	Plasma Membrane	ion channel
3,70E-06	-1,896	ENSRNOG00000003841	KCNH1	potassium voltage-gated channel subfamily H member 1	Plasma Membrane	ion channel
9,05E-06	-2,354	ENSRNOG00000018790	KCNH4	potassium voltage-gated channel subfamily H member 4	Plasma Membrane	ion channel
2,92E-06	-2,173	ENSRNOG00000008078	KCNH6	potassium voltage-gated channel subfamily H member 6	Plasma Membrane	ion channel
1,10E-03	-2,447	ENSRNOG00000002303	KCNJ12	potassium voltage-gated channel subfamily J member 12	Plasma Membrane	ion channel	nicorandil, amiodarone, dofetilide
1,06E-06	-3,604	ENSRNOG00000013869	KCNJ4	potassium voltage-gated channel subfamily J member 4	Plasma Membrane	ion channel
2,71E-02	-0,609	ENSRNOG00000007645	KCNJ9	potassium voltage-gated channel subfamily J member 9	Plasma Membrane	ion channel
2,67E-08	1,240	ENSRNOG00000016110	KCNK12	potassium two pore domain channel subfamily K member 12	Plasma Membrane	ion channel
2,65E-08	-2,537	ENSRNOG00000047363	KCNK13	potassium two pore domain channel subfamily K member 13	Plasma Membrane	ion channel
2,85E-06	1,145	ENSRNOG00000010816	KCNK15	potassium two pore domain channel subfamily K member 15	Plasma Membrane	ion channel
9,49E-08	-3,822	ENSRNOG00000009265	KCNK9	potassium two pore domain channel subfamily K member 9	Plasma Membrane	ion channel	doxapram, halothane
2,10E-04	2,079	ENSRNOG00000054458	KCNMB4	potassium calcium-activated channel subfamily M regulatory beta subunit 4	Plasma Membrane	ion channel	tedisamil
9,98E-13	-2,011	ENSRNOG00000011624	KCNQ2	potassium voltage-gated channel subfamily Q member 2	Plasma Membrane	ion channel	ezogabine
2,55E-06	-2,185	ENSRNOG00000005206	KCNQ3	potassium voltage-gated channel subfamily Q member 3	Plasma Membrane	ion channel	ezogabine
3,33E-03	-0,975	ENSRNOG00000060435	KCNQ4	potassium voltage-gated channel subfamily Q member 4	Plasma Membrane	ion channel	ezogabine
6,31E-04	-1,063	ENSRNOG00000013681	KCNS1	potassium voltage-gated channel modifier subfamily S member 1	Plasma Membrane	ion channel
2,64E-11	-1,339	ENSRNOG00000011369	KCNS2	potassium voltage-gated channel modifier subfamily S member 2	Plasma Membrane	ion channel
4,06E-04	-3,045	ENSRNOG00000004899	KCNS3	potassium voltage-gated channel modifier subfamily S member 3	Plasma Membrane	ion channel
4,76E-04	-1,857	ENSRNOG00000017283	KCNT1	potassium sodium-activated channel subfamily T member 1	Plasma Membrane	ion channel
2,90E-04	-1,216	ENSRNOG00000016467	KCTD1	potassium channel tetramerization domain containing 1	Nucleus	transcription regulator
4,50E-05	0,415	ENSRNOG00000020010	KCTD13	potassium channel tetramerization domain containing 13	Nucleus	ion channel
2,60E-02	-0,779	ENSRNOG00000022372	KDM1A	lysine demethylase 1A	Nucleus	enzyme	GSK-2879552, RO7051790, IMG-7289, CC-90011, INCB059872
1,39E-02	-5,046	ENSRNOG00000015682	KEL	Kell metallo-endopeptidase (Kell blood group)	Plasma Membrane	peptidase
4,47E-09	-2,330	ENSRNOG00000020506	KHNYN	KH and NYN domain containing	Other	other
9,91E-05	-1,912	ENSRNOG00000015625	KIAA0895L	KIAA0895 like	Other	other
9,49E-06	-2,586	ENSRNOG00000018366	KIAA1211L	KIAA1211 like	Other	other
1,12E-05	-1,826	ENSRNOG00000013729	KIAA1549	KIAA1549	Plasma Membrane	other
7,07E-07	-2,977	ENSRNOG00000011132	KIAA1549L	KIAA1549 like	Cytoplasm	other
1,53E-02	-2,038	ENSRNOG00000000040	KIAA1614	KIAA1614	Other	other
7,67E-05	-2,138	ENSRNOG00000014970	KIF17	kinesin family member 17	Cytoplasm	transporter
4,00E-05	-1,211	ENSRNOG00000003105	KIF19	kinesin family member 19	Extracellular Space	enzyme
2,89E-02	-1,045	ENSRNOG00000000395	KIF1BP	KIF1 binding protein	Cytoplasm	enzyme
3,47E-05	-1,582	ENSRNOG00000012735	KIF24	kinesin family member 24	Cytoplasm	other
7,39E-03	-1,995	ENSRNOG00000013661	KIF26A	kinesin family member 26A	Cytoplasm	other
1,30E-02	-1,379	ENSRNOG00000028624	KIF26B	kinesin family member 26B	Other	other
1,81E-06	-2,345	ENSRNOG00000019257	KIF27	kinesin family member 27	Cytoplasm	other
5,17E-06	-2,209	ENSRNOG00000019100	KIF2C	kinesin family member 2C	Nucleus	other
3,00E-03	1,077	ENSRNOG00000010361	KIF3B	kinesin family member 3B	Cytoplasm	transporter
8,16E-04	-1,387	ENSRNOG00000011394	KIF3C	kinesin family member 3C	Cytoplasm	other
3,61E-02	-1,520	ENSRNOG00000005299	KIF5A	kinesin family member 5A	Cytoplasm	transporter
6,90E-03	1,475	ENSRNOG00000026857	KIF7	kinesin family member 7	Extracellular Space	other
2,94E-06	-1,052	ENSRNOG00000060123	KIFC2	kinesin family member C2	Cytoplasm	other
9,37E-03	-0,917	ENSRNOG00000020864	KIRREL2	kirre like nephrin family adhesion molecule 2	Plasma Membrane	other
6,90E-04	-2,594	ENSRNOG00000009772	KIRREL3	kirre like nephrin family adhesion molecule 3	Extracellular Space	other
1,98E-05	-4,303	ENSRNOG00000003443	KLF1	Kruppel like factor 1	Nucleus	transcription regulator
2,67E-05	-1,243	ENSRNOG00000033694	Klf16	Kruppel-like factor 16	Nucleus	transcription regulator
2,36E-06	-1,714	ENSRNOG00000000036	KLHDC8A	kelch domain containing 8A	Other	other
1,71E-05	1,294	ENSRNOG00000006515	KLHL15	kelch like family member 15	Nucleus	other
1,25E-02	-1,029	ENSRNOG00000020302	KLHL17	kelch like family member 17	Cytoplasm	other
1,48E-04	-1,199	ENSRNOG00000005371	KLHL29	kelch like family member 29	Other	other
3,89E-05	0,650	ENSRNOG00000007441	KLHL32	kelch like family member 32	Other	other
1,48E-09	-4,037	ENSRNOG00000024479	KLHL34	kelch like family member 34	Extracellular Space	other
2,63E-04	2,255	ENSRNOG00000017365	KLHL35	kelch like family member 35	Other	other
1,14E-07	-3,672	ENSRNOG00000016422	KLHL36	kelch like family member 36	Cytoplasm	other
3,11E-09	-3,439	ENSRNOG00000001844	KLHL42	kelch like family member 42	Nucleus	other
6,39E-03	-4,338	ENSRNOG00000001908	KLHL6	kelch like family member 6	Other	other
1,14E-02	0,260	ENSRNOG00000002214	KLHL8	kelch like family member 8	Nucleus	other
1,47E-06	-2,217	ENSRNOG00000031515	Klra2	killer cell lectin-like receptor, subfamily A, member 2	Plasma Membrane	other
6,39E-10	-2,334	ENSRNOG00000060246	KLRD1	killer cell lectin like receptor D1	Plasma Membrane	transmembrane receptor
3,46E-07	-2,372	ENSRNOG00000006814	KLRG2	killer cell lectin like receptor G2	Other	other
1,02E-02	-2,593	ENSRNOG00000033658	KNTC1	kinetochore associated 1	Nucleus	other
2,13E-05	-3,020	ENSRNOG00000026371	KRT17	keratin 17	Cytoplasm	other
1,95E-02	-1,284	ENSRNOG00000010839	KRT222	keratin 222	Other	other
5,39E-04	-3,780	ENSRNOG00000013754	KRT35	keratin 35	Cytoplasm	other
1,18E-04	-2,199	ENSRNOG00000034087	Krt42	keratin 42	Other	other
5,82E-06	-2,144	ENSRNOG00000050420	KRT5	keratin 5	Cytoplasm	other
2,93E-09	-3,070	ENSRNOG00000036865	KRT77	keratin 77	Cytoplasm	other
1,67E-02	-1,757	ENSRNOG00000004503	L3HYPDH	trans-L-3-hydroxyproline dehydratase	Other	enzyme
8,93E-04	-2,118	ENSRNOG00000007044	L3MBTL1	L3MBTL1, histone methyl-lysine binding protein	Nucleus	other
2,85E-02	0,776	ENSRNOG00000021334	LAG3	lymphocyte activating 3	Plasma Membrane	transmembrane receptor	LAG525, BMS-986016, REGN3767, MK-4280, GSK2831781, TSR-033, MGD013, FS118
1,01E-08	-2,838	ENSRNOG00000059507	LAMC3	laminin subunit gamma 3	Extracellular Space	other
5,32E-05	1,323	ENSRNOG00000012438	LARP6	La ribonucleoprotein domain family member 6	Cytoplasm	other
2,08E-04	-1,817	ENSRNOG00000009580	LCA5	LCA5, lebercilin	Extracellular Space	other
9,48E-11	-3,207	ENSRNOG00000009705	LCK	LCK proto-oncogene, Src family tyrosine kinase	Cytoplasm	kinase	dasatinib, pazopanib, nintedanib, JNJ-26483327, docetaxel/nintedanib, dasatinib/nilotinib, crizotinib/pazopanib
2,51E-02	-0,314	ENSRNOG00000005620	LCP2	lymphocyte cytosolic protein 2	Cytoplasm	other
3,27E-07	-3,740	ENSRNOG00000003681	LCT	lactase	Plasma Membrane	enzyme
4,54E-03	-1,782	ENSRNOG00000009193	Lctl	lactase-like	Cytoplasm	other
1,18E-06	-0,363	ENSRNOG00000031247	LEKR1	leucine, glutamate and lysine rich 1	Other	other
2,04E-09	-1,923	ENSRNOG00000024027	LEMD3	LEM domain containing 3	Nucleus	other
1,46E-06	-0,554	ENSRNOG00000001250	LFNG	LFNG O-fucosylpeptide 3-beta-N-acetylglucosaminyltransferase	Cytoplasm	enzyme
1,40E-04	-6,131	ENSRNOG00000012557	Lgals5	lectin, galactose binding, soluble 5	Other	other
1,76E-06	-2,068	ENSRNOG00000011323	LGI3	leucine rich repeat LGI family member 3	Extracellular Space	other
1,64E-03	-0,620	ENSRNOG00000005093	LGR6	leucine rich repeat containing G protein-coupled receptor 6	Plasma Membrane	G-protein coupled receptor
1,27E-07	-2,351	ENSRNOG00000007727	LHFPL4	LHFPL tetraspan subfamily member 4	Other	other
3,48E-03	-1,314	ENSRNOG00000022283	LHFPL5	LHFPL tetraspan subfamily member 5	Plasma Membrane	other
5,60E-09	-2,664	ENSRNOG00000018427	LHX3	LIM homeobox 3	Nucleus	transcription regulator
1,51E-03	1,771	ENSRNOG00000001392	LHX5	LIM homeobox 5	Nucleus	transcription regulator
2,09E-06	-1,746	ENSRNOG00000005996	LHX6	LIM homeobox 6	Nucleus	transcription regulator
7,97E-04	-1,455	ENSRNOG00000011696	LIFR	LIF receptor alpha	Plasma Membrane	transmembrane receptor
1,37E-08	-2,011	ENSRNOG00000032569	LINGO3	leucine rich repeat and Ig domain containing 3	Other	other
2,83E-07	1,786	ENSRNOG00000016906	LIPT2	lipoyl(octanoyl) transferase 2	Cytoplasm	enzyme
3,32E-11	-2,891	ENSRNOG00000013774	LMNB1	lamin B1	Nucleus	other
2,75E-07	-1,819	ENSRNOG00000025742	LMNB2	lamin B2	Nucleus	other
2,05E-03	-2,057	ENSRNOG00000015910	LMNTD1	lamin tail domain containing 1	Nucleus	other
2,32E-02	4,207	ENSRNOG00000014629	LMO1	LIM domain only 1	Nucleus	transcription regulator
1,43E-05	-3,086	ENSRNOG00000002272	LNX1	ligand of numb-protein X 1	Cytoplasm	enzyme
1,26E-20	-2,538	ENSRNOG00000061559	LOC100359711	ubiquitin and ribosomal protein L40-like	Other	other
4,04E-06	-1,781	ENSRNOG00000053623	LOC100360619	ribosomal protein L28-like	Other	other
2,55E-10	3,297	ENSRNOG00000033517	LOC100360791	tumor protein, translationally-controlled 1	Other	other
3,02E-02	-0,963	ENSRNOG00000022490	LOC100361008	Cytochrome c oxidase subunit 5A, mitochondrial-like	Other	other
2,66E-05	-1,614	ENSRNOG00000031951	LOC100361645	LRRGT00075-like	Other	other
1,29E-02	-1,007	ENSRNOG00000010657	LOC100363289	LRRGT00022-like	Other	other
4,51E-03	-2,440	ENSRNOG00000052421	LOC100363520	mCG16729-like	Other	other
2,55E-02	-1,182	ENSRNOG00000055485	LOC100363531	LRRGT00182-like	Other	other
4,79E-11	-2,654	ENSRNOG00000012088	LOC100364265	ribosomal protein L19-like	Other	other
1,79E-08	-3,385	ENSRNOG00000042971	LOC100909409 (includes others)	RGD1562660	Other	other
3,43E-09	-2,018	ENSRNOG00000047473	LOC100909434	protocadherin-16-like	Other	other
6,26E-06	-1,746	ENSRNOG00000059843	LOC100909680	uncharacterized LOC100909680	Other	other
1,08E-03	-2,330	ENSRNOG00000043303	LOC100910107	ubiquitin carboxyl-terminal hydrolase DUB-1-like	Other	other
5,26E-04	-4,030	ENSRNOG00000058324	LOC102550325	uncharacterized LOC102550325	Other	other
3,26E-17	-2,142	ENSRNOG00000030870	LOC102550396	LRRGT00188	Other	other
8,06E-09	1,200	ENSRNOG00000059372	LOC102552617	uncharacterized LOC102552617	Other	other
6,49E-12	-2,228	ENSRNOG00000060509	LOC102556339	transcription initiation factor TFIID subunit 1-like	Other	other
6,83E-07	-1,264	ENSRNOG00000033729	LOC102556967	zinc finger protein 484-like	Other	other
1,01E-03	-1,306	ENSRNOG00000000281	LOC102724788/PRODH	proline dehydrogenase 1	Cytoplasm	enzyme
2,04E-03	-1,139	ENSRNOG00000011304	LOC103690131	tumor protein D55-like	Other	other
9,90E-12	-2,747	ENSRNOG00000003374	LOC103690141	coiled-coil domain-containing protein 85A-like	Other	other
4,28E-05	-0,655	ENSRNOG00000003349	LOC103693323	collagen alpha-1(XXIII) chain	Other	other
1,79E-14	-2,108	ENSRNOG00000061132	LOC103694210	NACHT and WD repeat domain-containing protein 2-like	Other	other
1,09E-02	-2,412	ENSRNOG00000051356	LOC103694491	uncharacterized protein MGC39606 homolog	Other	other
1,88E-06	5,013	ENSRNOG00000013484	LOC108348061	glutathione S-transferase alpha-3	Cytoplasm	enzyme
3,44E-04	-0,481	ENSRNOG00000047573	LOC108348114	tetratricopeptide repeat protein 39A	Other	other
2,02E-03	1,948	ENSRNOG00000048297	LOC108348175	protein quaking-like	Other	other
2,70E-05	-0,366	ENSRNOG00000046421	LOC108350036	uncharacterized LOC108350036	Other	other
1,78E-04	-2,178	ENSRNOG00000060439	LOC108350053	uncharacterized LOC108350053	Other	other
7,62E-03	-2,159	ENSRNOG00000061335	LOC108351520	uncharacterized LOC108351520	Other	other
1,06E-08	1,283	ENSRNOG00000058454	LOC108353037	uncharacterized LOC108353037	Other	other
1,95E-03	-2,109	ENSRNOG00000004188	LOC298795	similar to 14-3-3 protein sigma	Other	other
4,95E-03	-3,284	ENSRNOG00000048230	LOC300308	similar to hypothetical protein 4930509O22	Other	other
4,95E-14	-2,165	ENSRNOG00000054719	LOC303448	similar to glyceraldehyde-3-phosphate dehydrogenase	Other	other
1,21E-07	-2,299	ENSRNOG00000031061	LOC306079	similar to RIKEN cDNA 3100001N19	Other	other
2,29E-09	-1,703	ENSRNOG00000038987	LOC498084	Ab2-093	Other	other
1,74E-10	-2,075	ENSRNOG00000030665	LOC498414	LRRGT00197	Other	other
7,84E-09	-2,644	ENSRNOG00000050687	LOC498759	LRRGT00094	Other	other
2,55E-03	-2,099	ENSRNOG00000031060	LOC498826	LRRGT00165	Other	other
4,63E-07	-1,858	ENSRNOG00000024789	LOC499219	hypothetical protein LOC499219	Other	other
5,42E-05	-1,996	ENSRNOG00000058912	LOC499407	LRRGT00097	Other	other
2,83E-08	-1,162	ENSRNOG00000029652	LOC499823	LRRG00114	Other	other
1,58E-05	-2,279	ENSRNOG00000030158	LOC500350	LRRGT00139	Other	other
1,71E-12	-2,127	ENSRNOG00000037911	LOC680227	LRRGT00193	Other	other
1,21E-02	-0,705	ENSRNOG00000046109	LOC689574	hypothetical protein LOC689574	Other	other
1,33E-12	-2,480	ENSRNOG00000061345	LOC690414	hypothetical protein LOC690414	Other	other
3,30E-03	-1,412	ENSRNOG00000032130	LOC691427	similar to 6.8 kDa mitochondrial proteolipid	Cytoplasm	other
1,13E-03	1,162	ENSRNOG00000053706	LONRF1	LON peptidase N-terminal domain and ring finger 1	Cytoplasm	enzyme
5,28E-03	-2,163	ENSRNOG00000023312	LONRF2	LON peptidase N-terminal domain and ring finger 2	Other	other
1,83E-02	-2,611	ENSRNOG00000013092	LONRF3	LON peptidase N-terminal domain and ring finger 3	Other	other
5,06E-06	-1,805	ENSRNOG00000059604	LOR	loricrin	Cytoplasm	other
2,55E-10	-2,315	ENSRNOG00000015727	LOXL4	lysyl oxidase like 4	Extracellular Space	enzyme
1,77E-02	0,687	ENSRNOG00000023453	LRBA	LPS responsive beige-like anchor protein	Cytoplasm	other
2,53E-04	-1,739	ENSRNOG00000019869	LRFN1	leucine rich repeat and fibronectin type III domain containing 1	Nucleus	other
2,64E-06	-2,343	ENSRNOG00000007654	LRIG3	leucine rich repeats and immunoglobulin like domains 3	Extracellular Space	other
3,62E-04	-1,545	ENSRNOG00000012790	LRIT1	leucine rich repeat, Ig-like and transmembrane domains 1	Cytoplasm	other
1,85E-02	0,642	ENSRNOG00000014303	LRP11	LDL receptor related protein 11	Other	other
5,95E-03	-0,591	ENSRNOG00000006338	LRP6	LDL receptor related protein 6	Plasma Membrane	transmembrane receptor
1,28E-08	-1,652	ENSRNOG00000030180	LRRC10B	leucine rich repeat containing 10B	Other	other
1,47E-06	-2,367	ENSRNOG00000030688	LRRC2	leucine rich repeat containing 2	Other	other
6,78E-03	-2,069	ENSRNOG00000016204	LRRC24	leucine rich repeat containing 24	Other	other
2,70E-07	-2,121	ENSRNOG00000022565	LRRC25	leucine rich repeat containing 25	Other	other
6,75E-08	-3,244	ENSRNOG00000011457	LRRC26	leucine rich repeat containing 26	Plasma Membrane	ion channel
7,16E-03	-1,177	ENSRNOG00000027971	LRRC31	leucine rich repeat containing 31	Other	other
6,62E-06	-0,513	ENSRNOG00000015264	Lrrc38	leucine rich repeat containing 38	Plasma Membrane	ion channel
3,32E-03	-3,326	ENSRNOG00000031298	LRRC3C	leucine rich repeat containing 3C	Other	other
3,25E-02	-0,505	ENSRNOG00000027151	LRRC58	leucine rich repeat containing 58	Other	other
3,09E-13	-3,260	ENSRNOG00000038291	LRRC63	leucine rich repeat containing 63	Other	transcription regulator
3,86E-08	-0,998	ENSRNOG00000039856	LRRC73	leucine rich repeat containing 73	Other	other
1,73E-11	-3,340	ENSRNOG00000009691	LRRN2	leucine rich repeat neuronal 2	Plasma Membrane	other
2,64E-02	-1,617	ENSRNOG00000007508	LRTM2	leucine rich repeats and transmembrane domains 2	Other	other
6,34E-06	-4,575	ENSRNOG00000031852	LSAMP	limbic system associated membrane protein	Plasma Membrane	other
6,03E-07	-1,957	ENSRNOG00000054557	LSM14B	LSM family member 14B	Other	other
9,13E-03	-1,275	ENSRNOG00000021053	LSR	lipolysis stimulated lipoprotein receptor	Nucleus	transcription regulator
1,26E-03	0,669	ENSRNOG00000020382	LTB4R2	leukotriene B4 receptor 2	Plasma Membrane	G-protein coupled receptor	etalocib
3,47E-03	-1,084	ENSRNOG00000025130	LTK	leukocyte receptor tyrosine kinase	Plasma Membrane	kinase
1,16E-02	2,720	ENSRNOG00000013572	LXN	latexin	Cytoplasm	other
1,64E-04	-1,851	ENSRNOG00000053337	Ly49i2 (includes others)	Ly49 inhibitory receptor 2	Other	other
4,23E-06	-1,561	ENSRNOG00000007012	LY75	lymphocyte antigen 75	Plasma Membrane	transmembrane receptor	CDX 1401, MEN1309
2,27E-09	-3,554	ENSRNOG00000002950	LYL1	LYL1, basic helix-loop-helix family member	Nucleus	transcription regulator
9,54E-04	-3,105	ENSRNOG00000016044	MAB21L3	mab-21 like 3	Other	other
3,42E-04	0,540	ENSRNOG00000007668	MAFA	MAF bZIP transcription factor A	Nucleus	transcription regulator
1,28E-09	-3,264	ENSRNOG00000021023	MAG	myelin associated glycoprotein	Plasma Membrane	other
1,25E-05	1,252	ENSRNOG00000002660	MAGEE1	MAGE family member E1	Plasma Membrane	other
2,27E-03	-3,208	ENSRNOG00000010158	MAGEL2	MAGE family member L2	Cytoplasm	enzyme
2,15E-05	-0,983	ENSRNOG00000013962	MAGI2	membrane associated guanylate kinase, WW and PDZ domain containing 2	Plasma Membrane	kinase
1,95E-02	-1,207	ENSRNOG00000019885	MAGI3	membrane associated guanylate kinase, WW and PDZ domain containing 3	Cytoplasm	kinase
1,24E-04	-2,472	ENSRNOG00000016584	MAMDC4	MAM domain containing 4	Cytoplasm	other
1,82E-02	1,364	ENSRNOG00000000800	MAN1A1	mannosidase alpha class 1A member 1	Cytoplasm	enzyme
1,05E-02	1,663	ENSRNOG00000015439	MAN2A1	mannosidase alpha class 2A member 1	Cytoplasm	enzyme
6,95E-12	-2,630	ENSRNOG00000011841	MAP2	microtubule associated protein 2	Plasma Membrane	other	estramustine
8,55E-08	-2,787	ENSRNOG00000004437	MAP2K6	mitogen-activated protein kinase kinase 6	Cytoplasm	kinase
8,11E-06	-1,365	ENSRNOG00000023521	MAP3K10	mitogen-activated protein kinase kinase kinase 10	Cytoplasm	kinase
8,48E-03	0,557	ENSRNOG00000014089	MAP3K2	mitogen-activated protein kinase kinase kinase 2	Cytoplasm	kinase
1,64E-03	-0,749	ENSRNOG00000019931	MAP3K21	mitogen-activated protein kinase kinase kinase 21	Other	kinase
1,36E-03	-1,166	ENSRNOG00000031700	MAP3K5	mitogen-activated protein kinase kinase kinase 5	Cytoplasm	kinase	selonsertib
2,67E-10	-2,545	ENSRNOG00000016378	MAP3K8	mitogen-activated protein kinase kinase kinase 8	Cytoplasm	kinase
7,84E-03	-1,917	ENSRNOG00000007271	MAP3K9	mitogen-activated protein kinase kinase kinase 9	Cytoplasm	kinase
4,84E-03	0,810	ENSRNOG00000007172	MAP4K3	mitogen-activated protein kinase kinase kinase kinase 3	Other	kinase
3,86E-04	1,903	ENSRNOG00000027204	MAP6	microtubule associated protein 6	Cytoplasm	other
5,73E-06	-2,422	ENSRNOG00000001911	MAP6D1	MAP6 domain containing 1	Cytoplasm	other
1,36E-02	-1,439	ENSRNOG00000012701	MAP7	microtubule associated protein 7	Cytoplasm	other
5,03E-07	-1,953	ENSRNOG00000002079	MAPK10	mitogen-activated protein kinase 10	Cytoplasm	kinase	encorafenib, cetuximab/encorafenib, binimetinib/encorafenib
3,99E-07	-1,901	ENSRNOG00000031233	MAPK12	mitogen-activated protein kinase 12	Cytoplasm	kinase	talmapimod
5,48E-05	-2,033	ENSRNOG00000000515	MAPK13	mitogen-activated protein kinase 13	Cytoplasm	kinase	talmapimod
1,36E-07	-2,835	ENSRNOG00000009336	MAPK15	mitogen-activated protein kinase 15	Cytoplasm	kinase
9,14E-04	-2,079	ENSRNOG00000015401	MAPK4	mitogen-activated protein kinase 4	Cytoplasm	kinase
2,57E-03	-3,296	ENSRNOG00000032828	MAPK8IP2	mitogen-activated protein kinase 8 interacting protein 2	Cytoplasm	other
6,24E-04	-2,075	ENSRNOG00000052167	MARVELD2	MARVEL domain containing 2	Plasma Membrane	other
3,04E-07	-1,476	ENSRNOG00000003469	MAST1	microtubule associated serine/threonine kinase 1	Cytoplasm	kinase
1,17E-04	-3,081	ENSRNOG00000011351	MAT1A	methionine adenosyltransferase 1A	Cytoplasm	enzyme
2,01E-04	-3,513	ENSRNOG00000010932	MATN1	matrilin 1	Extracellular Space	other
1,37E-03	-0,498	ENSRNOG00000006060	MATN2	matrilin 2	Extracellular Space	other
4,21E-02	0,781	ENSRNOG00000014021	MATN4	matrilin 4	Extracellular Space	other
7,24E-03	0,783	ENSRNOG00000055082	MAZ	MYC associated zinc finger protein	Nucleus	transcription regulator
4,86E-05	-1,994	ENSRNOG00000027596	Mbd5	methyl-CpG binding domain protein 5	Nucleus	other
7,06E-07	-3,518	ENSRNOG00000049988	MBTD1	mbt domain containing 1	Other	other
9,49E-07	-2,041	ENSRNOG00000017981	MCM10	minichromosome maintenance 10 replication initiation factor	Nucleus	other
3,18E-05	-4,734	ENSRNOG00000014336	MCM5	minichromosome maintenance complex component 5	Nucleus	enzyme
6,28E-05	-2,506	ENSRNOG00000028586	MCPH1	microcephalin 1	Nucleus	other
9,15E-05	0,419	ENSRNOG00000014987	MDFI	MyoD family inhibitor	Cytoplasm	other
2,69E-02	-1,134	ENSRNOG00000008103	MDH1	malate dehydrogenase 1	Cytoplasm	enzyme
1,12E-04	2,779	ENSRNOG00000009715	ME1	malic enzyme 1	Cytoplasm	enzyme
1,73E-12	-2,387	ENSRNOG00000020400	MEF2B	myocyte enhancer factor 2B	Nucleus	transcription regulator
2,99E-04	-1,991	ENSRNOG00000013674	MEGF10	multiple EGF like domains 10	Plasma Membrane	transmembrane receptor
1,44E-02	-1,873	ENSRNOG00000010634	MEGF11	multiple EGF like domains 11	Other	other
4,16E-03	3,954	ENSRNOG00000005932	MEGF9	multiple EGF like domains 9	Extracellular Space	other
1,55E-06	-1,144	ENSRNOG00000007003	MEI1	meiotic double-stranded break formation protein 1	Other	other
2,13E-05	-2,433	ENSRNOG00000006588	MEOX2	mesenchyme homeobox 2	Nucleus	transcription regulator
3,80E-04	-1,966	ENSRNOG00000017319	MERTK	MER proto-oncogene, tyrosine kinase	Plasma Membrane	kinase	cabozantinib, cabozantinib/erlotinib, MGCD516, ONO-7475, INCB081776, cabozantinib/nivolumab
3,17E-10	-2,222	ENSRNOG00000014951	MESP1	mesoderm posterior bHLH transcription factor 1	Nucleus	transcription regulator
5,70E-04	-1,314	ENSRNOG00000004926	Mettl15	methyltransferase like 15	Other	other
4,72E-03	-0,972	ENSRNOG00000014212	METTL21A	methyltransferase like 21A	Nucleus	enzyme
7,62E-03	2,826	ENSRNOG00000001376	METTL7A	methyltransferase like 7A	Cytoplasm	other
2,08E-06	-0,653	ENSRNOG00000025142	MEX3B	mex-3 RNA binding family member B	Other	kinase
1,84E-05	-0,824	ENSRNOG00000030830	MEX3D	mex-3 RNA binding family member D	Nucleus	other
2,41E-04	-1,485	ENSRNOG00000039858	MFSD12	major facilitator superfamily domain containing 12	Cytoplasm	other
7,79E-03	-0,773	ENSRNOG00000012663	MFSD6	major facilitator superfamily domain containing 6	Other	other
9,73E-06	-1,006	ENSRNOG00000023129	MFSD9	major facilitator superfamily domain containing 9	Other	transporter
1,22E-02	-1,884	ENSRNOG00000026177	Mgam	maltase-glucoamylase	Cytoplasm	enzyme
6,93E-09	-3,533	ENSRNOG00000017434	MGAT3	mannosyl (beta-1,4-)-glycoprotein beta-1,4-N-acetylglucosaminyltransferase	Cytoplasm	enzyme
3,96E-03	-1,698	ENSRNOG00000024954	MGAT5B	alpha-1,6-mannosylglycoprotein 6-beta-N-acetylglucosaminyltransferase B	Cytoplasm	enzyme
3,66E-06	1,388	ENSRNOG00000013281	MIB1	mindbomb E3 ubiquitin protein ligase 1	Cytoplasm	enzyme
4,17E-03	-1,192	ENSRNOG00000008694	MIOX	myo-inositol oxygenase	Cytoplasm	enzyme
2,36E-04	-1,895	ENSRNOG00000009151	MIPOL1	mirror-image polydactyly 1	Nucleus	other
6,22E-09	2,897	ENSRNOG00000035629	mir-320	microRNA 320a	Cytoplasm	microRNA
3,70E-02	-1,084	ENSRNOG00000010423	MISP	mitotic spindle positioning	Plasma Membrane	other
6,03E-03	0,491	ENSRNOG00000005619	Misp3	MISP family member 3	Other	other
3,20E-02	-2,315	ENSRNOG00000019763	MLPH	melanophilin	Cytoplasm	other
1,27E-07	-2,697	ENSRNOG00000012593	MMEL1	membrane metalloendopeptidase like 1	Cytoplasm	peptidase
6,14E-06	-2,790	ENSRNOG00000023643	MMP17	matrix metallopeptidase 17	Extracellular Space	peptidase	marimastat
2,74E-03	-0,399	ENSRNOG00000047940	MMP28	matrix metallopeptidase 28	Extracellular Space	peptidase	marimastat
5,52E-04	-1,950	ENSRNOG00000006996	MMS22L	MMS22 like, DNA repair protein	Nucleus	other
4,82E-08	-1,969	ENSRNOG00000027489	MN1	MN1 proto-oncogene, transcriptional regulator	Nucleus	other
8,29E-06	-2,541	ENSRNOG00000037620	MOB3C	MOB kinase activator 3C	Other	other
5,10E-06	-2,554	ENSRNOG00000018700	MOBP	myelin-associated oligodendrocyte basic protein	Cytoplasm	other
9,77E-10	4,230	ENSRNOG00000025067	MOCS3	molybdenum cofactor synthesis 3	Cytoplasm	enzyme
3,03E-03	2,312	ENSRNOG00000003350	MOSPD2	motile sperm domain containing 2	Plasma Membrane	other
5,03E-13	-3,346	ENSRNOG00000008310	Mpo	myeloperoxidase	Extracellular Space	enzyme
3,89E-08	-2,110	ENSRNOG00000021579	MPP6	membrane palmitoylated protein 6	Plasma Membrane	kinase
1,08E-06	-1,431	ENSRNOG00000010834	MPPED1	metallophosphoesterase domain containing 1	Other	other
1,49E-03	-1,970	ENSRNOG00000003522	MR1	major histocompatibility complex, class I-related	Plasma Membrane	transmembrane receptor	anti-thymocyte globulin (rabbit)
2,25E-03	-1,533	ENSRNOG00000033665	MRGPRX2	MAS related GPR family member X2	Plasma Membrane	G-protein coupled receptor
2,25E-06	-2,104	ENSRNOG00000027901	MRM1	mitochondrial rRNA methyltransferase 1	Cytoplasm	enzyme
3,83E-08	-2,226	ENSRNOG00000042182	Mroh2a	maestro heat-like repeat family member 2A	Other	other
3,82E-02	-2,656	ENSRNOG00000005382	Mroh4	maestro heat-like repeat family member 4	Cytoplasm	other
4,86E-09	-1,775	ENSRNOG00000032231	MROH6	maestro heat like repeat family member 6	Other	other
1,35E-07	-1,842	ENSRNOG00000058870	MROH7	maestro heat like repeat family member 7	Extracellular Space	other
1,20E-08	-2,511	ENSRNOG00000045611	Ms4a4a/Ms4a4e	membrane spanning 4-domains A4A	Other	other
8,91E-16	-1,787	ENSRNOG00000030689	Ms4a6b	membrane-spanning 4-domains, subfamily A, member 6B	Other	other
3,01E-04	2,030	ENSRNOG00000009950	Msantd2	Myb/SANT DNA binding domain containing 2	Other	other
3,85E-02	-0,347	ENSRNOG00000015796	MSH2	mutS homolog 2	Nucleus	enzyme
3,41E-02	-0,879	ENSRNOG00000000857	MSH5	mutS homolog 5	Nucleus	enzyme
1,73E-02	-0,378	ENSRNOG00000000801	Msl3l2	MSL3 like 2	Other	other
1,51E-03	-2,354	ENSRNOG00000039339	Mslnl	mesothelin-like	Other	other
1,68E-02	0,751	ENSRNOG00000006876	MSX1	msh homeobox 1	Nucleus	transcription regulator
7,07E-15	-1,796	ENSRNOG00000031979	MT-ATP6	ATP synthase F0 subunit 6	Cytoplasm	transporter
4,56E-14	-1,789	ENSRNOG00000033299	mt-Atp8	ATP synthase F0 subunit 8	Cytoplasm	enzyme
3,32E-11	-0,945	ENSRNOG00000034234	MT-CO1	cytochrome c oxidase subunit I	Cytoplasm	enzyme
2,85E-14	-1,717	ENSRNOG00000030371	MT-CO2	cytochrome c oxidase subunit II	Cytoplasm	enzyme
7,45E-13	-1,537	ENSRNOG00000030700	MT-CO3	cytochrome c oxidase III	Cytoplasm	enzyme
1,74E-14	-1,760	ENSRNOG00000031766	MT-CYB	cytochrome b	Cytoplasm	enzyme	atovaquone, atovaquone/proguanil
2,97E-16	-1,766	ENSRNOG00000030644	MT-ND1	NADH dehydrogenase, subunit 1 (complex I)	Cytoplasm	enzyme
1,64E-13	-1,437	ENSRNOG00000031033	MT-ND2	MTND2	Cytoplasm	enzyme
5,51E-11	-1,335	ENSRNOG00000033615	MT-ND3	NADH dehydrogenase, subunit 3 (complex I)	Cytoplasm	enzyme
2,18E-17	-1,756	ENSRNOG00000029707	MT-ND4	NADH dehydrogenase, subunit 4 (complex I)	Cytoplasm	enzyme
1,63E-16	-1,721	ENSRNOG00000031053	MT-ND4L	NADH dehydrogenase, subunit 4L (complex I)	Cytoplasm	enzyme
1,05E-21	-1,997	ENSRNOG00000029971	MT-ND5	NADH dehydrogenase, subunit 5 (complex I)	Cytoplasm	enzyme
1,53E-15	-1,378	ENSRNOG00000029042	MT-ND6	NADH dehydrogenase, subunit 6 (complex I)	Cytoplasm	enzyme
2,92E-03	-0,580	ENSRNOG00000006978	MTERF2	mitochondrial transcription termination factor 2	Cytoplasm	transcription regulator
1,66E-04	1,102	ENSRNOG00000021347	MTHFD2L	methylenetetrahydrofolate dehydrogenase (NADP+ dependent) 2 like	Cytoplasm	enzyme
2,96E-05	-1,809	ENSRNOG00000008553	MTHFR	methylenetetrahydrofolate reductase	Cytoplasm	enzyme
2,42E-07	-4,517	ENSRNOG00000017500	MTSS1L	MTSS1L, I-BAR domain containing	Plasma Membrane	other
1,30E-04	-2,174	ENSRNOG00000010205	MTURN	maturin, neural progenitor differentiation regulator homolog	Other	other
4,56E-02	-3,220	ENSRNOG00000020539	Muc1	mucin 1, transmembrane	Plasma Membrane	transmembrane receptor
1,14E-08	-4,004	ENSRNOG00000001777	Muc4	mucin 4	Plasma Membrane	other
2,45E-06	-2,635	ENSRNOG00000019846	MUC5B	mucin 5B, oligomeric mucus/gel-forming	Extracellular Space	peptidase
3,62E-05	-2,280	ENSRNOG00000001963	MX1	MX dynamin like GTPase 1	Cytoplasm	enzyme
1,11E-03	-3,261	ENSRNOG00000017720	MXD1	MAX dimerization protein 1	Nucleus	transcription regulator
1,29E-03	2,248	ENSRNOG00000021669	MYBL1	MYB proto-oncogene like 1	Nucleus	transcription regulator
7,61E-05	-3,394	ENSRNOG00000003336	MYBPH	myosin binding protein H	Cytoplasm	other
1,97E-04	1,230	ENSRNOG00000014259	MYCL	MYCL proto-oncogene, bHLH transcription factor	Nucleus	transcription regulator
6,46E-11	-3,650	ENSRNOG00000051372	MYCN	MYCN proto-oncogene, bHLH transcription factor	Nucleus	transcription regulator
8,90E-06	-1,993	ENSRNOG00000046276	MYH3	myosin heavy chain 3	Cytoplasm	enzyme
1,61E-04	-1,308	ENSRNOG00000030848	MYL2	myosin light chain 2	Cytoplasm	other
2,36E-03	-1,000	ENSRNOG00000020955	MYL3	myosin light chain 3	Cytoplasm	other
3,26E-03	-2,635	ENSRNOG00000014409	MYL7	myosin light chain 7	Cytoplasm	enzyme
4,20E-02	-1,595	ENSRNOG00000020246	MYL9	myosin light chain 9	Cytoplasm	other
1,70E-03	-2,558	ENSRNOG00000008235	MYLK2	myosin light chain kinase 2	Cytoplasm	kinase
3,32E-02	-2,610	ENSRNOG00000017645	MYLPF	myosin light chain, phosphorylatable, fast skeletal muscle	Cytoplasm	other
1,35E-03	-2,753	ENSRNOG00000016483	Myo16	myosin XVI	Plasma Membrane	other
1,92E-11	-2,367	ENSRNOG00000004177	MYO1A	myosin IA	Cytoplasm	peptidase
3,47E-02	-2,007	ENSRNOG00000008409	MYO1F	myosin IF	Cytoplasm	other
9,71E-13	-3,874	ENSRNOG00000008356	MYO5C	myosin VC	Cytoplasm	other
1,96E-02	-1,774	ENSRNOG00000015035	MYO7B	myosin VIIB	Cytoplasm	peptidase
5,38E-05	-4,083	ENSRNOG00000011754	MYOM2	myomesin 2	Cytoplasm	other
5,01E-09	-1,873	ENSRNOG00000023208	MYORG	myogenesis regulating glycosidase (putative)	Nucleus	other
1,76E-09	-1,483	ENSRNOG00000057139	MYOZ3	myozenin 3	Cytoplasm	other
3,45E-03	-0,257	ENSRNOG00000014132	MYPOP	Myb related transcription factor, partner of profilin	Nucleus	transcription regulator
3,08E-06	-2,798	ENSRNOG00000017346	MYT1	myelin transcription factor 1	Nucleus	transcription regulator
4,97E-09	-1,722	ENSRNOG00000027550	MZF1	myeloid zinc finger 1	Nucleus	transcription regulator
9,95E-05	-1,151	ENSRNOG00000024813	MZT1	mitotic spindle organizing protein 1	Cytoplasm	other
3,22E-05	-2,363	ENSRNOG00000021000	NAALADL1	N-acetylated alpha-linked acidic dipeptidase like 1	Plasma Membrane	peptidase
2,34E-04	-1,516	ENSRNOG00000054157	NADK2	NAD kinase 2, mitochondrial	Cytoplasm	kinase
6,97E-04	-1,789	ENSRNOG00000026403	NAF1	nuclear assembly factor 1 ribonucleoprotein	Cytoplasm	other
1,48E-03	-2,056	ENSRNOG00000020879	NAGS	N-acetylglutamate synthase	Cytoplasm	enzyme
5,62E-04	-0,486	ENSRNOG00000004752	NALCN	sodium leak channel, non-selective	Plasma Membrane	ion channel
2,45E-06	-0,364	ENSRNOG00000025060	NANOS1	nanos C2HC-type zinc finger 1	Cytoplasm	translation regulator
1,39E-20	-2,725	ENSRNOG00000019854	NAPSA	napsin A aspartic peptidase	Extracellular Space	peptidase
1,93E-08	-2,349	ENSRNOG00000049351	NAT8L	N-acetyltransferase 8 like	Cytoplasm	enzyme
5,66E-06	-3,056	ENSRNOG00000036829	NCKAP1L	NCK associated protein 1 like	Plasma Membrane	other
1,83E-04	1,881	ENSRNOG00000057755	NDST2	N-deacetylase and N-sulfotransferase 2	Cytoplasm	enzyme
3,14E-03	-0,789	ENSRNOG00000020602	NDUFA13	NADH:ubiquinone oxidoreductase subunit A13	Cytoplasm	enzyme
1,99E-03	-0,847	ENSRNOG00000005512	NDUFA4	NDUFA4, mitochondrial complex associated	Cytoplasm	enzyme
3,10E-02	-0,727	ENSRNOG00000006939	NDUFA7	NADH:ubiquinone oxidoreductase subunit A7	Cytoplasm	enzyme
3,00E-04	-0,508	ENSRNOG00000009364	NDUFB9	NADH:ubiquinone oxidoreductase subunit B9	Cytoplasm	enzyme
1,52E-02	-0,821	ENSRNOG00000012383	NDUFC2	NADH:ubiquinone oxidoreductase subunit C2	Cytoplasm	enzyme
3,94E-03	-0,615	ENSRNOG00000026646	Ndufs5	NADH:ubiquinone oxidoreductase core subunit S5	Cytoplasm	other
2,26E-03	-0,878	ENSRNOG00000042503	NDUFV2	NADH:ubiquinone oxidoreductase core subunit V2	Cytoplasm	enzyme
2,77E-04	-2,203	ENSRNOG00000006783	NEB	nebulin	Cytoplasm	other
3,72E-03	-0,351	ENSRNOG00000015084	NECAB2	N-terminal EF-hand calcium binding protein 2	Cytoplasm	other
1,01E-11	-3,210	ENSRNOG00000004029	NECTIN4	nectin cell adhesion molecule 4	Plasma Membrane	other	enfortumab vedotin, anti-nectin-4 monoclonal antibody-drug conjugate AGS-22M6E
2,42E-06	-0,524	ENSRNOG00000008716	NEFH	neurofilament heavy	Cytoplasm	other
8,71E-03	0,869	ENSRNOG00000013658	NEFL	neurofilament light	Cytoplasm	other
6,38E-03	-1,541	ENSRNOG00000017765	NET1	neuroepithelial cell transforming 1	Nucleus	other
2,10E-06	0,369	ENSRNOG00000014006	NETO1	neuropilin and tolloid like 1	Extracellular Space	other
1,68E-03	0,489	ENSRNOG00000020339	NEURL1	neuralized E3 ubiquitin protein ligase 1	Cytoplasm	enzyme
1,55E-05	-0,715	ENSRNOG00000028417	NEUROD2	neuronal differentiation 2	Nucleus	transcription regulator
2,14E-10	-0,817	ENSRNOG00000022405	NEUROG1	neurogenin 1	Nucleus	transcription regulator
8,09E-08	0,484	ENSRNOG00000010972	NEUROG2	neurogenin 2	Nucleus	transcription regulator
1,71E-06	-0,570	ENSRNOG00000046734	NEWGENE_1565788	even-skipped homeobox 1	Nucleus	other
6,52E-09	0,392	ENSRNOG00000005628	NEWGENE_2812	homeobox A1	Other	other
2,71E-05	-2,547	ENSRNOG00000030515	NFASC	neurofascin	Plasma Membrane	other
3,85E-04	1,237	ENSRNOG00000017146	NFATC1	nuclear factor of activated T cells 1	Nucleus	transcription regulator
7,46E-07	-2,538	ENSRNOG00000057384	NFATC2IP	nuclear factor of activated T cells 2 interacting protein	Nucleus	other
1,45E-09	-1,960	ENSRNOG00000016653	NGEF	neuronal guanine nucleotide exchange factor	Cytoplasm	other
1,31E-05	-2,951	ENSRNOG00000005392	NGFR	nerve growth factor receptor	Plasma Membrane	transmembrane receptor
3,08E-07	-1,431	ENSRNOG00000005166	NHLH1	nescient helix-loop-helix 1	Nucleus	transcription regulator
9,96E-06	0,588	ENSRNOG00000054375	NHLH2	nescient helix-loop-helix 2	Nucleus	transcription regulator
1,15E-07	-0,267	ENSRNOG00000026286	NHLRC1	NHL repeat containing E3 ubiquitin protein ligase 1	Cytoplasm	enzyme
1,20E-02	1,587	ENSRNOG00000005540	NIN	ninein	Cytoplasm	other
5,82E-06	-2,192	ENSRNOG00000037165	NIPAL3	NIPA like domain containing 3	Other	other
8,65E-06	-1,811	ENSRNOG00000031834	Nkain4	Sodium/potassium transporting ATPase interacting 4	Other	other
4,86E-02	0,422	ENSRNOG00000014293	NKD1	naked cuticle homolog 1	Other	other
5,81E-14	-0,488	ENSRNOG00000005113	Nkx1-1	NK1 homeobox 1	Other	other
6,62E-03	1,497	ENSRNOG00000012728	NKX2-2	NK2 homeobox 2	Nucleus	transcription regulator
5,25E-08	2,001	ENSRNOG00000012647	NKX2-4	NK2 homeobox 4	Nucleus	transcription regulator
9,57E-12	-0,984	ENSRNOG00000060782	Nkx3-2	NK3 homeobox 2	Other	transcription regulator
3,37E-04	1,322	ENSRNOG00000017748	NKX6-2	NK6 homeobox 2	Nucleus	transcription regulator
9,30E-03	-2,892	ENSRNOG00000015430	NLGN2	neuroligin 2	Plasma Membrane	enzyme
1,10E-05	-3,352	ENSRNOG00000024210	NLRC3	NLR family CARD domain containing 3	Cytoplasm	other
3,93E-04	-2,969	ENSRNOG00000060745	NLRP12	NLR family pyrin domain containing 12	Cytoplasm	other
1,32E-08	-1,988	ENSRNOG00000023143	Nlrp1a	NLR family, pyrin domain containing 1A	Nucleus	other
9,45E-03	1,175	ENSRNOG00000002898	NME7	NME/NM23 family member 7	Cytoplasm	kinase
4,00E-02	1,288	ENSRNOG00000002055	NOA1	nitric oxide associated 1	Cytoplasm	other
9,82E-06	-2,263	ENSRNOG00000000556	NODAL	nodal growth differentiation factor	Extracellular Space	growth factor
5,67E-04	1,749	ENSRNOG00000023683	NOG	noggin	Extracellular Space	growth factor
4,20E-02	0,518	ENSRNOG00000014775	NOL4	nucleolar protein 4	Nucleus	other
4,83E-02	2,717	ENSRNOG00000010109	NOL9	nucleolar protein 9	Nucleus	kinase
1,08E-06	-2,188	ENSRNOG00000036680	NOTUM	notum, palmitoleoyl-protein carboxylesterase	Extracellular Space	enzyme
2,25E-03	1,249	ENSRNOG00000013847	NOVA2	NOVA alternative splicing regulator 2	Nucleus	other
5,23E-18	-2,371	ENSRNOG00000025117	NOXO1	NADPH oxidase organizer 1	Plasma Membrane	other	ecabet
1,09E-03	-0,650	ENSRNOG00000015376	NPAS1	neuronal PAS domain protein 1	Nucleus	transcription regulator
6,63E-08	-2,655	ENSRNOG00000013408	NPAS2	neuronal PAS domain protein 2	Nucleus	transcription regulator
2,09E-09	-3,218	ENSRNOG00000049955	NPC1L1	NPC1 like intracellular cholesterol transporter 1	Cytoplasm	transporter	ezetimibe/fluvastatin, atorvastatin/ezetimibe, ezetimibe/rosuvastatin, ezetimibe/fenofibrate, ezetimibe/simvastatin, ezetimibe
4,62E-02	1,789	ENSRNOG00000013895	NPDC1	neural proliferation, differentiation and control 1	Extracellular Space	other
9,23E-11	-2,558	ENSRNOG00000000559	NPFFR1	neuropeptide FF receptor 1	Plasma Membrane	G-protein coupled receptor
2,41E-02	-0,365	ENSRNOG00000048978	NPHP3	nephrocystin 3	Extracellular Space	other
3,77E-10	-2,847	ENSRNOG00000020873	NPHS1	NPHS1, nephrin	Plasma Membrane	other
1,38E-06	-2,544	ENSRNOG00000052873	Npnt	nephronectin	Extracellular Space	other
2,39E-03	-1,414	ENSRNOG00000008176	NPPA	natriuretic peptide A	Extracellular Space	other
1,03E-02	-1,746	ENSRNOG00000018854	NPPC	natriuretic peptide C	Extracellular Space	other
1,03E-06	-1,270	ENSRNOG00000019184	NPR3	natriuretic peptide receptor 3	Plasma Membrane	G-protein coupled receptor	nesiritide
1,86E-05	-2,211	ENSRNOG00000003741	NPTX1	neuronal pentraxin 1	Extracellular Space	other
5,60E-07	-0,670	ENSRNOG00000001006	NPTX2	neuronal pentraxin 2	Extracellular Space	other
1,15E-04	-0,301	ENSRNOG00000016156	NPTXR	neuronal pentraxin receptor	Plasma Membrane	transmembrane receptor
2,73E-04	3,122	ENSRNOG00000012772	NQO1	NAD(P)H quinone dehydrogenase 1	Cytoplasm	enzyme
1,03E-03	-3,239	ENSRNOG00000046912	NR1D2	nuclear receptor subfamily 1 group D member 2	Nucleus	ligand-dependent nuclear receptor
2,15E-08	-3,163	ENSRNOG00000002906	NR1I2	nuclear receptor subfamily 1 group I member 2	Nucleus	ligand-dependent nuclear receptor
1,31E-03	0,383	ENSRNOG00000014795	NR2F1	nuclear receptor subfamily 2 group F member 1	Nucleus	ligand-dependent nuclear receptor
9,91E-06	-3,492	ENSRNOG00000007607	NR4A1	nuclear receptor subfamily 4 group A member 1	Nucleus	ligand-dependent nuclear receptor
7,26E-05	-1,994	ENSRNOG00000005964	NR4A3	nuclear receptor subfamily 4 group A member 3	Nucleus	ligand-dependent nuclear receptor
7,20E-09	-1,657	ENSRNOG00000009354	NRARP	NOTCH regulated ankyrin repeat protein	Nucleus	transcription regulator
3,24E-05	-0,809	ENSRNOG00000029535	NRBP2	nuclear receptor binding protein 2	Cytoplasm	kinase
4,14E-07	-0,936	ENSRNOG00000004067	NRCAM	neuronal cell adhesion molecule	Plasma Membrane	other
4,84E-08	-2,049	ENSRNOG00000010688	Nrgn	neurogranin	Plasma Membrane	other
1,71E-04	-1,558	ENSRNOG00000001585	NRIP1	nuclear receptor interacting protein 1	Nucleus	transcription regulator
9,35E-11	-2,111	ENSRNOG00000001752	NRROS	negative regulator of reactive oxygen species	Cytoplasm	other
5,91E-04	-2,243	ENSRNOG00000048651	NRTN	neurturin	Extracellular Space	growth factor
4,77E-03	-0,966	ENSRNOG00000042286	NSL1	NSL1, MIS12 kinetochore complex component	Nucleus	other
1,36E-02	2,102	ENSRNOG00000003650	NT5C	5', 3'-nucleotidase, cytosolic	Cytoplasm	phosphatase
1,25E-09	3,295	ENSRNOG00000020783	NTF4	neurotrophin 4	Extracellular Space	growth factor
2,87E-07	-0,968	ENSRNOG00000003947	NTN1	netrin 1	Extracellular Space	other	NP137
1,23E-06	-3,314	ENSRNOG00000006970	NTN3	netrin 3	Extracellular Space	other
1,48E-06	-2,544	ENSRNOG00000031136	NTNG1	netrin G1	Extracellular Space	other
9,71E-04	1,918	ENSRNOG00000013694	NTNG2	netrin G2	Plasma Membrane	other
7,80E-08	-2,962	ENSRNOG00000013953	NTRK1	neurotrophic receptor tyrosine kinase 1	Plasma Membrane	kinase	regorafenib, milciclib, TSR-011, entrectinib, PLX7486, DS-6051b, TRK tyrosine kinase inhibitor, TPX-0005, LOXO-195
9,54E-09	-4,437	ENSRNOG00000049054	NTSR2	neurotensin receptor 2	Plasma Membrane	G-protein coupled receptor	levocabastine
4,34E-02	3,543	ENSRNOG00000020456	NUCB2	nucleobindin 2	Nucleus	other
2,01E-04	1,797	ENSRNOG00000012962	NUDT16	nudix hydrolase 16	Nucleus	enzyme
2,17E-06	-3,478	ENSRNOG00000027311	NUTM2A/NUTM2B	NUT family member 2A	Other	other
2,17E-04	-1,835	ENSRNOG00000052129	NWD1	NACHT and WD repeat domain containing 1	Other	other
2,00E-02	0,909	ENSRNOG00000009646	NYX	nyctalopin	Extracellular Space	other
5,30E-07	-3,085	ENSRNOG00000059207	OAS3	2'-5'-oligoadenylate synthetase 3	Cytoplasm	enzyme
8,09E-06	-2,456	ENSRNOG00000018297	OCLN	occludin	Plasma Membrane	other
1,24E-02	-3,073	ENSRNOG00000019110	OCSTAMP	osteoclast stimulatory transmembrane protein	Other	other
1,49E-10	-1,576	ENSRNOG00000014059	ODF2L	outer dense fiber of sperm tails 2 like	Cytoplasm	other
2,30E-12	0,597	ENSRNOG00000037060	ODF3B	outer dense fiber of sperm tails 3B	Other	enzyme
2,02E-04	-0,463	ENSRNOG00000009862	OLFM1	olfactomedin 1	Cytoplasm	other
1,50E-08	-1,342	ENSRNOG00000056562	OLFML1	olfactomedin like 1	Extracellular Space	other
1,41E-05	-2,010	ENSRNOG00000039435	Olfr1508	olfactory receptor 1508	Plasma Membrane	G-protein coupled receptor
2,49E-03	-1,201	ENSRNOG00000030042	Olfr544	olfactory receptor 544	Plasma Membrane	G-protein coupled receptor
3,43E-04	-0,824	ENSRNOG00000028658	OLIG2	oligodendrocyte transcription factor 2	Nucleus	transcription regulator
2,07E-13	-0,468	ENSRNOG00000002333	Olr982	olfactory receptor 982	Other	other
1,99E-07	-0,474	ENSRNOG00000052665	ONECUT2	one cut homeobox 2	Nucleus	transcription regulator
8,20E-04	0,767	ENSRNOG00000003778	OPN3	opsin 3	Plasma Membrane	G-protein coupled receptor
1,12E-06	-1,982	ENSRNOG00000053893	OPN4	opsin 4	Plasma Membrane	G-protein coupled receptor
2,07E-05	0,797	ENSRNOG00000010531	OPRD1	opioid receptor delta 1	Plasma Membrane	G-protein coupled receptor	aspirin/hydrocodone, aspirin/oxycodone, dihydrocodeine, aspirin/caffeine/propoxyphene, aspirin/butalbital/caffeine/codeine, dextromethorphan/morphine, morphine/naltrexone, buprenorphine/naloxone, acetaminophen/aspirin/codeine, hydrocodone/pseudoephedrine, chlorpheniramine/hydrocodone, eluxadoline, naloxone/oxycodone, bupropion/naltrexone, naltrexone/oxycodone, hydrocodone/ibuprofen, acetaminophen…
1,19E-03	-3,078	ENSRNOG00000016768	OPRL1	opioid related nociceptin receptor 1	Plasma Membrane	G-protein coupled receptor	ZP120, buprenorphine/naloxone, cebranopadol, buprenorphine
3,56E-07	1,645	ENSRNOG00000009141	OR10J5	olfactory receptor family 10 subfamily J member 5	Plasma Membrane	G-protein coupled receptor
5,35E-04	-2,178	ENSRNOG00000001427	ORAI2	ORAI calcium release-activated calcium modulator 2	Plasma Membrane	other
3,95E-03	-0,632	ENSRNOG00000019645	OSBP2	oxysterol binding protein 2	Cytoplasm	other
5,58E-07	-3,927	ENSRNOG00000009358	OSGIN2	oxidative stress induced growth inhibitor family member 2	Other	other
4,74E-04	4,059	ENSRNOG00000037647	OSTM1	osteopetrosis associated transmembrane protein 1	Cytoplasm	other
5,93E-09	-3,720	ENSRNOG00000009967	OTOF	otoferlin	Plasma Membrane	other
3,67E-03	-2,503	ENSRNOG00000010983	OTOG	otogelin	Extracellular Space	enzyme
3,53E-07	-2,089	ENSRNOG00000028423	OTOP1	otopetrin 1	Plasma Membrane	ion channel
5,84E-06	-2,114	ENSRNOG00000028121	OTOP2	otopetrin 2	Other	other
1,16E-10	-1,625	ENSRNOG00000010560	OTP	orthopedia homeobox	Nucleus	transcription regulator
1,04E-08	-0,651	ENSRNOG00000016950	OTUD1	OTU deubiquitinase 1	Other	peptidase
6,57E-07	0,974	ENSRNOG00000015503	OTUD7A	OTU deubiquitinase 7A	Cytoplasm	peptidase
1,59E-02	-2,423	ENSRNOG00000012017	OTULIN	OTU deubiquitinase with linear linkage specificity	Cytoplasm	peptidase
6,13E-03	-2,856	ENSRNOG00000020669	OVOL1	ovo like transcriptional repressor 1	Nucleus	transcription regulator
4,57E-07	-3,114	ENSRNOG00000037456	P2RX2	purinergic receptor P2X 2	Plasma Membrane	ion channel
3,16E-02	3,383	ENSRNOG00000019283	P2RY2	purinergic receptor P2Y2	Plasma Membrane	G-protein coupled receptor	UTP, suramin
1,87E-11	-3,423	ENSRNOG00000054603	PACSIN1	protein kinase C and casein kinase substrate in neurons 1	Cytoplasm	kinase
2,16E-06	-2,134	ENSRNOG00000007067	PADI1	peptidyl arginine deiminase 1	Cytoplasm	enzyme
4,77E-05	-1,882	ENSRNOG00000006950	PADI3	peptidyl arginine deiminase 3	Cytoplasm	enzyme
2,96E-04	-1,059	ENSRNOG00000006855	PADI4	peptidyl arginine deiminase 4	Cytoplasm	enzyme
9,56E-05	-0,487	ENSRNOG00000005729	PALM3	paralemmin 3	Other	other
1,12E-03	-2,446	ENSRNOG00000009448	PAPLN	papilin, proteoglycan like sulfated glycoprotein	Extracellular Space	other
9,89E-06	-2,382	ENSRNOG00000042860	PAPPA2	pappalysin 2	Extracellular Space	peptidase
5,04E-04	-2,753	ENSRNOG00000003721	PAQR4	progestin and adipoQ receptor family member 4	Other	other
9,88E-04	-1,030	ENSRNOG00000032374	PAQR9	progestin and adipoQ receptor family member 9	Plasma Membrane	other
1,36E-05	-1,277	ENSRNOG00000008196	PARP12	poly(ADP-ribose) polymerase family member 12	Nucleus	other
5,22E-03	3,039	ENSRNOG00000029127	PARP16	poly(ADP-ribose) polymerase family member 16	Cytoplasm	enzyme
1,99E-03	-1,897	ENSRNOG00000010824	PARP8	poly(ADP-ribose) polymerase family member 8	Other	other
6,92E-03	2,057	ENSRNOG00000005917	PAWR	pro-apoptotic WT1 regulator	Nucleus	transcription regulator
2,35E-05	1,044	ENSRNOG00000024882	Pax1	paired box 1	Other	other
1,13E-05	-2,208	ENSRNOG00000018739	PAX7	paired box 7	Nucleus	transcription regulator
5,26E-04	-1,133	ENSRNOG00000060410	PCDH1	protocadherin 1	Plasma Membrane	other
8,07E-08	-3,454	ENSRNOG00000019265	PCDH12	protocadherin 12	Plasma Membrane	other
1,87E-09	-2,184	ENSRNOG00000000606	PCDH15	protocadherin related 15	Plasma Membrane	other
1,89E-09	-2,812	ENSRNOG00000008970	PCDH17	protocadherin 17	Plasma Membrane	other
4,85E-04	-2,168	ENSRNOG00000013306	PCDH20	protocadherin 20	Other	other
7,22E-04	-1,231	ENSRNOG00000013101	PCDH8	protocadherin 8	Plasma Membrane	other
2,43E-08	-2,142	ENSRNOG00000027299	PCDHGA5	protocadherin gamma subfamily A, 5	Other	other
2,02E-03	-3,087	ENSRNOG00000027296	PCDHGA6	protocadherin gamma subfamily A, 6	Extracellular Space	other
1,20E-08	-1,374	ENSRNOG00000030352	PCDHGA9	protocadherin gamma subfamily A, 9	Other	other
9,25E-10	-2,143	ENSRNOG00000028616	PCK1	phosphoenolpyruvate carboxykinase 1	Cytoplasm	kinase
1,74E-12	-2,424	ENSRNOG00000005726	PCLO	piccolo presynaptic cytomatrix protein	Cytoplasm	transporter
1,62E-09	-2,602	ENSRNOG00000006280	PCSK9	proprotein convertase subtilisin/kexin type 9	Extracellular Space	peptidase	alirocumab, evolocumab, PCSK9 inhibitor, evinacumab
1,99E-04	0,470	ENSRNOG00000014340	PDCD7	programmed cell death 7	Nucleus	other
1,62E-10	-3,531	ENSRNOG00000059442	PDE12	phosphodiesterase 12	Cytoplasm	enzyme
2,94E-03	-0,750	ENSRNOG00000025042	PDE3A	phosphodiesterase 3A	Cytoplasm	enzyme	dyphylline, nitroglycerin, medorinone, anagrelide, enoximone, milrinone, cilostazol, dipyridamole, amrinone, tolbutamide, theophylline, pentoxifylline
1,08E-02	-1,374	ENSRNOG00000009570	PDXP	pyridoxal phosphatase	Plasma Membrane	phosphatase
3,57E-04	-1,770	ENSRNOG00000008526	PDZD3	PDZ domain containing 3	Plasma Membrane	transporter
1,64E-08	-2,446	ENSRNOG00000056174	PDZD4	PDZ domain containing 4	Cytoplasm	other
2,54E-09	-2,692	ENSRNOG00000026791	PGBD5	piggyBac transposable element derived 5	Other	other
9,79E-04	-3,670	ENSRNOG00000042318	PGLYRP2	peptidoglycan recognition protein 2	Plasma Membrane	transmembrane receptor
1,09E-02	-3,232	ENSRNOG00000015406	PGM5	phosphoglucomutase 5	Cytoplasm	enzyme
5,27E-08	-0,448	ENSRNOG00000006831	PGR	progesterone receptor	Nucleus	ligand-dependent nuclear receptor	misoprostol, dienogest, ulipristal acetate, asoprisnil, ethynodiol diacetate, norethindrone acetate, ethinyl estradiol/ethynodiol diacetate, estradiol cypionate/medroxyprogesterone acetate, tosagestin, estradiol/norethindrone acetate, ZK 230211, etonogestrel, nestorone, telapristone acetate, ethinyl estradiol/etonogestrel, 17alpha-hydroxyprogesterone caproate, leuprolide acetate/norethindrone ace…
3,95E-03	-1,391	ENSRNOG00000028206	PHETA1	PH domain containing endocytic trafficking adaptor 1	Cytoplasm	other
3,69E-09	-1,702	ENSRNOG00000018874	PHF19	PHD finger protein 19	Nucleus	other
3,69E-06	-3,270	ENSRNOG00000000920	PHKG1	phosphorylase kinase catalytic subunit gamma 1	Cytoplasm	kinase
2,91E-02	1,322	ENSRNOG00000002171	PHLDB2	pleckstrin homology like domain family B member 2	Cytoplasm	other
2,62E-04	-2,497	ENSRNOG00000016108	PHLPP2	PH domain and leucine rich repeat protein phosphatase 2	Cytoplasm	enzyme
7,30E-12	-1,186	ENSRNOG00000051929	Phox2b	paired-like homeobox 2b	Nucleus	transcription regulator
7,54E-03	-2,102	ENSRNOG00000014675	PI4K2A	phosphatidylinositol 4-kinase type 2 alpha	Cytoplasm	kinase
1,79E-08	1,559	ENSRNOG00000003924	PI4K2B	phosphatidylinositol 4-kinase type 2 beta	Cytoplasm	kinase
2,57E-07	-3,250	ENSRNOG00000017052	PIANP	PILR alpha associated neural protein	Plasma Membrane	other
3,69E-05	-2,834	ENSRNOG00000014866	PIGN	phosphatidylinositol glycan anchor biosynthesis class N	Cytoplasm	enzyme
1,86E-03	-2,312	ENSRNOG00000029938	PIK3C2B	phosphatidylinositol-4-phosphate 3-kinase catalytic subunit type 2 beta	Cytoplasm	kinase
4,38E-05	-1,246	ENSRNOG00000034228	PIK3C2G	phosphatidylinositol-4-phosphate 3-kinase catalytic subunit type 2 gamma	Cytoplasm	kinase
2,97E-02	1,870	ENSRNOG00000016846	PIK3CD	phosphatidylinositol-4,5-bisphosphate 3-kinase catalytic subunit delta	Cytoplasm	kinase	SF 1126, PX-866, dactolisib, pictilisib, buparlisib, XL147, idelalisib, idelalisib/rituximab, TGR-1202, PQR309, AMG-319, INCB050465, RP6530, INCB040093, acalisib, GS-9901, PWT143, KA2237, idelalisib/ofatumumab, nemiralisib, bendamustine/idelalisib/rituximab
2,63E-10	-2,832	ENSRNOG00000009385	PIK3CG	phosphatidylinositol-4,5-bisphosphate 3-kinase catalytic subunit gamma	Cytoplasm	kinase	SF 1126, PX-866, PI3Kg inhibitor, dactolisib, pictilisib, buparlisib, XL147, PQR309, RP6530
5,23E-03	-1,957	ENSRNOG00000023428	PIK3R5	phosphoinositide-3-kinase regulatory subunit 5	Cytoplasm	kinase
2,55E-02	-1,975	ENSRNOG00000057141	PILRB	paired immunoglobin-like type 2 receptor beta	Plasma Membrane	other
3,39E-09	-3,710	ENSRNOG00000000529	PIM1	Pim-1 proto-oncogene, serine/threonine kinase	Cytoplasm	kinase	SGI 1776, AZD-1208, LGH447, PIM/FLT3 kinase inhibitor SEL24
5,47E-08	-3,791	ENSRNOG00000008177	PIM2	Pim-2 proto-oncogene, serine/threonine kinase	Nucleus	kinase	SGI 1776, AZD-1208, LGH447, PIM/FLT3 kinase inhibitor SEL24
2,32E-03	-3,778	ENSRNOG00000008040	PIMREG	PICALM interacting mitotic regulator	Nucleus	other
2,48E-12	-0,654	ENSRNOG00000013030	PIP4K2B	phosphatidylinositol-5-phosphate 4-kinase type 2 beta	Cytoplasm	kinase
1,01E-08	-2,870	ENSRNOG00000015232	PIP5K1B	phosphatidylinositol-4-phosphate 5-kinase type 1 beta	Cytoplasm	kinase
4,14E-09	-2,337	ENSRNOG00000011423	PITX1	paired like homeodomain 1	Nucleus	transcription regulator
2,62E-02	-1,259	ENSRNOG00000000934	PIWIL1	piwi like RNA-mediated gene silencing 1	Cytoplasm	enzyme
5,05E-06	-2,774	ENSRNOG00000004865	PKD1L1	polycystin 1 like 1, transient receptor potential channel interacting	Plasma Membrane	ion channel
2,68E-05	-1,609	ENSRNOG00000045626	PKD1L2	polycystin 1 like 2 (gene/pseudogene)	Other	ion channel
2,07E-03	3,286	ENSRNOG00000002146	PKD2	polycystin 2, transient receptor potential cation channel	Plasma Membrane	ion channel
5,11E-06	-2,662	ENSRNOG00000029591	PKDREJ	polycystin family receptor for egg jelly	Plasma Membrane	ion channel
5,51E-12	-2,300	ENSRNOG00000004398	PKHD1L1	PKHD1 like 1	Extracellular Space	other
1,38E-03	-1,972	ENSRNOG00000003657	PKMYT1	protein kinase, membrane associated tyrosine/threonine 1	Cytoplasm	kinase
1,08E-07	-3,398	ENSRNOG00000015152	PKP3	plakophilin 3	Plasma Membrane	other
2,45E-08	-3,119	ENSRNOG00000016647	PLA2G2C	phospholipase A2 group IIC	Extracellular Space	enzyme
1,41E-08	-3,452	ENSRNOG00000025121	PLA2G3	phospholipase A2 group III	Extracellular Space	enzyme
5,64E-07	-2,571	ENSRNOG00000024904	PLA2G4E	phospholipase A2 group IVE	Cytoplasm	enzyme
4,76E-05	-2,389	ENSRNOG00000025587	PLAGL1	PLAG1 like zinc finger 1	Nucleus	transcription regulator
4,72E-04	-2,684	ENSRNOG00000026037	PLB1	phospholipase B1	Cytoplasm	enzyme
7,76E-03	-1,498	ENSRNOG00000051986	PLCG2	phospholipase C gamma 2	Cytoplasm	enzyme
1,55E-02	0,746	ENSRNOG00000009955	PLCH1	phospholipase C eta 1	Cytoplasm	enzyme
1,48E-13	-3,485	ENSRNOG00000014226	PLCH2	phospholipase C eta 2	Cytoplasm	enzyme
2,41E-02	-2,446	ENSRNOG00000028566	PLD4	phospholipase D family member 4	Extracellular Space	enzyme
8,47E-07	0,558	ENSRNOG00000005214	PLEK	pleckstrin	Cytoplasm	transcription regulator
2,00E-07	-2,289	ENSRNOG00000024602	Plekha7	pleckstrin homology domain containing A7	Cytoplasm	other
2,69E-02	-1,965	ENSRNOG00000038297	PLEKHD1	pleckstrin homology and coiled-coil domain containing D1	Other	other
1,45E-07	-2,394	ENSRNOG00000016011	PLEKHG1	pleckstrin homology and RhoGEF domain containing G1	Extracellular Space	other
5,33E-04	-1,804	ENSRNOG00000010650	PLEKHH1	pleckstrin homology, MyTH4 and FERM domain containing H1	Cytoplasm	other
5,15E-04	-1,631	ENSRNOG00000020238	PLEKHH3	pleckstrin homology, MyTH4 and FERM domain containing H3	Extracellular Space	other
1,86E-05	-4,279	ENSRNOG00000020295	PLEKHN1	pleckstrin homology domain containing N1	Other	other
4,25E-02	-1,571	ENSRNOG00000018815	PLK1	polo like kinase 1	Nucleus	kinase	BI 2536, volasertib, GSK461364, rigosertib, MK1496, NMS-1286937, TAK-960, lipid encapsulated anti-PLK1 siRNA TKM-080301
3,75E-05	-1,327	ENSRNOG00000018484	PLK3	polo like kinase 3	Nucleus	kinase
2,75E-02	1,233	ENSRNOG00000011654	PLK4	polo like kinase 4	Cytoplasm	kinase	CFI-400945
2,66E-03	-0,867	ENSRNOG00000000413	Pln	phospholamban	Cytoplasm	other
1,62E-03	1,340	ENSRNOG00000015268	PLPP6	phospholipid phosphatase 6	Plasma Membrane	phosphatase
7,20E-03	-1,942	ENSRNOG00000027940	PLPPR3	phospholipid phosphatase related 3	Other	phosphatase
7,14E-03	-1,459	ENSRNOG00000016872	PLPPR4	phospholipid phosphatase related 4	Plasma Membrane	phosphatase
3,20E-08	-2,331	ENSRNOG00000016878	PLPPR5	phospholipid phosphatase related 5	Plasma Membrane	other
3,53E-03	3,520	ENSRNOG00000000142	PLXDC2	plexin domain containing 2	Extracellular Space	other
1,46E-08	-3,813	ENSRNOG00000061731	PLXNB3	plexin B3	Plasma Membrane	transmembrane receptor
2,82E-05	-0,720	ENSRNOG00000007970	PLXNC1	plexin C1	Plasma Membrane	transmembrane receptor
2,02E-03	-1,079	ENSRNOG00000023085	PMEL	premelanosome protein	Plasma Membrane	enzyme	IMCgp100
7,58E-03	-1,025	ENSRNOG00000009815	PNMA2	PNMA family member 2	Nucleus	transporter
1,54E-08	-3,614	ENSRNOG00000028622	PNPLA1	patatin like phospholipase domain containing 1	Cytoplasm	enzyme
7,88E-09	-3,073	ENSRNOG00000022296	PNPLA5	patatin like phospholipase domain containing 5	Cytoplasm	enzyme
6,66E-03	-2,898	ENSRNOG00000006741	PODNL1	podocan like 1	Extracellular Space	other
2,30E-02	-2,335	ENSRNOG00000037449	POLE	DNA polymerase epsilon, catalytic subunit	Nucleus	enzyme	nelarabine, bortezomib/cladribine/rituximab, gemcitabine/paclitaxel, cladribine/cytarabine/daunorubicin, gemcitabine/oxaliplatin, gemcitabine/vinorelbine, docetaxel/gemcitabine, docetaxel/gemcitabine/vincristine, cladribine/cytarabine/filgrastim, clofarabine/cyclophosphamide/etoposide, capecitabine/gemcitabine, gemcitabine/oxaliplatin/paclitaxel, cladribine/cytarabine/filgrastim/mitoxantrone, clo…
1,22E-06	-3,633	ENSRNOG00000019195	POLH	DNA polymerase eta	Nucleus	enzyme
4,91E-03	-2,133	ENSRNOG00000002471	POLQ	DNA polymerase theta	Nucleus	enzyme
6,75E-04	-0,424	ENSRNOG00000058752	POPDC2	popeye domain containing 2	Plasma Membrane	other
2,96E-03	-3,840	ENSRNOG00000047102	POPDC3	popeye domain containing 3	Other	other
4,94E-03	-3,109	ENSRNOG00000059091	Potem	POTE ankyrin domain family member M	Other	other
5,60E-07	-2,066	ENSRNOG00000055650	POU2F2	POU class 2 homeobox 2	Nucleus	transcription regulator
2,08E-05	0,405	ENSRNOG00000047686	POU3F1	POU class 3 homeobox 1	Nucleus	transcription regulator
3,02E-02	-0,883	ENSRNOG00000006908	POU3F2	POU class 3 homeobox 2	Nucleus	transcription regulator
1,72E-07	2,168	ENSRNOG00000038909	POU3F3	POU class 3 homeobox 3	Nucleus	transcription regulator
3,27E-10	-0,981	ENSRNOG00000060662	POU4F1	POU class 4 homeobox 1	Nucleus	transcription regulator
4,42E-05	-1,701	ENSRNOG00000012167	POU4F2	POU class 4 homeobox 2	Nucleus	transcription regulator
2,55E-08	0,755	ENSRNOG00000018842	POU4F3	POU class 4 homeobox 3	Nucleus	transcription regulator
5,50E-03	-1,298	ENSRNOG00000008839	PPARG	peroxisome proliferator activated receptor gamma	Nucleus	ligand-dependent nuclear receptor	icosapent, amlodipine/telmisartan, inolitazone, aleglitazar, aspirin/dipyridamole/telmisartan, clopidogrel/telmisartan, glimepiride/rosiglitazone, nicotinic acid/pioglitazone, alogliptin/pioglitazone, glimepiride/pioglitazone, GED-0507-34-levo, INS/pioglitazone, rosiglitazone, farglitazar, sulfasalazine, pioglitazone, telmisartan, tesaglitazar, troglitazone, hydrochlorothiazide/telmisartan, balsa…
3,23E-02	-1,667	ENSRNOG00000052061	PPEF2	protein phosphatase with EF-hand domain 2	Cytoplasm	phosphatase
1,17E-02	-1,792	ENSRNOG00000003329	PPM1D	protein phosphatase, Mg2+/Mn2+ dependent 1D	Cytoplasm	phosphatase
8,62E-09	-2,629	ENSRNOG00000024730	PPM1E	protein phosphatase, Mg2+/Mn2+ dependent 1E	Nucleus	phosphatase
8,61E-03	2,094	ENSRNOG00000004314	PPM1H	protein phosphatase, Mg2+/Mn2+ dependent 1H	Nucleus	phosphatase
4,16E-07	-3,331	ENSRNOG00000028404	PPP1R1B	protein phosphatase 1 regulatory inhibitor subunit 1B	Cytoplasm	phosphatase
4,12E-04	1,854	ENSRNOG00000014904	PPP1R3E	protein phosphatase 1 regulatory subunit 3E	Cytoplasm	other
4,20E-06	-1,291	ENSRNOG00000000323	PRDM1	PR/SET domain 1	Nucleus	transcription regulator
3,31E-03	-3,174	ENSRNOG00000007853	PRDM10	PR/SET domain 10	Nucleus	transcription regulator
9,95E-06	-0,796	ENSRNOG00000009218	PRDM12	PR/SET domain 12	Nucleus	transcription regulator
1,38E-06	-0,735	ENSRNOG00000030486	PRDM6	PR/SET domain 6	Nucleus	transcription regulator
1,61E-02	-0,914	ENSRNOG00000017954	PRELID3A	PRELI domain containing 3A	Cytoplasm	transporter
2,28E-02	-0,803	ENSRNOG00000006952	PREX1	phosphatidylinositol-3,4,5-trisphosphate dependent Rac exchange factor 1	Cytoplasm	other
3,62E-03	-2,715	ENSRNOG00000009085	PRKAG2	protein kinase AMP-activated non-catalytic subunit gamma 2	Cytoplasm	kinase
3,85E-06	-1,962	ENSRNOG00000012061	PRKCB	protein kinase C beta	Cytoplasm	kinase	sotrastaurin, enzastaurin, ruboxistaurin, ingenol mebutate
3,02E-06	-2,537	ENSRNOG00000015480	PRKCZ	protein kinase C zeta	Cytoplasm	kinase	pkc-zeta inhibitor, ingenol mebutate
2,45E-05	-1,939	ENSRNOG00000004165	PRKD1	protein kinase D1	Cytoplasm	kinase
1,26E-02	-0,494	ENSRNOG00000005289	PRKD3	protein kinase D3	Nucleus	kinase
1,91E-03	-1,854	ENSRNOG00000009922	PRLHR	prolactin releasing hormone receptor	Plasma Membrane	G-protein coupled receptor
1,99E-02	-1,803	ENSRNOG00000009556	PROKR1	prokineticin receptor 1	Plasma Membrane	G-protein coupled receptor
1,17E-05	-0,318	ENSRNOG00000024149	PRR18	proline rich 18	Other	other
1,29E-03	2,137	ENSRNOG00000028892	PRR36	proline rich 36	Other	other
1,24E-02	0,813	ENSRNOG00000000433	Prrt1	proline-rich transmembrane protein 1	Other	other
3,16E-07	-1,700	ENSRNOG00000009863	PRRT3	proline rich transmembrane protein 3	Other	other
4,27E-04	-1,957	ENSRNOG00000039388	PRRT4	proline rich transmembrane protein 4	Other	other
7,05E-03	2,397	ENSRNOG00000058329	PRRX2	paired related homeobox 2	Nucleus	transcription regulator
5,37E-09	-2,225	ENSRNOG00000047969	PRSS21	serine protease 21	Cytoplasm	peptidase
8,80E-04	-1,096	ENSRNOG00000055251	PRTG	protogenin	Extracellular Space	other
1,82E-04	-1,846	ENSRNOG00000018369	PRX	periaxin	Nucleus	other
4,07E-02	1,415	ENSRNOG00000000571	PSAP	prosaposin	Extracellular Space	enzyme
1,30E-08	-2,152	ENSRNOG00000019435	PSD	pleckstrin and Sec7 domain containing	Cytoplasm	transporter
1,59E-03	-1,733	ENSRNOG00000013231	PTAFR	platelet activating factor receptor	Plasma Membrane	G-protein coupled receptor	lexipafant
6,45E-06	-1,831	ENSRNOG00000003675	PTCHD1	patched domain containing 1	Plasma Membrane	other
4,21E-08	-0,271	ENSRNOG00000046946	PTCHD3	patched domain containing 3	Cytoplasm	other
9,88E-09	-2,500	ENSRNOG00000036631	PTGDR2	prostaglandin D2 receptor 2	Plasma Membrane	G-protein coupled receptor
2,03E-02	0,605	ENSRNOG00000004094	PTGER1	prostaglandin E receptor 1	Plasma Membrane	G-protein coupled receptor	misoprostol, prostaglandin E2, prostaglandin E1, carboprost, ecraprost, diclofenac/misoprostol, bimatoprost, ONO-8711, iloprost
1,37E-10	-3,713	ENSRNOG00000050968	PTGER2	prostaglandin E receptor 2	Plasma Membrane	G-protein coupled receptor	misoprostol, prostaglandin E2, prostaglandin E1, CP 533536, diclofenac/misoprostol
7,68E-03	-0,698	ENSRNOG00000013240	PTGER4	prostaglandin E receptor 4	Plasma Membrane	G-protein coupled receptor	misoprostol, prostaglandin E2, prostaglandin E1, E7046, diclofenac/misoprostol, rivenprost
2,14E-03	-1,614	ENSRNOG00000016756	PTGIR	prostaglandin I2 receptor	Plasma Membrane	G-protein coupled receptor	treprostinil, epoprostenol, selexipag, iloprost
2,24E-02	-2,763	ENSRNOG00000027839	PTK2B	protein tyrosine kinase 2 beta	Cytoplasm	kinase	PF-562271, CT-707
2,84E-05	-2,727	ENSRNOG00000013415	PTPN18	protein tyrosine phosphatase, non-receptor type 18	Nucleus	phosphatase
8,41E-07	-1,590	ENSRNOG00000013981	PTPN5	protein tyrosine phosphatase, non-receptor type 5	Plasma Membrane	phosphatase
3,02E-10	-3,147	ENSRNOG00000055293	PTPRB	protein tyrosine phosphatase, receptor type B	Plasma Membrane	phosphatase
6,55E-06	-2,126	ENSRNOG00000006231	PTPRO	protein tyrosine phosphatase, receptor type O	Plasma Membrane	phosphatase
6,43E-07	-2,431	ENSRNOG00000013515	PTPRU	protein tyrosine phosphatase, receptor type U	Plasma Membrane	phosphatase
1,61E-10	-2,662	ENSRNOG00000006030	PTPRZ1	protein tyrosine phosphatase, receptor type Z1	Plasma Membrane	phosphatase
5,48E-03	0,883	ENSRNOG00000015426	PURG	purine rich element binding protein G	Other	other
1,58E-11	-1,825	ENSRNOG00000003936	Pwwp2a	PWWP domain containing 2A	Nucleus	other
1,11E-04	2,159	ENSRNOG00000051813	PYGO1	pygopus family PHD finger 1	Nucleus	other
2,37E-05	-1,575	ENSRNOG00000009523	RAB11FIP2	RAB11 family interacting protein 2	Cytoplasm	other
3,95E-02	0,389	ENSRNOG00000007364	Rab15	RAB15, member RAS oncogene family	Cytoplasm	enzyme
5,77E-04	-1,285	ENSRNOG00000009008	RAB39A	RAB39A, member RAS oncogene family	Cytoplasm	enzyme
8,46E-03	-3,644	ENSRNOG00000008001	RAB3B	RAB3B, member RAS oncogene family	Cytoplasm	enzyme
1,58E-02	0,579	ENSRNOG00000003953	Rab3gap1	RAB3 GTPase activating protein catalytic subunit 1	Plasma Membrane	other
2,60E-03	-2,249	ENSRNOG00000020349	RAB3IL1	RAB3A interacting protein like 1	Cytoplasm	other
2,00E-03	-2,142	ENSRNOG00000037768	RAB43	RAB43, member RAS oncogene family	Cytoplasm	enzyme
6,63E-06	-6,550	ENSRNOG00000007350	RAC2	Rac family small GTPase 2	Cytoplasm	enzyme
2,34E-05	-3,458	ENSRNOG00000049033	RACGAP1	Rac GTPase activating protein 1	Cytoplasm	transporter
2,63E-05	-0,568	ENSRNOG00000005907	RAD18	RAD18, E3 ubiquitin protein ligase	Nucleus	other
6,44E-04	3,568	ENSRNOG00000019926	RAMP1	receptor activity modifying protein 1	Plasma Membrane	transporter	pramlintide
1,29E-02	-2,452	ENSRNOG00000059961	RAPGEF3	Rap guanine nucleotide exchange factor 3	Nucleus	other
2,78E-03	-0,269	ENSRNOG00000037853	RARRES1	retinoic acid receptor responder 1	Plasma Membrane	other
3,88E-08	-2,121	ENSRNOG00000001374	RASAL1	RAS protein activator like 1	Cytoplasm	other
3,89E-09	-3,484	ENSRNOG00000014761	RASD2	RASD family member 2	Cytoplasm	enzyme
1,23E-02	-1,932	ENSRNOG00000003005	RASGEF1C	RasGEF domain family member 1C	Other	other
1,04E-04	-1,965	ENSRNOG00000005404	RASGRP1	RAS guanyl releasing protein 1	Cytoplasm	other
7,50E-03	-3,301	ENSRNOG00000021098	RASGRP2	RAS guanyl releasing protein 2	Cytoplasm	other
2,41E-07	-3,168	ENSRNOG00000021004	RASIP1	Ras interacting protein 1	Cytoplasm	other
1,09E-05	-2,395	ENSRNOG00000010302	RASL10B	RAS like family 10 member B	Other	enzyme
4,15E-02	0,691	ENSRNOG00000032913	Rasl2-9	RAS-like, family 2, locus 9	Nucleus	transporter
5,73E-09	-0,853	ENSRNOG00000014847	RASSF10	Ras association domain family member 10	Other	other
8,42E-04	-1,335	ENSRNOG00000005342	RASSF5	Ras association domain family member 5	Plasma Membrane	other
1,89E-02	-2,682	ENSRNOG00000017109	RASSF7	Ras association domain family member 7	Cytoplasm	other
1,25E-04	1,649	ENSRNOG00000029147	RBM11	RNA binding motif protein 11	Nucleus	other
6,89E-08	-0,874	ENSRNOG00000014161	RBM15B	RNA binding motif protein 15B	Nucleus	other
7,97E-07	-2,755	ENSRNOG00000024878	RBM44	RNA binding motif protein 44	Other	other
7,77E-07	-1,839	ENSRNOG00000002408	RBM47	RNA binding motif protein 47	Nucleus	other
5,25E-08	2,061	ENSRNOG00000021946	Rbmxl2	RBMX like 2	Other	other
7,93E-06	-2,768	ENSRNOG00000051911	RBP3	retinol binding protein 3	Extracellular Space	transporter
7,53E-10	-1,831	ENSRNOG00000015518	RBP4	retinol binding protein 4	Extracellular Space	other
7,87E-11	-3,063	ENSRNOG00000050766	RD3	retinal degeneration 3, GUCY2D regulator	Cytoplasm	other
4,04E-02	-5,665	ENSRNOG00000043031	RD3L	retinal degeneration 3 like	Other	other
8,92E-03	0,737	ENSRNOG00000006681	RDH10	retinol dehydrogenase 10	Nucleus	enzyme
1,18E-03	-3,792	ENSRNOG00000027919	RDH13	retinol dehydrogenase 13	Cytoplasm	enzyme
1,87E-03	-3,430	ENSRNOG00000053850	RDH5	retinol dehydrogenase 5	Cytoplasm	enzyme
1,93E-02	1,536	ENSRNOG00000008481	REEP1	receptor accessory protein 1	Cytoplasm	other
2,05E-02	2,103	ENSRNOG00000019575	RELL2	RELT like 2	Extracellular Space	other
1,88E-06	-1,677	ENSRNOG00000021441	RELN	reelin	Extracellular Space	peptidase
6,86E-07	-1,723	ENSRNOG00000011646	REM2	RRAD and GEM like GTPase 2	Plasma Membrane	enzyme
1,42E-08	-1,136	ENSRNOG00000014751	RET	ret proto-oncogene	Plasma Membrane	kinase	sunitinib, pazopanib, lenvatinib, motesanib, cabozantinib, amuvatinib, regorafenib, ponatinib, bortezomib/sorafenib, dexamethasone/lenalidomide/sorafenib, bevacizumab/sorafenib, alectinib, imatinib/sirolimus, cabozantinib/erlotinib, CEP-32496, imatinib/nilotinib/pegintron, cytarabine/idarubicin/sorafenib, 5-azacytidine/sorafenib, decitabine/sorafenib, MGCD516, everolimus/sorafenib, everolimus/len…
1,93E-09	0,281	ENSRNOG00000015743	Rfpl4	ret finger protein-like 4	Other	other
9,21E-08	-2,532	ENSRNOG00000045846	RFX2	regulatory factor X2	Nucleus	transcription regulator
3,12E-02	-2,573	ENSRNOG00000061774	RGD1560986	similar to Gene model 1082	Other	other
3,56E-07	2,002	ENSRNOG00000009583	RGD1563352	similar to ribosomal protein S11	Other	other
6,55E-04	-2,379	ENSRNOG00000015616	RGS14	regulator of G protein signaling 14	Cytoplasm	other
3,27E-07	-5,726	ENSRNOG00000002730	RGS5	regulator of G protein signaling 5	Plasma Membrane	other
3,85E-09	-1,386	ENSRNOG00000012877	RGS9BP	regulator of G protein signaling 9 binding protein	Plasma Membrane	other
6,93E-08	-3,500	ENSRNOG00000019921	RHBDL1	rhomboid like 1	Plasma Membrane	peptidase
6,91E-08	-3,386	ENSRNOG00000019412	RHBG	Rh family B glycoprotein (gene/pseudogene)	Plasma Membrane	transporter
4,89E-09	-2,516	ENSRNOG00000040013	Rhox2-ps	reproductive homeobox 2, pseudogene	Other	other
2,97E-07	-2,729	ENSRNOG00000007597	RHPN1	rhophilin Rho GTPase binding protein 1	Cytoplasm	other
3,41E-03	-2,829	ENSRNOG00000011885	RHPN2	rhophilin Rho GTPase binding protein 2	Cytoplasm	other
1,00E-03	-1,009	ENSRNOG00000016172	RIC1	RIC1 homolog, RAB6A GEF complex partner 1	Cytoplasm	other
8,31E-04	-1,550	ENSRNOG00000007323	RIC8B	RIC8 guanine nucleotide exchange factor B	Cytoplasm	other
6,47E-05	-2,039	ENSRNOG00000022893	RIMBP2	RIMS binding protein 2	Plasma Membrane	other
4,56E-06	-1,879	ENSRNOG00000030452	RIMBP3 (includes others)	RIMS binding protein 3	Nucleus	other
3,12E-04	-0,329	ENSRNOG00000011000	RIMS1	regulating synaptic membrane exocytosis 1	Plasma Membrane	other
1,08E-03	0,905	ENSRNOG00000004201	RIMS2	regulating synaptic membrane exocytosis 2	Plasma Membrane	other
9,44E-07	-3,181	ENSRNOG00000025354	RINL	Ras and Rab interactor like	Other	other
8,25E-06	-1,062	ENSRNOG00000010126	RIOX1	ribosomal oxygenase 1	Nucleus	enzyme
5,44E-05	-1,531	ENSRNOG00000001618	RIPK4	receptor interacting serine/threonine kinase 4	Nucleus	kinase
9,41E-10	-3,621	ENSRNOG00000010791	RIPOR3	RIPOR family member 3	Other	other
2,72E-12	-2,259	ENSRNOG00000001684	RIPPLY3	ripply transcriptional repressor 3	Nucleus	other
6,43E-05	-2,052	ENSRNOG00000016897	RLBP1	retinaldehyde binding protein 1	Cytoplasm	transporter
2,23E-05	-2,301	ENSRNOG00000050259	Rn5s	5S RNA	Other	other
4,23E-03	-0,903	ENSRNOG00000057589	RNF11	ring finger protein 11	Cytoplasm	enzyme
2,94E-05	-2,001	ENSRNOG00000002364	RNF112	ring finger protein 112	Nucleus	transcription regulator
4,71E-07	-1,902	ENSRNOG00000057832	RNF125	ring finger protein 125	Cytoplasm	enzyme
8,78E-03	-1,588	ENSRNOG00000008987	RNF139	ring finger protein 139	Cytoplasm	enzyme
1,23E-02	-1,917	ENSRNOG00000016123	RNF144B	ring finger protein 144B	Cytoplasm	enzyme
5,69E-04	1,263	ENSRNOG00000013946	RNF149	ring finger protein 149	Cytoplasm	enzyme
8,58E-03	1,429	ENSRNOG00000003479	RNF150	ring finger protein 150	Other	peptidase
1,11E-04	-1,517	ENSRNOG00000014859	RNF152	ring finger protein 152	Cytoplasm	enzyme
7,65E-04	0,490	ENSRNOG00000026408	RNF169	ring finger protein 169	Nucleus	other
2,50E-03	-0,609	ENSRNOG00000001331	RNF34	ring finger protein 34	Cytoplasm	enzyme
1,28E-08	-2,057	ENSRNOG00000013956	RNF38	ring finger protein 38	Nucleus	enzyme
1,68E-03	-0,693	ENSRNOG00000007606	RNF43	ring finger protein 43	Plasma Membrane	enzyme
6,89E-07	-3,034	ENSRNOG00000001124	RNFT2	ring finger protein, transmembrane 2	Other	other
1,59E-02	-1,615	ENSRNOG00000017310	RNPC3	RNA binding region (RNP1, RRM) containing 3	Nucleus	other
3,33E-03	1,095	ENSRNOG00000029614	ROBO1	roundabout guidance receptor 1	Plasma Membrane	transmembrane receptor
3,93E-07	-3,177	ENSRNOG00000030016	ROBO3	roundabout guidance receptor 3	Plasma Membrane	transmembrane receptor
2,00E-02	-3,249	ENSRNOG00000029449	ROR1	receptor tyrosine kinase like orphan receptor 1	Plasma Membrane	kinase	cirmtuzumab
9,07E-08	-1,159	ENSRNOG00000000406	ROS1	ROS proto-oncogene 1, receptor tyrosine kinase	Plasma Membrane	kinase	crizotinib, cabozantinib, ceritinib, brigatinib, cabozantinib/erlotinib, entrectinib, lorlatinib, DS-6051b, ROS1 inhibitor, TPX-0005, crizotinib/erlotinib, crizotinib/gefitinib, crizotinib/pazopanib, cabozantinib/nivolumab
3,21E-06	-1,293	ENSRNOG00000023484	RPAP2	RNA polymerase II associated protein 2	Nucleus	enzyme
2,83E-04	-0,722	ENSRNOG00000005109	RPRM	reprimo, TP53 dependent G2 arrest mediator homolog	Cytoplasm	other
9,31E-04	0,504	ENSRNOG00000050473	RPS27L	ribosomal protein S27 like	Cytoplasm	translation regulator
1,62E-03	-1,216	ENSRNOG00000042411	RPS6KA1	ribosomal protein S6 kinase A1	Cytoplasm	kinase
5,34E-09	-1,240	ENSRNOG00000005530	RPS6KL1	ribosomal protein S6 kinase like 1	Other	kinase
1,35E-06	-2,629	ENSRNOG00000018679	RPTN	repetin	Cytoplasm	other
9,40E-03	-2,395	ENSRNOG00000007331	RRAGD	Ras related GTP binding D	Cytoplasm	enzyme
6,68E-07	-5,410	ENSRNOG00000007539	RSAD2	radical S-adenosyl methionine domain containing 2	Cytoplasm	enzyme
5,54E-04	-2,785	ENSRNOG00000001315	RSPH14	radial spoke head 14 homolog	Other	other
6,31E-16	-4,370	ENSRNOG00000018762	RSPH3	radial spoke head 3 homolog	Extracellular Space	other
1,65E-12	-1,516	ENSRNOG00000061526	RSPH6A	radial spoke head 6 homolog A	Extracellular Space	other
1,62E-06	-2,459	ENSRNOG00000009656	RSPO1	R-spondin 1	Plasma Membrane	other
7,25E-03	-0,481	ENSRNOG00000000636	RTKN2	rhotekin 2	Plasma Membrane	other
1,32E-07	-2,759	ENSRNOG00000049853	RTL9	retrotransposon Gag like 9	Other	other
1,54E-02	-2,691	ENSRNOG00000004794	RTN1	reticulon 1	Cytoplasm	other
2,40E-02	0,931	ENSRNOG00000004621	RTN4	reticulon 4	Cytoplasm	other
6,14E-04	-1,072	ENSRNOG00000021513	RTN4RL2	reticulon 4 receptor like 2	Plasma Membrane	other
2,68E-03	-2,603	ENSRNOG00000020970	RUNDC3A	RUN domain containing 3A	Cytoplasm	other
5,79E-07	-3,243	ENSRNOG00000008463	RUNDC3B	RUN domain containing 3B	Other	other
2,20E-03	1,734	ENSRNOG00000001704	RUNX1	runt related transcription factor 1	Nucleus	transcription regulator
3,37E-06	-1,285	ENSRNOG00000054217	RUNX3	runt related transcription factor 3	Nucleus	transcription regulator
2,76E-07	-3,005	ENSRNOG00000024120	RXFP1	relaxin family peptide receptor 1	Plasma Membrane	G-protein coupled receptor	relaxin
1,36E-02	-1,030	ENSRNOG00000000464	RXRB	retinoid X receptor beta	Nucleus	ligand-dependent nuclear receptor	etretinate, cytarabine/daunorubicin/tretinoin, idarubicin/mitoxantrone/tretinoin, arsenic trioxide/tretinoin, arsenic trioxide/daunorubicin/tretinoin, arsenic trioxide/gemtuzumab ozogamicin/tretinoin, daunorubicin/tretinoin, idarubicin/tretinoin, doxorubicin/tretinoin, arsenic trioxide/idarubicin/tretinoin, 6-mercaptopurine/methotrexate/tretinoin, bexarotene, adapalene, tazarotene, acitretin, tre…
2,73E-03	0,288	ENSRNOG00000008593	RYK	receptor-like tyrosine kinase	Plasma Membrane	kinase
1,63E-02	-1,901	ENSRNOG00000020557	RYR1	ryanodine receptor 1	Cytoplasm	ion channel	dantrolene
1,69E-03	-3,018	ENSRNOG00000006645	RYR3	ryanodine receptor 3	Plasma Membrane	ion channel
3,83E-09	0,287	ENSRNOG00000011821	S100A4	S100 calcium binding protein A4	Cytoplasm	other
1,27E-07	2,017	ENSRNOG00000011647	S100A6	S100 calcium binding protein A6	Cytoplasm	transporter
2,66E-08	-0,589	ENSRNOG00000020901	S1PR5	sphingosine-1-phosphate receptor 5	Plasma Membrane	G-protein coupled receptor	fingolimod phosphate, fingolimod
7,73E-09	-2,628	ENSRNOG00000013907	SALL1	spalt like transcription factor 1	Nucleus	transcription regulator
5,35E-08	-2,166	ENSRNOG00000026116	SALL3	spalt like transcription factor 3	Nucleus	transcription regulator
2,68E-02	-0,647	ENSRNOG00000050035	SALL4	spalt like transcription factor 4	Nucleus	transcription regulator
4,72E-03	0,979	ENSRNOG00000052637	SAMD1	sterile alpha motif domain containing 1	Other	other
2,19E-04	1,120	ENSRNOG00000043390	SAMD12	sterile alpha motif domain containing 12	Other	other
2,10E-07	-1,815	ENSRNOG00000004155	SAMD14	sterile alpha motif domain containing 14	Other	other
2,07E-03	0,317	ENSRNOG00000023549	SAMD5	sterile alpha motif domain containing 5	Other	other
2,88E-02	-0,947	ENSRNOG00000006418	SAMHD1	SAM and HD domain containing deoxynucleoside triphosphate triphosphohydrolase 1	Nucleus	enzyme
9,07E-06	-2,078	ENSRNOG00000013069	SAPCD2	suppressor APC domain containing 2	Nucleus	other
5,25E-03	-1,526	ENSRNOG00000010244	SARM1	sterile alpha and TIR motif containing 1	Plasma Membrane	transmembrane receptor
2,69E-05	0,437	ENSRNOG00000010188	SATB2	SATB homeobox 2	Nucleus	transcription regulator
2,22E-03	2,445	ENSRNOG00000000288	SCARF2	scavenger receptor class F member 2	Plasma Membrane	transmembrane receptor
1,34E-10	2,558	ENSRNOG00000003726	SCML2	Scm polycomb group protein like 2	Nucleus	transcription regulator
1,12E-08	-2,022	ENSRNOG00000032473	SCN10A	sodium voltage-gated channel alpha subunit 10	Plasma Membrane	ion channel	bupivacaine/epinephrine, bupivacaine/lidocaine, chloroprocaine, lacosamide, epinephrine/lidocaine, benzocaine, levobupivacaine, dyclonine, mepivacaine, proxymetacaine, bupivacaine/sufentanil, bupivacaine, dibucaine, lidocaine, riluzole, ropivacaine, procaine
9,54E-05	-1,959	ENSRNOG00000032884	SCN11A	sodium voltage-gated channel alpha subunit 11	Plasma Membrane	ion channel	riluzole, zonisamide
1,48E-03	1,817	ENSRNOG00000021102	SCN1B	sodium voltage-gated channel beta subunit 1	Plasma Membrane	ion channel	articaine/epinephrine, articaine, epinephrine/prilocaine, epinephrine/lidocaine, fosphenytoin, phenytoin, prilocaine, lidocaine, riluzole, penicillin G/procaine, zonisamide, procaine
3,17E-04	-0,252	ENSRNOG00000005018	SCN2A	sodium voltage-gated channel alpha subunit 2	Plasma Membrane	ion channel	riluzole, zonisamide
3,92E-07	-1,115	ENSRNOG00000005309	SCN8A	sodium voltage-gated channel alpha subunit 8	Plasma Membrane	ion channel	riluzole
2,05E-05	-3,737	ENSRNOG00000018657	SCRN3	secernin 3	Other	other
1,02E-08	-0,430	ENSRNOG00000005148	SCRT2	scratch family transcriptional repressor 2	Nucleus	transcription regulator
9,08E-04	-3,126	ENSRNOG00000017873	Sct	secretin	Extracellular Space	other
1,34E-02	-2,867	ENSRNOG00000010617	SCUBE1	signal peptide, CUB domain and EGF like domain containing 1	Plasma Membrane	transmembrane receptor
5,47E-10	-2,692	ENSRNOG00000013123	SCUBE2	signal peptide, CUB domain and EGF like domain containing 2	Extracellular Space	other
3,36E-02	-1,847	ENSRNOG00000000500	SCUBE3	signal peptide, CUB domain and EGF like domain containing 3	Plasma Membrane	other
2,89E-03	-1,783	ENSRNOG00000024711	SDK2	sidekick cell adhesion molecule 2	Plasma Membrane	other
4,97E-17	-2,525	ENSRNOG00000004459	SDR9C7	short chain dehydrogenase/reductase family 9C member 7	Other	enzyme
4,51E-07	-1,565	ENSRNOG00000047873	SEC22C	SEC22 homolog C, vesicle trafficking protein	Cytoplasm	other
9,14E-12	-2,076	ENSRNOG00000014455	SEC61G	Sec61 translocon gamma subunit	Plasma Membrane	transporter
6,54E-04	-0,600	ENSRNOG00000004932	SEL1L3	SEL1L family member 3	Nucleus	other
2,09E-02	-0,906	ENSRNOG00000018952	SEMA3G	semaphorin 3G	Cytoplasm	other
1,51E-10	-2,628	ENSRNOG00000019737	SEMA4A	semaphorin 4A	Plasma Membrane	other
6,05E-04	-1,612	ENSRNOG00000016254	SEMA4C	semaphorin 4C	Plasma Membrane	other
2,44E-05	-2,774	ENSRNOG00000006784	SEMA4F	ssemaphorin 4F	Plasma Membrane	other
3,42E-06	-1,900	ENSRNOG00000002238	SEMA5B	semaphorin 5B	Plasma Membrane	other
5,43E-06	-4,010	ENSRNOG00000004033	SEMA6A	semaphorin 6A	Plasma Membrane	transmembrane receptor
2,05E-04	-2,208	ENSRNOG00000045998	SEMA6B	semaphorin 6B	Plasma Membrane	other
6,14E-04	-1,503	ENSRNOG00000021101	SEMA6C	semaphorin 6C	Plasma Membrane	other
3,54E-03	-3,369	ENSRNOG00000004812	SEMA6D	semaphorin 6D	Plasma Membrane	other
3,70E-03	-2,880	ENSRNOG00000043182	SEPT6	septin 6	Cytoplasm	other
1,27E-02	-1,762	ENSRNOG00000024039	SERINC5	serine incorporator 5	Plasma Membrane	transporter
6,62E-03	1,200	ENSRNOG00000002460	SERPINB2	serpin family B member 2	Extracellular Space	other
2,42E-06	-3,619	ENSRNOG00000016208	SETBP1	SET binding protein 1	Nucleus	transcription regulator
5,31E-06	-2,833	ENSRNOG00000012447	SETD6	SET domain containing 6	Nucleus	enzyme
1,82E-04	-2,992	ENSRNOG00000009350	SEZ6	seizure related 6 homolog	Extracellular Space	other
4,93E-10	-3,429	ENSRNOG00000027098	SEZ6L2	seizure related 6 homolog like 2	Cytoplasm	other
5,51E-05	-0,578	ENSRNOG00000016216	SFT2D3	SFT2 domain containing 3	Other	other
3,61E-04	-2,332	ENSRNOG00000049308	Sfxn2	sideroflexin 2	Cytoplasm	other
4,09E-11	-3,262	ENSRNOG00000037871	SFXN5	sideroflexin 5	Cytoplasm	transporter
6,44E-03	-2,449	ENSRNOG00000022499	SGO1	shugoshin 1	Nucleus	other
1,40E-05	-1,307	ENSRNOG00000005175	SGPP1	sphingosine-1-phosphate phosphatase 1	Cytoplasm	phosphatase
3,55E-03	-0,417	ENSRNOG00000000708	SGSM1	small G protein signaling modulator 1	Nucleus	other
9,62E-03	-1,579	ENSRNOG00000001425	SH2B2	SH2B adaptor protein 2	Cytoplasm	other
2,79E-12	-3,734	ENSRNOG00000054560	SH2D3C	SH2 domain containing 3C	Cytoplasm	other
1,68E-02	-2,529	ENSRNOG00000004322	SH3KBP1	SH3 domain containing kinase binding protein 1	Cytoplasm	other
6,36E-07	-1,851	ENSRNOG00000019207	SHANK1	SH3 and multiple ankyrin repeat domains 1	Cytoplasm	other
7,59E-03	-2,090	ENSRNOG00000050206	SHANK2	SH3 and multiple ankyrin repeat domains 2	Plasma Membrane	other
2,49E-07	-2,261	ENSRNOG00000052296	SHANK3	SH3 and multiple ankyrin repeat domains 3	Plasma Membrane	other
1,36E-03	1,209	ENSRNOG00000011503	SHB	SH2 domain containing adaptor protein B	Cytoplasm	other
1,81E-07	-0,590	ENSRNOG00000014366	SHC3	SHC adaptor protein 3	Cytoplasm	kinase
1,24E-04	-1,995	ENSRNOG00000002691	SHCBP1L	SHC binding and spindle associated 1 like	Other	other
1,24E-06	-0,437	ENSRNOG00000020797	SHE	Src homology 2 domain containing E	Cytoplasm	other
5,71E-12	-2,522	ENSRNOG00000028685	SHF	Src homology 2 domain containing F	Other	other
1,35E-05	-0,623	ENSRNOG00000006120	SHH	sonic hedgehog	Extracellular Space	peptidase
1,32E-10	-1,840	ENSRNOG00000025670	SHISA3	shisa family member 3	Other	other
6,72E-08	-1,656	ENSRNOG00000029012	SHISA6	shisa family member 6	Plasma Membrane	other
3,81E-08	-2,026	ENSRNOG00000016877	SHISA7	shisa family member 7	Plasma Membrane	other
6,72E-09	-1,363	ENSRNOG00000049407	SHISA8	shisa family member 8	Other	other
1,33E-10	-0,833	ENSRNOG00000012478	SHOX2	short stature homeobox 2	Nucleus	transcription regulator
2,68E-05	-0,390	ENSRNOG00000007431	SHROOM1	shroom family member 1	Other	other
1,05E-04	-2,265	ENSRNOG00000018350	SHTN1	shootin 1	Plasma Membrane	other
1,18E-05	-3,340	ENSRNOG00000002013	SIDT1	SID1 transmembrane family member 1	Other	other
9,52E-03	1,231	ENSRNOG00000033588	SIGLEC15	sialic acid binding Ig like lectin 15	Plasma Membrane	other
1,48E-02	-3,363	ENSRNOG00000021474	SIGLEC8	sialic acid binding Ig like lectin 8	Plasma Membrane	transmembrane receptor	AK002
1,75E-03	-1,992	ENSRNOG00000020703	Sipa1l3	signal-induced proliferation-associated 1 like 3	Extracellular Space	other
9,48E-05	-2,828	ENSRNOG00000001151	SIRT4	sirtuin 4	Cytoplasm	enzyme
1,74E-03	-0,450	ENSRNOG00000022777	SIX1	SIX homeobox 1	Nucleus	transcription regulator
1,83E-04	1,952	ENSRNOG00000058827	SIX2	SIX homeobox 2	Nucleus	transcription regulator
8,73E-04	1,075	ENSRNOG00000057031	SIX3	SIX homeobox 3	Nucleus	transcription regulator
4,04E-05	-3,125	ENSRNOG00000015275	SKA1	spindle and kinetochore associated complex subunit 1	Nucleus	other
4,34E-08	-1,668	ENSRNOG00000013959	Skor1	SKI family transcriptional corepressor 1	Nucleus	transcription regulator
9,05E-06	0,807	ENSRNOG00000018006	SKOR2	SKI family transcriptional corepressor 2	Nucleus	transcription regulator
6,18E-04	-3,464	ENSRNOG00000059059	SKP2	S-phase kinase associated protein 2	Nucleus	enzyme
6,19E-06	-0,822	ENSRNOG00000018111	SLC12A5	solute carrier family 12 member 5	Plasma Membrane	transporter	bumetanide
2,33E-08	-2,311	ENSRNOG00000001792	SLC12A8	solute carrier family 12 member 8	Other	transporter
9,30E-06	-2,103	ENSRNOG00000019118	SLC13A3	solute carrier family 13 member 3	Plasma Membrane	transporter
2,30E-04	-2,851	ENSRNOG00000014870	SLC13A5	solute carrier family 13 member 5	Plasma Membrane	transporter
4,77E-04	-0,323	ENSRNOG00000000962	SLC15A4	solute carrier family 15 member 4	Cytoplasm	transporter
2,01E-02	-2,645	ENSRNOG00000017072	SLC16A14	solute carrier family 16 member 14	Other	other
2,43E-03	-0,456	ENSRNOG00000007839	SLC16A7	solute carrier family 16 member 7	Plasma Membrane	transporter
1,57E-07	-1,544	ENSRNOG00000012090	SLC16A8	solute carrier family 16 member 8	Plasma Membrane	transporter
6,18E-09	-2,923	ENSRNOG00000014816	SLC1A1	solute carrier family 1 member 1	Plasma Membrane	transporter	riluzole
1,54E-02	2,449	ENSRNOG00000016163	SLC1A3	solute carrier family 1 member 3	Plasma Membrane	transporter	riluzole
4,21E-11	-3,360	ENSRNOG00000011644	SLC1A7	solute carrier family 1 member 7	Plasma Membrane	transporter	riluzole
9,29E-12	-3,901	ENSRNOG00000016337	SLC22A1	solute carrier family 22 member 1	Plasma Membrane	transporter
2,96E-03	-1,575	ENSRNOG00000018215	SLC22A6	solute carrier family 22 member 6	Plasma Membrane	transporter	colchicine/probenecid, lesinurad, probenecid, allopurinol/lesinurad
3,20E-02	-1,913	ENSRNOG00000052051	SLC24A1	solute carrier family 24 member 1	Plasma Membrane	transporter
9,26E-03	-1,952	ENSRNOG00000008169	SLC24A2	solute carrier family 24 member 2	Plasma Membrane	transporter
4,52E-03	-1,257	ENSRNOG00000006729	Slc24a4	solute carrier family 24 member 4	Plasma Membrane	transporter
4,92E-04	1,538	ENSRNOG00000011881	SLC25A15	solute carrier family 25 member 15	Cytoplasm	transporter
2,39E-02	2,161	ENSRNOG00000010592	SLC25A27	solute carrier family 25 member 27	Cytoplasm	transporter
1,67E-10	-3,010	ENSRNOG00000015495	SLC25A37	solute carrier family 25 member 37	Cytoplasm	transporter
3,48E-02	-1,332	ENSRNOG00000000041	SLC26A1	solute carrier family 26 member 1	Plasma Membrane	transporter
1,66E-08	-1,598	ENSRNOG00000029465	Slc26a10	solute carrier family 26, member 10	Other	transporter
5,22E-04	-2,722	ENSRNOG00000030537	SLC26A11	solute carrier family 26 member 11	Cytoplasm	transporter
2,30E-04	-1,306	ENSRNOG00000018082	SLC26A2	solute carrier family 26 member 2	Plasma Membrane	transporter
5,92E-07	-0,497	ENSRNOG00000010128	SLC27A2	solute carrier family 27 member 2	Cytoplasm	transporter
1,49E-03	3,489	ENSRNOG00000015421	SLC27A3	solute carrier family 27 member 3	Cytoplasm	transporter
3,65E-03	-2,495	ENSRNOG00000018940	SLC28A1	solute carrier family 28 member 1	Plasma Membrane	transporter
1,03E-03	-2,903	ENSRNOG00000011161	SLC2A12	solute carrier family 2 member 12	Plasma Membrane	transporter
2,60E-06	-0,780	ENSRNOG00000015741	SLC2A13	solute carrier family 2 member 13	Plasma Membrane	transporter
1,93E-04	-0,341	ENSRNOG00000004749	SLC30A1	solute carrier family 30 member 1	Plasma Membrane	transporter
3,17E-09	-1,601	ENSRNOG00000002397	SLC30A10	solute carrier family 30 member 10	Plasma Membrane	transporter
2,89E-03	1,578	ENSRNOG00000015393	SLC32A1	solute carrier family 32 member 1	Plasma Membrane	transporter	tiagabine
1,26E-04	-1,792	ENSRNOG00000010451	SLC34A3	solute carrier family 34 member 3	Plasma Membrane	transporter
2,39E-03	2,069	ENSRNOG00000061832	SLC35A3	solute carrier family 35 member A3	Cytoplasm	transporter
4,07E-09	-0,555	ENSRNOG00000012311	SLC35D3	solute carrier family 35 member D3	Cytoplasm	other
2,32E-02	2,621	ENSRNOG00000029740	SLC35G1	solute carrier family 35 member G1	Plasma Membrane	other
4,04E-09	-4,164	ENSRNOG00000008243	SLC43A1	solute carrier family 43 member 1	Plasma Membrane	transporter
9,51E-10	-3,393	ENSRNOG00000042332	SLC44A5	solute carrier family 44 member 5	Plasma Membrane	transporter
3,46E-07	1,514	ENSRNOG00000007591	SLC45A3	solute carrier family 45 member 3	Cytoplasm	transporter
2,29E-07	-1,201	ENSRNOG00000010291	SLC46A1	solute carrier family 46 member 1	Plasma Membrane	transporter
2,56E-02	-1,137	ENSRNOG00000038055	Slc47a2	solute carrier family 47, member 2	Other	transporter
2,76E-06	-3,692	ENSRNOG00000023937	SLC49A3	solute carrier family 49 member 3	Other	other
8,38E-14	-7,080	ENSRNOG00000020951	SLC4A1	solute carrier family 4 member 1 (Diego blood group)	Plasma Membrane	transporter
9,05E-09	-1,857	ENSRNOG00000028879	SLC4A8	solute carrier family 4 member 8	Plasma Membrane	transporter
2,07E-07	-2,446	ENSRNOG00000005132	SLC52A3	solute carrier family 52 member 3	Plasma Membrane	transporter
2,38E-04	-2,437	ENSRNOG00000018822	SLC5A5	solute carrier family 5 member 5	Plasma Membrane	transporter
3,34E-07	-1,080	ENSRNOG00000005697	SLC6A11	solute carrier family 6 member 11	Plasma Membrane	transporter	tiagabine
6,22E-03	-2,663	ENSRNOG00000027468	SLC6A15	solute carrier family 6 member 15	Plasma Membrane	transporter
2,31E-08	-2,844	ENSRNOG00000016253	SLC6A18	solute carrier family 6 member 18	Plasma Membrane	transporter
9,69E-05	-3,714	ENSRNOG00000026501	SLC6A19	solute carrier family 6 member 19	Plasma Membrane	transporter
4,74E-02	-2,156	ENSRNOG00000037219	Slc6a21	solute carrier family 6 member 21	Other	other
1,48E-04	1,759	ENSRNOG00000003476	SLC6A4	solute carrier family 6 member 4	Plasma Membrane	transporter	acetaminophen/clemastine/pseudoephedrine, acetaminophen/dexbrompheniramine/pseudoephedrine, dexbrompheniramine/pseudoephedrine, chlorpheniramine/ibuprofen/pseudoephedrine, cetirizine/pseudoephedrine, bicifadine, DOV-102,677, SLV-314, desvenlafaxine, milnacipran, vortioxetine, phentermine/topiramate, hydrocodone/pseudoephedrine, levomilnacipran, amitriptyline/ketamine, amitriptyline/melatonin, fex…
1,79E-03	-1,591	ENSRNOG00000028985	Slc7a12	solute carrier family 7 (cationic amino acid transporter, y+ system), member 12	Plasma Membrane	transporter
1,53E-06	-0,740	ENSRNOG00000010296	SLC7A7	solute carrier family 7 member 7	Plasma Membrane	transporter
1,95E-08	-1,973	ENSRNOG00000029871	SLC8A3	solute carrier family 8 member A3	Plasma Membrane	transporter
3,18E-10	-2,838	ENSRNOG00000015159	SLC9A3	solute carrier family 9 member A3	Plasma Membrane	ion channel	squalamine
7,28E-08	-2,817	ENSRNOG00000028844	SLC9A5	solute carrier family 9 member A5	Plasma Membrane	transporter
1,55E-03	-1,780	ENSRNOG00000030538	SLCO1B3	solute carrier organic anion transporter family member 1B3	Plasma Membrane	transporter
3,68E-02	-2,363	ENSRNOG00000017976	SLCO2B1	solute carrier organic anion transporter family member 2B1	Plasma Membrane	transporter
1,39E-05	-2,100	ENSRNOG00000053430	SLCO4A1	solute carrier organic anion transporter family member 4A1	Plasma Membrane	transporter
2,93E-13	-3,091	ENSRNOG00000026065	SLIT1	slit guidance ligand 1	Extracellular Space	other
4,67E-08	-3,214	ENSRNOG00000009209	SLITRK1	SLIT and NTRK like family member 1	Plasma Membrane	other
3,08E-02	-3,118	ENSRNOG00000011562	SLITRK2	SLIT and NTRK like family member 2	Plasma Membrane	other
1,77E-07	-3,316	ENSRNOG00000009821	SLITRK3	SLIT and NTRK like family member 3	Plasma Membrane	other
4,89E-02	-1,827	ENSRNOG00000018483	SMAD1	SMAD family member 1	Nucleus	transcription regulator
3,17E-02	0,764	ENSRNOG00000051965	SMAD4	SMAD family member 4	Nucleus	transcription regulator
5,21E-03	-2,265	ENSRNOG00000024960	SMCO1	single-pass membrane protein with coiled-coil domains 1	Other	other
7,92E-08	-2,818	ENSRNOG00000015157	SMTNL2	smoothelin like 2	Other	other
2,59E-08	-2,376	ENSRNOG00000018845	SNAPC4	small nuclear RNA activating complex polypeptide 4	Nucleus	transcription regulator
1,75E-06	-2,525	ENSRNOG00000018254	SNCAIP	synuclein alpha interacting protein	Cytoplasm	transcription regulator
6,94E-08	-1,388	ENSRNOG00000018039	SNCB	synuclein beta	Cytoplasm	other
1,41E-02	-0,972	ENSRNOG00000016606	Snorc	secondary ossification center associated regulator of chondrocyte maturation	Cytoplasm	other
3,06E-07	-0,952	ENSRNOG00000020344	SNTB2	syntrophin beta 2	Plasma Membrane	other
5,74E-03	-0,733	ENSRNOG00000010971	SNX18	sorting nexin 18	Cytoplasm	transporter
6,67E-03	1,116	ENSRNOG00000014202	SNX20	sorting nexin 20	Cytoplasm	other
1,14E-02	-0,287	ENSRNOG00000017488	SNX24	sorting nexin 24	Other	transporter
3,89E-03	-2,775	ENSRNOG00000011116	SNX25	sorting nexin 25	Cytoplasm	other
3,92E-10	-0,563	ENSRNOG00000002568	SOCS1	suppressor of cytokine signaling 1	Cytoplasm	other
1,22E-03	-2,733	ENSRNOG00000053240	SOGA1	suppressor of glucose, autophagy associated 1	Extracellular Space	other
3,05E-03	1,075	ENSRNOG00000012324	Soga3	SOGA family member 3	Other	other
7,54E-09	-0,663	ENSRNOG00000060061	SOWAHA	sosondowah ankyrin repeat domain family member A	Other	other
3,45E-05	0,819	ENSRNOG00000002202	SOWAHB	sosondowah ankyrin repeat domain family member B	Nucleus	transcription regulator
1,40E-10	-2,537	ENSRNOG00000048831	SOWAHC	sosondowah ankyrin repeat domain family member C	Nucleus	transcription regulator
1,76E-10	-2,530	ENSRNOG00000011305	SOX10	SRY-box 10	Nucleus	transcription regulator
3,40E-04	2,020	ENSRNOG00000030034	SOX11	SRY-box 11	Nucleus	transcription regulator
9,12E-06	-1,499	ENSRNOG00000028353	SOX13	SRY-box 13	Nucleus	transcription regulator
5,82E-15	-1,675	ENSRNOG00000022084	SOX14	SRY-box 14	Nucleus	transcription regulator
1,20E-08	-1,730	ENSRNOG00000027357	SOX17	SRY-box 17	Nucleus	transcription regulator
1,71E-04	-0,859	ENSRNOG00000012199	SOX2	SRY-box 2	Nucleus	transcription regulator
6,22E-09	1,739	ENSRNOG00000052579	SOX21	SRY-box 21	Nucleus	transcription regulator
6,22E-09	2,634	ENSRNOG00000058173	Sox3	SRY-box 3	Nucleus	transcription regulator
8,39E-08	-1,199	ENSRNOG00000006098	SOX30	SRY-box 30	Nucleus	transcription regulator
1,69E-02	-1,376	ENSRNOG00000020514	SOX6	SRY-box 6	Nucleus	transcription regulator
8,06E-09	-3,788	ENSRNOG00000012049	SOX7	SRY-box 7	Nucleus	transcription regulator
5,41E-03	-0,732	ENSRNOG00000060479	SP3	Sp3 transcription factor	Nucleus	transcription regulator
5,92E-10	-1,813	ENSRNOG00000054086	SP5	Sp5 transcription factor	Nucleus	transcription regulator
6,26E-04	-2,148	ENSRNOG00000023551	SP6	Sp6 transcription factor	Nucleus	transcription regulator
5,55E-15	-2,299	ENSRNOG00000005943	SP8	Sp8 transcription factor	Nucleus	transcription regulator
3,56E-07	1,665	ENSRNOG00000028187	SP9	Sp9 transcription factor	Other	other
1,28E-04	-1,261	ENSRNOG00000010078	SPAG1	sperm associated antigen 1	Cytoplasm	other
9,69E-06	-2,514	ENSRNOG00000011777	SPAG5	sperm associated antigen 5	Nucleus	peptidase
1,74E-03	-1,781	ENSRNOG00000017462	SPATA5	spermatogenesis associated 5	Cytoplasm	other
5,60E-07	-2,655	ENSRNOG00000000491	SPDEF	SAM pointed domain containing ETS transcription factor	Nucleus	transcription regulator
1,53E-07	-2,559	ENSRNOG00000004534	SPDYA	speedy/RINGO cell cycle regulator family member A	Nucleus	other
2,35E-02	-3,016	ENSRNOG00000021247	SPEF1	sperm flagellar 1	Cytoplasm	other
1,03E-05	-3,823	ENSRNOG00000058939	SPEM2	SPEM family member 2	Other	other
1,21E-02	0,772	ENSRNOG00000012172	SPI1	Spi-1 proto-oncogene	Nucleus	transcription regulator
8,94E-03	-1,802	ENSRNOG00000025061	SPINDOC	spindlin interactor and repressor of chromatin binding	Other	other
1,25E-12	-3,020	ENSRNOG00000012811	SPINT1	serine peptidase inhibitor, Kunitz type 1	Extracellular Space	other
5,89E-07	-1,647	ENSRNOG00000016920	SPIRE2	spire type actin nucleation factor 2	Cytoplasm	other
2,79E-07	-3,277	ENSRNOG00000015873	SPNS3	sphingolipid transporter 3 (putative)	Other	other
2,02E-04	-1,236	ENSRNOG00000004888	SPRED2	sprouty related EVH1 domain containing 2	Extracellular Space	cytokine
1,27E-04	-0,965	ENSRNOG00000021330	SPRTN	SprT-like N-terminal domain	Nucleus	other
2,79E-02	2,696	ENSRNOG00000003537	SPTA1	spectrin alpha, erythrocytic 1	Cytoplasm	other
2,28E-04	-2,400	ENSRNOG00000006911	SPTB	spectrin beta, erythrocytic	Plasma Membrane	other
6,16E-04	0,700	ENSRNOG00000010882	SPTLC1	serine palmitoyltransferase long chain base subunit 1	Cytoplasm	enzyme
6,21E-08	-1,997	ENSRNOG00000011475	SRCIN1	SRC kinase signaling inhibitor 1	Cytoplasm	other
5,50E-05	-1,488	ENSRNOG00000017601	SRD5A1	steroid 5 alpha-reductase 1	Cytoplasm	enzyme	dutasteride/tamsulosin, 5-alpha-reductase inhibitor, ethinyl estradiol/levonorgestrel, estradiol/levonorgestrel, levonorgestrel, finasteride, dutasteride
2,97E-03	-3,388	ENSRNOG00000004603	SRGAP1	SLIT-ROBO Rho GTPase activating protein 1	Cytoplasm	other
4,86E-02	3,130	ENSRNOG00000039666	SRPX	sushi repeat containing protein X-linked	Cytoplasm	other
6,43E-06	-2,086	ENSRNOG00000001439	Srrm3	serine/arginine repetitive matrix 3	Other	other
2,90E-02	-0,281	ENSRNOG00000019698	SSBP4	single stranded DNA binding protein 4	Nucleus	transcription regulator
3,91E-02	-2,067	ENSRNOG00000000695	SSH1	slingshot protein phosphatase 1	Cytoplasm	phosphatase
3,09E-02	0,624	ENSRNOG00000010345	SSMEM1	serine rich single-pass membrane protein 1	Other	other
5,17E-07	-2,567	ENSRNOG00000025848	SSPO	SCO-spondin	Cytoplasm	other
1,01E-12	-3,408	ENSRNOG00000002793	SSTR2	somatostatin receptor 2	Plasma Membrane	G-protein coupled receptor	pasireotide, BIM 23A760, edotreotide, octreotide/prednisone, everolimus/pasireotide, 177Lu-edotreotide, haloperidol/octreotide, XmAb18087, lanreotide, octreotide
6,02E-09	-2,343	ENSRNOG00000007332	SSTR3	somatostatin receptor 3	Plasma Membrane	G-protein coupled receptor	pasireotide, everolimus/pasireotide, haloperidol/octreotide, octreotide
1,72E-02	-1,502	ENSRNOG00000005903	ST14	suppression of tumorigenicity 14	Plasma Membrane	peptidase
1,79E-06	-2,442	ENSRNOG00000056894	ST6GALNAC3	ST6 N-acetylgalactosaminide alpha-2,6-sialyltransferase 3	Cytoplasm	enzyme
6,80E-10	-3,119	ENSRNOG00000022691	ST8SIA5	ST8 alpha-N-acetyl-neuraminide alpha-2,8-sialyltransferase 5	Cytoplasm	enzyme
1,54E-08	-3,736	ENSRNOG00000018434	STAB1	stabilin 1	Plasma Membrane	transporter
1,54E-11	-2,506	ENSRNOG00000038948	STAB2	stabilin 2	Plasma Membrane	transmembrane receptor
1,22E-09	-2,105	ENSRNOG00000004805	STAC2	SH3 and cysteine rich domain 2	Plasma Membrane	other
3,40E-06	-0,262	ENSRNOG00000002014	STAP1	signal transducing adaptor family member 1	Cytoplasm	other
1,48E-06	-3,805	ENSRNOG00000020729	STC2	stanniocalcin 2	Extracellular Space	other
4,24E-09	-0,623	ENSRNOG00000002956	STIM2	stromal interaction molecule 2	Plasma Membrane	transporter
1,73E-05	-1,755	ENSRNOG00000004217	STK10	serine/threonine kinase 10	Cytoplasm	kinase
4,76E-06	-2,824	ENSRNOG00000027066	STK32A	serine/threonine kinase 32A	Other	kinase
4,67E-03	-0,311	ENSRNOG00000006962	STK32C	serine/threonine kinase 32C	Other	kinase
2,48E-09	-3,188	ENSRNOG00000006002	STK35	serine/threonine kinase 35	Cytoplasm	kinase
8,65E-06	-2,413	ENSRNOG00000027911	STKLD1	serine/threonine kinase like domain containing 1	Other	kinase
3,33E-04	-2,317	ENSRNOG00000016810	STMN1	stathmin 1	Cytoplasm	other
1,60E-09	-1,542	ENSRNOG00000013657	STMN3	stathmin 3	Nucleus	other
2,35E-07	-1,404	ENSRNOG00000009590	STOX2	storkhead box 2	Other	other
4,71E-08	-4,143	ENSRNOG00000008312	STRA6	stimulated by retinoic acid 6	Plasma Membrane	transporter
1,75E-04	-2,574	ENSRNOG00000014845	STRC	stereocilin	Extracellular Space	other
8,07E-03	1,787	ENSRNOG00000014902	STX11	syntaxin 11	Plasma Membrane	transporter
5,26E-10	-1,959	ENSRNOG00000019193	STX1B	syntaxin 1B	Plasma Membrane	other
1,70E-09	-2,377	ENSRNOG00000000994	STXBP2	syntaxin binding protein 2	Plasma Membrane	transporter
2,40E-05	2,017	ENSRNOG00000032768	STXBP4	syntaxin binding protein 4	Cytoplasm	other
5,91E-03	-2,140	ENSRNOG00000021046	SULT2B1	sulfotransferase family 2B member 1	Cytoplasm	enzyme
8,69E-06	-2,348	ENSRNOG00000056819	SUSD1	sushi domain containing 1	Other	other
6,17E-05	-0,455	ENSRNOG00000033389	SUSD2	sushi domain containing 2	Extracellular Space	other
2,15E-07	-3,091	ENSRNOG00000039576	SUV39H1	suppressor of variegation 3-9 homolog 1	Nucleus	enzyme
1,17E-16	-3,657	ENSRNOG00000008714	Svs1	seminal vesicle secretory protein 1	Other	enzyme
2,82E-03	0,364	ENSRNOG00000016835	SYCP1	synaptonemal complex protein 1	Nucleus	other
4,07E-04	-1,317	ENSRNOG00000026186	SYDE2	synapse defective Rho GTPase homolog 2	Cytoplasm	other
6,83E-07	-0,385	ENSRNOG00000010365	SYN1	synapsin I	Plasma Membrane	transporter
3,11E-02	0,338	ENSRNOG00000008157	SYN2	synapsin II	Plasma Membrane	other
3,03E-10	-2,209	ENSRNOG00000005287	SYNE3	spectrin repeat containing nuclear envelope family member 3	Nucleus	other
2,71E-05	-0,393	ENSRNOG00000019780	SYPL2	synaptophysin like 2	Other	other
1,98E-05	-3,053	ENSRNOG00000019306	SYT12	synaptotagmin 12	Plasma Membrane	transporter
7,39E-06	-2,962	ENSRNOG00000051688	SYT15	synaptotagmin 15	Cytoplasm	transporter
7,19E-11	-2,227	ENSRNOG00000004756	SYT2	synaptotagmin 2	Cytoplasm	transporter
2,21E-11	-3,605	ENSRNOG00000019163	SYT6	synaptotagmin 6	Cytoplasm	transporter
8,18E-10	-1,258	ENSRNOG00000026432	Syt7	synaptotagmin 7	Cytoplasm	other
8,49E-10	-2,609	ENSRNOG00000009372	TACR3	tachykinin receptor 3	Plasma Membrane	G-protein coupled receptor	talnetant, SSR-146977
9,04E-04	-2,152	ENSRNOG00000034022	TAF2	TATA-box binding protein associated factor 2	Nucleus	transcription regulator
1,06E-02	-1,573	ENSRNOG00000020274	TAF5	TATA-box binding protein associated factor 5	Nucleus	transcription regulator
1,73E-04	-1,711	ENSRNOG00000019419	TAF6L	TATA-box binding protein associated factor 6 like	Nucleus	transcription regulator
1,42E-12	3,714	ENSRNOG00000017628	TAGLN	transgelin	Cytoplasm	other
2,06E-06	-1,989	ENSRNOG00000025051	TAL1	TAL bHLH transcription factor 1, erythroid differentiation factor	Nucleus	transcription regulator
7,85E-03	-0,685	ENSRNOG00000053574	TARBP1	TAR (HIV-1) RNA binding protein 1	Nucleus	transcription regulator
6,28E-09	-3,181	ENSRNOG00000009708	TAS1R1	taste 1 receptor member 1	Plasma Membrane	G-protein coupled receptor
6,89E-07	0,426	ENSRNOG00000000564	TBATA	thymus, brain and testes associated	Cytoplasm	other
6,22E-09	3,531	ENSRNOG00000036598	Tbc1d12	TBC1 domain family, member 12	Other	other
6,14E-04	-2,513	ENSRNOG00000049758	TBC1D16	TBC1 domain family member 16	Extracellular Space	other
1,17E-08	-2,663	ENSRNOG00000052204	TBC1D24	TBC1 domain family member 24	Cytoplasm	other
2,18E-10	-1,307	ENSRNOG00000023951	TBC1D30	TBC1 domain family member 30	Cytoplasm	other
4,19E-03	1,576	ENSRNOG00000009431	TBC1D4	TBC1 domain family member 4	Cytoplasm	other
1,61E-02	2,427	ENSRNOG00000048291	TBCC	tubulin folding cofactor C	Cytoplasm	enzyme
1,89E-04	-1,721	ENSRNOG00000009370	TBKBP1	TBK1 binding protein 1	Other	other
2,66E-03	1,075	ENSRNOG00000005049	TBR1	T-box, brain 1	Nucleus	transcription regulator
2,02E-10	-2,772	ENSRNOG00000017944	TBX10	T-box 10	Nucleus	transcription regulator
2,78E-06	0,686	ENSRNOG00000010685	TBX18	T-box 18	Nucleus	transcription regulator
4,55E-09	-3,682	ENSRNOG00000002979	Tbx19	T-box 19	Other	transcription regulator
4,92E-07	-1,865	ENSRNOG00000003517	Tbx2	T-box 2	Nucleus	transcription regulator
1,96E-05	0,275	ENSRNOG00000008706	TBX3	T-box 3	Nucleus	transcription regulator
4,50E-09	-2,234	ENSRNOG00000003544	TBX4	T-box 4	Nucleus	transcription regulator
5,34E-03	-1,318	ENSRNOG00000020585	TBXA2R	thromboxane A2 receptor	Plasma Membrane	G-protein coupled receptor	S-18886, ridogrel, torsemide
6,27E-04	-3,948	ENSRNOG00000004085	TCAIM	T cell activation inhibitor, mitochondrial	Cytoplasm	other
1,55E-04	-4,195	ENSRNOG00000037645	TCEAL7	transcription elongation factor A like 7	Nucleus	transcription regulator
1,00E-03	-1,547	ENSRNOG00000009585	TCF20	transcription factor 20	Nucleus	transcription regulator
[truncated: 615 more rows]

## Sheet: DEGs AR7 vs Unpatterned
Adjusted p value < 0.05 are shown			List of differentially expressed genes in AR7 vs Unpatterned cells.
Expr p-value	Expr Log Ratio	ID	Symbol	Entrez Gene Name	Location	Type(s)	Drug(s)
2,47E-08	-2,305	ENSRNOG00000023612	1600015I10Rik	RIKEN cDNA 1600015I10 gene	Other	other
1,53E-04	-2,157	ENSRNOG00000026582	4921501E09Rik	RIKEN cDNA 4921501E09 gene	Extracellular Space	other
7,82E-03	1,289	ENSRNOG00000022181	4921509C19Rik (includes others)	RIKEN cDNA 4921509C19 gene	Other	other
9,13E-03	-2,687	ENSRNOG00000039504	5830473C10Rik	RIKEN cDNA 5830473C10 gene	Other	other
3,22E-04	-0,287	ENSRNOG00000042899	9530053A07Rik	RIKEN cDNA 9530053A07 gene	Other	other
2,61E-02	-4,317	ENSRNOG00000000967	AACS	acetoacetyl-CoA synthetase	Cytoplasm	enzyme
1,20E-07	-2,735	ENSRNOG00000018317	AAK1	AP2 associated kinase 1	Cytoplasm	kinase
3,58E-02	-3,215	ENSRNOG00000012584	AAMDC	adipogenesis associated Mth938 domain containing	Cytoplasm	other
8,19E-05	1,071	ENSRNOG00000004708	AARD	alanine and arginine rich domain containing protein	Other	other
2,48E-07	3,355	ENSRNOG00000004392	AATK	apoptosis associated tyrosine kinase	Cytoplasm	kinase
3,58E-02	-2,921	ENSRNOG00000039656	Abca17	ATP-binding cassette, sub-family A (ABC1), member 17	Cytoplasm	other
2,41E-09	-1,943	ENSRNOG00000012892	ABCA4	ATP binding cassette subfamily A member 4	Plasma Membrane	transporter
3,71E-07	1,854	ENSRNOG00000004378	ABCA5	ATP binding cassette subfamily A member 5	Plasma Membrane	transporter
1,59E-03	-1,844	ENSRNOG00000017993	ABCB10	ATP binding cassette subfamily B member 10	Cytoplasm	transporter
9,96E-09	-2,275	ENSRNOG00000001082	ABCB9	ATP binding cassette subfamily B member 9	Cytoplasm	transporter
1,43E-05	-1,126	ENSRNOG00000018863	ABCC10	ATP binding cassette subfamily C member 10	Plasma Membrane	transporter
9,44E-03	-2,425	ENSRNOG00000002948	ABCC3	ATP binding cassette subfamily C member 3	Plasma Membrane	transporter
4,20E-02	-1,521	ENSRNOG00000010064	ABCC4	ATP binding cassette subfamily C member 4	Plasma Membrane	transporter
4,90E-06	-1,314	ENSRNOG00000028781	ABCC6	ATP binding cassette subfamily C member 6	Plasma Membrane	transporter
2,17E-06	-2,948	ENSRNOG00000015538	ABCD2	ATP binding cassette subfamily D member 2	Cytoplasm	transporter
1,88E-02	-1,235	ENSRNOG00000001158	ABCG1	ATP binding cassette subfamily G member 1	Plasma Membrane	transporter
2,18E-06	1,655	ENSRNOG00000015002	ABHD15	abhydrolase domain containing 15	Extracellular Space	other
1,47E-04	-0,828	ENSRNOG00000013692	ABHD18	abhydrolase domain containing 18	Other	other
1,14E-09	-4,338	ENSRNOG00000001627	Abi3bp	ABI gene family, member 3 (NESH) binding protein	Extracellular Space	other
3,44E-03	-1,618	ENSRNOG00000004305	ABL2	ABL proto-oncogene 2, non-receptor tyrosine kinase	Cytoplasm	kinase	nilotinib, dasatinib
1,60E-03	-1,048	ENSRNOG00000007882	ABLIM2	actin binding LIM protein family member 2	Cytoplasm	other
3,23E-03	2,122	ENSRNOG00000019365	ABLIM3	actin binding LIM protein family member 3	Cytoplasm	other
2,97E-02	-1,267	ENSRNOG00000008510	ABTB2	ankyrin repeat and BTB domain containing 2	Nucleus	other
8,29E-03	-1,172	ENSRNOG00000012966	ACADL	acyl-CoA dehydrogenase long chain	Cytoplasm	enzyme
2,64E-03	3,366	ENSRNOG00000028992	Acan	aggrecan	Extracellular Space	other
2,74E-05	-0,845	ENSRNOG00000015674	ACAP1	ArfGAP with coiled-coil, ankyrin repeat and PH domains 1	Plasma Membrane	other
1,03E-03	-0,942	ENSRNOG00000022307	ACAP3	ArfGAP with coiled-coil, ankyrin repeat and PH domains 3	Nucleus	transcription regulator
4,12E-08	-4,836	ENSRNOG00000007467	Ace3	angiotensin I converting enzyme (peptidyl-dipeptidase A) 3	Cytoplasm	other
1,25E-05	-1,576	ENSRNOG00000008474	ACOX3	acyl-CoA oxidase 3, pristanoyl	Cytoplasm	enzyme
4,86E-04	-0,279	ENSRNOG00000011381	ACSBG1	acyl-CoA synthetase bubblegum family member 1	Cytoplasm	enzyme
4,36E-02	-0,596	ENSRNOG00000031211	ACSM5	acyl-CoA synthetase medium chain family member 5	Other	enzyme
3,97E-03	-0,766	ENSRNOG00000007102	ACSS1	acyl-CoA synthetase short chain family member 1	Cytoplasm	enzyme
7,33E-04	-1,897	ENSRNOG00000034254	ACTB	actin beta	Cytoplasm	other
2,87E-09	-2,054	ENSRNOG00000008536	ACTC1	actin, alpha, cardiac muscle 1	Cytoplasm	enzyme
1,52E-02	-1,269	ENSRNOG00000036701	ACTG1	actin gamma 1	Cytoplasm	other
5,44E-06	-4,023	ENSRNOG00000029401	ACTG2	actin, gamma 2, smooth muscle, enteric	Cytoplasm	other
4,88E-04	-1,384	ENSRNOG00000014477	ACVR2B	activin A receptor type 2B	Plasma Membrane	kinase
5,56E-04	-1,845	ENSRNOG00000002753	ADAM11	ADAM metallopeptidase domain 11	Plasma Membrane	peptidase
5,68E-09	-1,706	ENSRNOG00000012424	ADAM23	ADAM metallopeptidase domain 23	Plasma Membrane	peptidase
2,41E-02	-0,882	ENSRNOG00000019044	ADAM30	ADAM metallopeptidase domain 30	Plasma Membrane	peptidase
7,64E-06	-3,613	ENSRNOG00000001607	ADAMTS1	ADAM metallopeptidase with thrombospondin type 1 motif 1	Extracellular Space	peptidase
3,78E-02	-2,040	ENSRNOG00000005780	ADAMTS13	ADAM metallopeptidase with thrombospondin type 1 motif 13	Extracellular Space	peptidase
1,31E-03	-0,370	ENSRNOG00000009892	ADAMTS15	ADAM metallopeptidase with thrombospondin type 1 motif 15	Extracellular Space	peptidase
2,34E-04	1,571	ENSRNOG00000037080	ADAMTS17	ADAM metallopeptidase with thrombospondin type 1 motif 17	Extracellular Space	other
3,55E-07	-1,380	ENSRNOG00000019577	Adamts19	ADAM metallopeptidase with thrombospondin type 1 motif, 19	Other	other
1,05E-02	1,498	ENSRNOG00000033397	ADAMTS20	ADAM metallopeptidase with thrombospondin type 1 motif 20	Extracellular Space	peptidase
7,11E-09	-1,123	ENSRNOG00000003538	ADAMTS4	ADAM metallopeptidase with thrombospondin type 1 motif 4	Extracellular Space	peptidase
2,15E-10	-1,287	ENSRNOG00000012655	ADAMTS6	ADAM metallopeptidase with thrombospondin type 1 motif 6	Extracellular Space	peptidase
3,85E-05	-1,768	ENSRNOG00000023257	ADAMTS9	ADAM metallopeptidase with thrombospondin type 1 motif 9	Extracellular Space	peptidase
2,55E-12	-2,992	ENSRNOG00000054033	ADAP1	ArfGAP with dual PH domains 1	Nucleus	other
5,44E-05	-2,051	ENSRNOG00000010005	ADCK2	aarF domain containing kinase 2	Cytoplasm	kinase
1,22E-09	-0,820	ENSRNOG00000059479	ADCY1	adenylate cyclase 1	Plasma Membrane	enzyme
1,70E-03	-1,153	ENSRNOG00000002229	ADCY5	adenylate cyclase 5	Plasma Membrane	enzyme
1,09E-03	1,176	ENSRNOG00000004890	ADCY8	adenylate cyclase 8	Plasma Membrane	enzyme
4,21E-06	0,528	ENSRNOG00000049768	ADCY9	adenylate cyclase 9	Plasma Membrane	enzyme
5,46E-03	-1,917	ENSRNOG00000012098	ADCYAP1R1	ADCYAP receptor type I	Plasma Membrane	G-protein coupled receptor
8,17E-04	0,838	ENSRNOG00000014375	ADGRB2	adhesion G protein-coupled receptor B2	Plasma Membrane	G-protein coupled receptor
4,54E-06	0,967	ENSRNOG00000012045	ADGRB3	adhesion G protein-coupled receptor B3	Plasma Membrane	G-protein coupled receptor
4,42E-04	-1,233	ENSRNOG00000023536	ADGRD1	adhesion G protein-coupled receptor D1	Plasma Membrane	G-protein coupled receptor
1,88E-05	-4,147	ENSRNOG00000046254	ADGRE1	adhesion G protein-coupled receptor E1	Plasma Membrane	G-protein coupled receptor
3,12E-03	-2,197	ENSRNOG00000004489	ADGRE5	adhesion G protein-coupled receptor E5	Plasma Membrane	G-protein coupled receptor
5,11E-05	-1,160	ENSRNOG00000025603	ADGRF2	adhesion G protein-coupled receptor F2	Plasma Membrane	G-protein coupled receptor
3,39E-06	-2,484	ENSRNOG00000024766	ADGRF3	adhesion G protein-coupled receptor F3	Plasma Membrane	G-protein coupled receptor
4,90E-04	-1,667	ENSRNOG00000029134	ADGRL1	adhesion G protein-coupled receptor L1	Plasma Membrane	G-protein coupled receptor
4,09E-03	-2,534	ENSRNOG00000001821	ADIPOQ	adiponectin, C1Q and collagen domain containing	Extracellular Space	other
3,76E-04	-3,043	ENSRNOG00000027030	ADM	adrenomedullin	Extracellular Space	other
1,26E-07	-2,582	ENSRNOG00000000639	ADO	2-aminoethanethiol dioxygenase	Cytoplasm	enzyme
1,83E-04	-0,972	ENSRNOG00000003442	ADORA1	adenosine A1 receptor	Plasma Membrane	G-protein coupled receptor	adenosine, dyphylline, aspirin/butalbital/caffeine, acetaminophen/caffeine/dihydrocodeine, acetaminophen/aspirin/caffeine, caffeine/ergotamine, aspirin/caffeine/propoxyphene, aspirin/butalbital/caffeine/codeine, aspirin/caffeine/dihydrocodeine, caffeine/ethanol, acetaminophen/butalbital/caffeine, aminophylline, aspirin/caffeine/orphenadrine, clofarabine, acetaminophen/butalbital/caffeine/codeine,…
4,22E-02	-0,659	ENSRNOG00000002922	ADORA2B	adenosine A2b receptor	Plasma Membrane	G-protein coupled receptor	adenosine, enprofylline, dyphylline, aspirin/butalbital/caffeine, acetaminophen/caffeine/dihydrocodeine, acetaminophen/aspirin/caffeine, caffeine/ergotamine, aspirin/caffeine/propoxyphene, aspirin/butalbital/caffeine/codeine, aspirin/caffeine/dihydrocodeine, acetaminophen/butalbital/caffeine, aspirin/caffeine/orphenadrine, acetaminophen/butalbital/caffeine/codeine, theophylline, caffeine, acetami…
5,68E-04	-2,874	ENSRNOG00000060087	ADRA1B	adrenoceptor alpha 1B	Plasma Membrane	G-protein coupled receptor	paliperidone, risperidone, antazoline/naphazoline, acetaminophen/clemastine/pseudoephedrine, articaine/epinephrine, bupivacaine/epinephrine, caffeine/ergotamine, acetaminophen/dexbrompheniramine/pseudoephedrine, dapiprazole, dexbrompheniramine/pseudoephedrine, chlorpheniramine/ibuprofen/pseudoephedrine, dipivefrin, cetirizine/pseudoephedrine, asenapine, epinephrine/prilocaine, epinephrine/lidocai…
2,28E-06	-2,965	ENSRNOG00000021256	ADRA1D	adrenoceptor alpha 1D	Plasma Membrane	G-protein coupled receptor	paliperidone, risperidone, antazoline/naphazoline, acetaminophen/clemastine/pseudoephedrine, articaine/epinephrine, caffeine/ergotamine, acetaminophen/dexbrompheniramine/pseudoephedrine, dapiprazole, dexbrompheniramine/pseudoephedrine, chlorpheniramine/ibuprofen/pseudoephedrine, dipivefrin, cetirizine/pseudoephedrine, asenapine, epinephrine/prilocaine, epinephrine/lidocaine, DL 017, myogane, UK-2…
5,67E-12	-0,405	ENSRNOG00000047545	ADRA2A	adrenoceptor alpha 2A	Plasma Membrane	G-protein coupled receptor	paliperidone, risperidone, antazoline/naphazoline, acetaminophen/clemastine/pseudoephedrine, articaine/epinephrine, bupivacaine/epinephrine, caffeine/ergotamine, acetaminophen/dexbrompheniramine/pseudoephedrine, dapiprazole, dexbrompheniramine/pseudoephedrine, chlorpheniramine/ibuprofen/pseudoephedrine, dipivefrin, cetirizine/pseudoephedrine, asenapine, epinephrine/prilocaine, epinephrine/lidocai…
1,07E-08	-0,638	ENSRNOG00000013887	ADRA2B	adrenoceptor alpha 2B	Plasma Membrane	G-protein coupled receptor	paliperidone, risperidone, acetaminophen/clemastine/pseudoephedrine, articaine/epinephrine, bupivacaine/epinephrine, caffeine/ergotamine, acetaminophen/dexbrompheniramine/pseudoephedrine, dapiprazole, dexbrompheniramine/pseudoephedrine, chlorpheniramine/ibuprofen/pseudoephedrine, dipivefrin, cetirizine/pseudoephedrine, asenapine, epinephrine/prilocaine, epinephrine/lidocaine, myogane, dextrometho…
2,43E-03	1,605	ENSRNOG00000009299	ADRA2C	adrenoceptor alpha 2C	Plasma Membrane	G-protein coupled receptor	paliperidone, risperidone, antazoline/naphazoline, acetaminophen/clemastine/pseudoephedrine, articaine/epinephrine, caffeine/ergotamine, acetaminophen/dexbrompheniramine/pseudoephedrine, dapiprazole, dexbrompheniramine/pseudoephedrine, chlorpheniramine/ibuprofen/pseudoephedrine, dipivefrin, cetirizine/pseudoephedrine, asenapine, epinephrine/prilocaine, epinephrine/lidocaine, myogane, lurasidone, …
1,85E-04	-2,228	ENSRNOG00000017002	ADRB1	adrenoceptor beta 1	Plasma Membrane	G-protein coupled receptor	articaine/epinephrine, bupivacaine/epinephrine, carteolol, dipivefrin, epinephrine/prilocaine, epinephrine/lidocaine, KUL 7211, celiprolol, myogane, practolol, nebivolol, bopindolol, latanoprost/timolol, epinephrine/methotrexate, nebivolol/valsartan, bisoprolol/hydrochlorothiazide, amiodarone, carvedilol, ephedrine, guanethidine, levalbuterol, propranolol, dexamethasone/olanzapine, betaxolol, pin…
2,70E-03	-1,646	ENSRNOG00000018830	AFF3	AF4/FMR2 family member 3	Nucleus	transcription regulator
8,07E-08	-3,176	ENSRNOG00000050205	AFMID	arylformamidase	Nucleus	enzyme
9,96E-03	-2,876	ENSRNOG00000019476	AGAP1	ArfGAP with GTPase domain, ankyrin repeat and PH domain 1	Cytoplasm	enzyme
4,69E-08	2,823	ENSRNOG00000025584	AGAP2	ArfGAP with GTPase domain, ankyrin repeat and PH domain 2	Nucleus	enzyme
1,23E-05	-3,898	ENSRNOG00000012315	AGMAT	agmatinase	Cytoplasm	enzyme
2,39E-04	-2,638	ENSRNOG00000055915	AGO1	argonaute 1, RISC catalytic component	Cytoplasm	translation regulator
3,48E-04	-0,293	ENSRNOG00000001547	AGPS	alkylglycerone phosphate synthase	Cytoplasm	enzyme
2,18E-02	-3,467	ENSRNOG00000018445	AGT	angiotensinogen	Extracellular Space	growth factor
3,81E-07	-1,157	ENSRNOG00000039300	AHCYL2	adenosylhomocysteinase like 2	Other	enzyme
2,28E-02	1,232	ENSRNOG00000015297	AI661453	expressed sequence AI661453	Other	other
4,69E-08	3,866	ENSRNOG00000033863	AJM1	apical junction component 1 homolog	Other	other
7,74E-04	1,065	ENSRNOG00000046947	AK5	adenylate kinase 5	Cytoplasm	kinase
7,74E-04	1,173	ENSRNOG00000037688	AK9	adenylate kinase 9	Nucleus	kinase
7,09E-05	-1,522	ENSRNOG00000028211	Akap17a	A-kinase anchoring protein 17A	Nucleus	other
1,54E-02	-2,659	ENSRNOG00000059227	AKAP3	A-kinase anchoring protein 3	Cytoplasm	other
3,89E-08	-2,647	ENSRNOG00000008005	AKNA	AT-hook transcription factor	Nucleus	transcription regulator
2,13E-02	-3,190	ENSRNOG00000000167	ALAS2	5'-aminolevulinate synthase 2	Cytoplasm	enzyme
5,23E-10	-1,914	ENSRNOG00000052070	ALDH1A3	aldehyde dehydrogenase 1 family member A3	Cytoplasm	enzyme
4,84E-02	-1,498	ENSRNOG00000023538	ALDH5A1	aldehyde dehydrogenase 5 family member A1	Cytoplasm	enzyme	valproic acid
2,45E-04	-1,601	ENSRNOG00000052802	ALDOA	aldolase, fructose-bisphosphate A	Cytoplasm	enzyme
6,19E-03	-0,633	ENSRNOG00000014511	ALG10	ALG10, alpha-1,2-glucosyltransferase	Cytoplasm	enzyme
2,23E-02	0,962	ENSRNOG00000008683	ALK	ALK receptor tyrosine kinase	Plasma Membrane	kinase	crizotinib, ceritinib, alectinib, brigatinib, TSR-011, entrectinib, lorlatinib, ASP3026, CEP-37440, ensartinib, gilteritinib, ALK inhibitor, CT-707, TPX-0005, PLB1003, crizotinib/prednisolone, crizotinib/gemcitabine, crizotinib/erlotinib, crizotinib/gefitinib, crizotinib/pazopanib
2,40E-03	-2,264	ENSRNOG00000012264	ALKBH1	alkB homolog 1, histone H2A dioxygenase	Cytoplasm	enzyme
7,02E-03	-1,273	ENSRNOG00000028584	ALKBH2	alkB homolog 2, alpha-ketoglutarate dependent dioxygenase	Nucleus	enzyme
3,81E-06	2,323	ENSRNOG00000027037	ALOX12	arachidonate 12-lipoxygenase, 12S type	Cytoplasm	enzyme	sulfasalazine, balsalazide, mesalamine, masoprocol
1,78E-02	-1,824	ENSRNOG00000019183	ALOX15	arachidonate 15-lipoxygenase	Cytoplasm	enzyme
4,23E-08	-5,693	ENSRNOG00000000907	ALOX5AP	arachidonate 5-lipoxygenase activating protein	Plasma Membrane	other
1,95E-05	-2,702	ENSRNOG00000013954	ALPL	alkaline phosphatase, liver/bone/kidney	Plasma Membrane	phosphatase
1,99E-02	-1,421	ENSRNOG00000023280	ALS2	ALS2, alsin Rho guanine nucleotide exchange factor	Cytoplasm	other
2,86E-03	-1,005	ENSRNOG00000033921	ALS2CL	ALS2 C-terminal like	Cytoplasm	other
2,94E-02	-3,176	ENSRNOG00000036687	ALYREF	Aly/REF export factor	Nucleus	transcription regulator
2,01E-04	-1,643	ENSRNOG00000007984	AMER1	APC membrane recruitment protein 1	Plasma Membrane	other
1,56E-02	-0,337	ENSRNOG00000007032	AMIGO2	adhesion molecule with Ig like domain 2	Plasma Membrane	other
3,56E-07	2,219	ENSRNOG00000009050	AMN	amnion associated transmembrane protein	Plasma Membrane	other
3,10E-02	-5,277	ENSRNOG00000016678	ANGPTL2	angiopoietin like 2	Extracellular Space	other
1,08E-04	-1,102	ENSRNOG00000020603	ANGPTL6	angiopoietin like 6	Extracellular Space	other
4,02E-09	-1,975	ENSRNOG00000018241	ANK1	ankyrin 1	Plasma Membrane	other
1,22E-08	-2,671	ENSRNOG00000011076	ANK2	ankyrin 2	Plasma Membrane	other
1,75E-08	-1,139	ENSRNOG00000017156	ANKLE1	ankyrin repeat and LEM domain containing 1	Cytoplasm	enzyme
9,69E-04	-1,935	ENSRNOG00000018598	ANKRD1	ankyrin repeat domain 1	Cytoplasm	transcription regulator
2,89E-04	-0,747	ENSRNOG00000014742	ANKRD13B	ankyrin repeat domain 13B	Plasma Membrane	other
2,81E-02	-2,183	ENSRNOG00000011340	ANKRD13C	ankyrin repeat domain 13C	Cytoplasm	other
3,93E-07	-1,140	ENSRNOG00000010888	ANKRD33B	ankyrin repeat domain 33B	Other	other
4,22E-02	-0,764	ENSRNOG00000033741	ANKRD34A	ankyrin repeat domain 34A	Cytoplasm	other
4,70E-07	0,379	ENSRNOG00000031335	ANKRD37	ankyrin repeat domain 37	Cytoplasm	other
8,43E-06	-2,823	ENSRNOG00000023995	ANKRD39	ankyrin repeat domain 39	Other	other
1,09E-03	-2,820	ENSRNOG00000030597	ANKRD52	ankyrin repeat domain 52	Nucleus	transcription regulator
2,64E-03	2,131	ENSRNOG00000013555	ANKRD55	ankyrin repeat domain 55	Nucleus	transcription regulator
6,30E-06	-1,742	ENSRNOG00000007110	ANKRD6	ankyrin repeat domain 6	Nucleus	transcription regulator
7,74E-04	1,485	ENSRNOG00000042446	ANKRD63	ankyrin repeat domain 63	Other	other
1,97E-02	-0,270	ENSRNOG00000000498	ANKS1A	ankyrin repeat and sterile alpha motif domain containing 1A	Cytoplasm	other
4,29E-02	-0,870	ENSRNOG00000023309	ANKS6	ankyrin repeat and sterile alpha motif domain containing 6	Cytoplasm	other
2,18E-06	1,606	ENSRNOG00000058662	ANO8	anoctamin 8	Plasma Membrane	ion channel
1,32E-05	-5,002	ENSRNOG00000002045	ANXA3	annexin A3	Cytoplasm	enzyme
3,04E-06	2,577	ENSRNOG00000001353	AP4M1	adaptor related protein complex 4 subunit mu 1	Cytoplasm	other
1,70E-06	-2,021	ENSRNOG00000014928	APBA1	amyloid beta precursor protein binding family A member 1	Cytoplasm	transporter
2,26E-03	-2,132	ENSRNOG00000020466	APBA3	amyloid beta precursor protein binding family A member 3	Cytoplasm	transporter
2,89E-06	-2,311	ENSRNOG00000017803	APBB1IP	amyloid beta precursor protein binding family B member 1 interacting protein	Cytoplasm	other
6,74E-07	0,291	ENSRNOG00000043304	APCDD1	APC down-regulated 1	Plasma Membrane	other
3,62E-04	-0,871	ENSRNOG00000020851	APLP1	amyloid beta precursor like protein 1	Extracellular Space	other
5,00E-02	-1,468	ENSRNOG00000018454	APOE	apolipoprotein E	Extracellular Space	transporter
8,50E-04	0,311	ENSRNOG00000007830	APOLD1	apolipoprotein L domain containing 1	Other	other
5,18E-08	-1,326	ENSRNOG00000054378	AQP2	aquaporin 2	Plasma Membrane	transporter
7,15E-06	-0,642	ENSRNOG00000061883	AQP9	aquaporin 9	Plasma Membrane	transporter
4,74E-04	-1,165	ENSRNOG00000055527	ARAP3	ArfGAP with RhoGAP domain, ankyrin repeat and PH domain 3	Cytoplasm	other
5,12E-08	-5,694	ENSRNOG00000043465	ARC	activity regulated cytoskeleton associated protein	Cytoplasm	other
4,32E-07	-2,351	ENSRNOG00000002754	AREG	amphiregulin	Extracellular Space	growth factor
3,92E-02	-0,767	ENSRNOG00000007485	ARFGEF2	ADP ribosylation factor guanine nucleotide exchange factor 2	Cytoplasm	other
2,49E-04	0,479	ENSRNOG00000011460	Arfgef3	ARFGEF family member 3	Other	other
1,93E-03	-3,106	ENSRNOG00000025624	ARHGAP20	Rho GTPase activating protein 20	Cytoplasm	other
1,06E-06	-2,508	ENSRNOG00000022771	ARHGAP23	Rho GTPase activating protein 23	Cytoplasm	other
7,22E-03	-1,650	ENSRNOG00000028569	ARHGAP27	Rho GTPase activating protein 27	Cytoplasm	other
2,28E-15	-4,775	ENSRNOG00000004192	ARHGAP30	Rho GTPase activating protein 30	Cytoplasm	other
2,35E-07	-1,795	ENSRNOG00000003088	ARHGAP31	Rho GTPase activating protein 31	Cytoplasm	other
5,26E-03	-0,545	ENSRNOG00000024677	ARHGAP33	Rho GTPase activating protein 33	Plasma Membrane	transporter
1,81E-04	-0,589	ENSRNOG00000016566	ARHGAP39	Rho GTPase activating protein 39	Nucleus	other
2,04E-13	-4,410	ENSRNOG00000058545	ARHGAP4	Rho GTPase activating protein 4	Cytoplasm	other
2,50E-02	1,606	ENSRNOG00000015359	ARHGAP40	Rho GTPase activating protein 40	Cytoplasm	other
2,09E-10	-4,694	ENSRNOG00000013220	ARHGAP45	Rho GTPase activating protein 45	Cytoplasm	transporter
5,62E-06	-3,560	ENSRNOG00000006946	ARHGAP9	Rho GTPase activating protein 9	Cytoplasm	other
9,94E-03	-1,314	ENSRNOG00000015026	ARHGEF11	Rho guanine nucleotide exchange factor 11	Cytoplasm	other
1,88E-05	-1,157	ENSRNOG00000004566	ARHGEF15	Rho guanine nucleotide exchange factor 15	Cytoplasm	other
6,30E-03	1,335	ENSRNOG00000046803	ARHGEF16	Rho guanine nucleotide exchange factor 16	Cytoplasm	other
3,52E-02	-0,832	ENSRNOG00000053502	ARHGEF17	Rho guanine nucleotide exchange factor 17	Cytoplasm	other
1,96E-05	-1,271	ENSRNOG00000047967	ARHGEF19	Rho guanine nucleotide exchange factor 19	Cytoplasm	other
1,77E-05	-2,284	ENSRNOG00000014549	ARHGEF26	Rho guanine nucleotide exchange factor 26	Plasma Membrane	other
3,06E-04	-0,768	ENSRNOG00000016544	ARHGEF28	Rho guanine nucleotide exchange factor 28	Cytoplasm	other
1,77E-06	-1,152	ENSRNOG00000007061	ARHGEF33	Rho guanine nucleotide exchange factor 33	Other	other
2,02E-03	-2,403	ENSRNOG00000017030	ARID1B	AT-rich interaction domain 1B	Nucleus	transcription regulator
9,51E-07	-2,516	ENSRNOG00000020770	ARL4D	ADP ribosylation factor like GTPase 4D	Nucleus	enzyme
2,83E-05	-1,382	ENSRNOG00000026217	ARMC2	armadillo repeat containing 2	Extracellular Space	other
1,75E-03	-2,111	ENSRNOG00000019935	ARMC5	armadillo repeat containing 5	Cytoplasm	other
1,04E-02	-1,522	ENSRNOG00000000991	ARPC1B	actin related protein 2/3 complex subunit 1B	Cytoplasm	other
1,05E-03	-0,739	ENSRNOG00000008919	ARPP21	cAMP regulated phosphoprotein 21	Cytoplasm	other
3,19E-02	-0,445	ENSRNOG00000030404	ARRB1	arrestin beta 1	Cytoplasm	other
2,13E-02	-4,004	ENSRNOG00000019308	ARRB2	arrestin beta 2	Cytoplasm	other
1,11E-02	-1,404	ENSRNOG00000019009	Arrdc2	arrestin domain containing 2	Other	other
2,20E-02	-0,472	ENSRNOG00000028350	ARSE	arylsulfatase E	Cytoplasm	enzyme
4,34E-08	-1,452	ENSRNOG00000019842	ARTN	artemin	Extracellular Space	growth factor
3,56E-07	1,852	ENSRNOG00000053562	ARX	aristaless related homeobox	Nucleus	transcription regulator
1,77E-03	-1,575	ENSRNOG00000036794	ASB16	ankyrin repeat and SOCS box containing 16	Cytoplasm	other
2,18E-06	1,602	ENSRNOG00000004294	ASCL1	achaete-scute family bHLH transcription factor 1	Nucleus	transcription regulator
7,64E-08	-1,051	ENSRNOG00000020434	ASCL2	achaete-scute family bHLH transcription factor 2	Nucleus	transcription regulator
2,09E-04	1,616	ENSRNOG00000031493	ASCL4	achaete-scute family bHLH transcription factor 4	Other	other
8,22E-04	-1,196	ENSRNOG00000000415	ASF1A	anti-silencing function 1A histone chaperone	Nucleus	other
1,67E-04	-2,343	ENSRNOG00000059765	ASIC1	acid sensing ion channel subunit 1	Plasma Membrane	ion channel	diclofenac/omeprazole, diclofenac/misoprostol, diclofenac, amiloride, amiloride/hydrochlorothiazide
3,56E-07	1,643	ENSRNOG00000058308	ASIC2	acid sensing ion channel subunit 2	Plasma Membrane	ion channel	amiloride, amiloride/hydrochlorothiazide
2,98E-10	-0,477	ENSRNOG00000012843	ASPG	asparaginase	Cytoplasm	enzyme
1,55E-07	0,491	ENSRNOG00000060105	ASTN2	astrotactin 2	Cytoplasm	other
1,12E-05	-2,158	ENSRNOG00000000809	ATAT1	alpha tubulin acetyltransferase 1	Cytoplasm	enzyme
2,26E-03	2,619	ENSRNOG00000020407	ATCAY	ATCAY, caytaxin	Plasma Membrane	other
2,61E-04	-0,533	ENSRNOG00000019413	ATG16L2	autophagy related 16 like 2	Extracellular Space	other
7,74E-04	1,349	ENSRNOG00000023449	ATG9B	autophagy related 9B	Cytoplasm	other
7,72E-04	-1,964	ENSRNOG00000017154	ATP11A	ATPase phospholipid transporting 11A	Plasma Membrane	transporter
2,30E-06	0,636	ENSRNOG00000020685	ATP12A	ATPase H+/K+ transporting non-gastric alpha2 subunit	Plasma Membrane	transporter
1,33E-03	-2,059	ENSRNOG00000002934	ATP1B1	ATPase Na+/K+ transporting subunit beta 1	Plasma Membrane	transporter
1,39E-03	-1,530	ENSRNOG00000011227	ATP1B2	ATPase Na+/K+ transporting subunit beta 2	Plasma Membrane	transporter
1,30E-03	-2,353	ENSRNOG00000001285	ATP2A2	ATPase sarcoplasmic/endoplasmic reticulum Ca2+ transporting 2	Cytoplasm	transporter
3,32E-05	-0,389	ENSRNOG00000030269	ATP2B2	ATPase plasma membrane Ca2+ transporting 2	Plasma Membrane	transporter
3,66E-08	-1,639	ENSRNOG00000049334	ATP2C2	ATPase secretory pathway Ca2+ transporting 2	Cytoplasm	enzyme
4,62E-10	-1,851	ENSRNOG00000020985	ATP4A	ATPase H+/K+ transporting subunit alpha	Plasma Membrane	transporter	ilaprazole, tenatoprazole, AGN 201904, AR-H047108, dexlansoprazole, magnesium hydroxide/omeprazole/sodium bicarbonate, omeprazole/sodium bicarbonate, esomeprazole/naproxen, aspirin/esomeprazole, diclofenac/omeprazole, aspirin/omeprazole, clarithromycin/omeprazole, esomeprazole magnesium, omeprazole, lansoprazole, rabeprazole, pantoprazole
1,47E-07	-1,987	ENSRNOG00000049912	Atp5e	ATP synthase, H+ transporting, mitochondrial F1 complex, epsilon subunit	Cytoplasm	transporter
3,25E-04	-1,200	ENSRNOG00000002840	ATP5F1B	ATP synthase F1 subunit beta	Cytoplasm	transporter
2,66E-02	-1,683	ENSRNOG00000014625	ATP5F1D	ATP synthase F1 subunit delta	Cytoplasm	transporter
3,34E-05	-1,856	ENSRNOG00000013300	ATP5IF1	ATP synthase inhibitory factor subunit 1	Cytoplasm	other
1,64E-02	-2,001	ENSRNOG00000000064	Atp5k	ATP synthase, H+ transporting, mitochondrial F1F0 complex, subunit E	Cytoplasm	enzyme
4,87E-07	-2,163	ENSRNOG00000007235	ATP5MC1	ATP synthase membrane subunit c locus 1	Cytoplasm	transporter
9,99E-04	-1,860	ENSRNOG00000015320	ATP5MC2	ATP synthase membrane subunit c locus 2	Cytoplasm	transporter
2,82E-05	-1,738	ENSRNOG00000001596	ATP5MC3	ATP synthase membrane subunit c locus 3	Cytoplasm	transporter
8,44E-08	-2,062	ENSRNOG00000020296	ATP5MD	ATP synthase membrane subunit DAPIT	Cytoplasm	other
1,54E-02	-2,080	ENSRNOG00000027049	ATP5MF	ATP synthase membrane subunit f	Cytoplasm	transporter
1,73E-07	-1,859	ENSRNOG00000028884	ATP5MG	ATP synthase membrane subunit g	Cytoplasm	enzyme
2,06E-02	-1,734	ENSRNOG00000003626	ATP5PD	ATP synthase peripheral stalk subunit d	Cytoplasm	enzyme
1,20E-04	-1,832	ENSRNOG00000001551	ATP5PF	ATP synthase peripheral stalk subunit F6	Cytoplasm	transporter
1,59E-02	-1,757	ENSRNOG00000001991	ATP5PO	ATP synthase peripheral stalk subunit OSCP	Cytoplasm	transporter
9,80E-14	-2,788	ENSRNOG00000013573	ATP6V1B1	ATPase H+ transporting V1 subunit B1	Cytoplasm	transporter
2,91E-02	-1,492	ENSRNOG00000020822	ATP8B2	ATPase phospholipid transporting 8B2	Plasma Membrane	transporter
5,15E-05	1,310	ENSRNOG00000024975	ATP8B3	ATPase phospholipid transporting 8B3	Cytoplasm	transporter
5,27E-03	-1,691	ENSRNOG00000021704	Atp8b5	ATPase, class I, type 8B, member 5	Cytoplasm	transporter
2,29E-06	-1,789	ENSRNOG00000016998	ATXN1	ataxin 1	Nucleus	transcription regulator
4,37E-03	-2,152	ENSRNOG00000007246	ATXN7	ataxin 7	Nucleus	peptidase
1,52E-05	-3,198	ENSRNOG00000021229	AVP	arginine vasopressin	Plasma Membrane	other
2,09E-04	3,369	ENSRNOG00000055010	AXIN2	axin 2	Cytoplasm	other
8,38E-03	2,485	ENSRNOG00000046852	B3GAT2	beta-1,3-glucuronyltransferase 2	Cytoplasm	enzyme
4,07E-02	-1,254	ENSRNOG00000061346	B3GLCT	beta 3-glucosyltransferase	Cytoplasm	enzyme
4,69E-08	2,580	ENSRNOG00000018764	B3GNT3	UDP-GlcNAc:betaGal beta-1,3-N-acetylglucosaminyltransferase 3	Cytoplasm	enzyme
1,95E-10	-0,762	ENSRNOG00000014471	B3GNT6	UDP-GlcNAc:betaGal beta-1,3-N-acetylglucosaminyltransferase 6	Cytoplasm	enzyme
2,96E-06	-3,184	ENSRNOG00000053895	B3GNT9	UDP-GlcNAc:betaGal beta-1,3-N-acetylglucosaminyltransferase 9	Cytoplasm	enzyme
4,91E-04	-4,129	ENSRNOG00000042230	B430306N03Rik	RIKEN cDNA B430306N03 gene	Other	other
9,23E-08	-1,244	ENSRNOG00000053075	B4GALNT4	beta-1,4-N-acetyl-galactosaminyltransferase 4	Extracellular Space	enzyme
1,12E-09	-3,666	ENSRNOG00000004697	BAALC	BAALC, MAP3K1 and KLF4 binding	Cytoplasm	other
1,05E-02	-0,705	ENSRNOG00000010428	BAHD1	bromo adjacent homology domain containing 1	Nucleus	other
3,15E-07	1,804	ENSRNOG00000012215	BAIAP2L2	BAI1 associated protein 2 like 2	Cytoplasm	other
1,46E-08	-3,010	ENSRNOG00000014960	BARD1	BRCA1 associated RING domain 1	Nucleus	transcription regulator
5,15E-05	1,649	ENSRNOG00000013209	BARHL1	BarH like homeobox 1	Nucleus	transcription regulator
2,06E-04	1,509	ENSRNOG00000016915	BARX1	BARX homeobox 1	Nucleus	transcription regulator
5,35E-11	-3,495	ENSRNOG00000023828	BC024139	cDNA sequence BC024139	Nucleus	transcription regulator
4,69E-08	1,815	ENSRNOG00000018798	BCAN	brevican	Extracellular Space	other
8,00E-07	1,131	ENSRNOG00000005776	BCL11B	B cell CLL/lymphoma 11B	Nucleus	transcription regulator
1,49E-12	-1,736	ENSRNOG00000002791	BCL2	BCL2, apoptosis regulator	Cytoplasm	transporter	oblimersen, rasagiline, (-)-gossypol, obatoclax, BCL-2 blocker, navitoclax, gemcitabine/paclitaxel, bortezomib/paclitaxel, venetoclax, paclitaxel/trastuzumab, paclitaxel/pertuzumab/trastuzumab, lapatinib/paclitaxel, doxorubicin/paclitaxel, epirubicin/paclitaxel, paclitaxel/ramucirumab, paclitaxel/topotecan, BCL201, S 055746, APG-1252, rituximab/venetoclax, paclitaxel/rituximab, afatinib/paclitaxe…
6,88E-03	-1,898	ENSRNOG00000016551	BCL2L11	BCL2 like 11	Cytoplasm	other
1,89E-02	-1,757	ENSRNOG00000018916	BCL7C	BCL tumor suppressor 7C	Nucleus	other
1,62E-05	-4,335	ENSRNOG00000038746	BCO2	beta-carotene oxygenase 2	Cytoplasm	enzyme
1,54E-06	-0,696	ENSRNOG00000047300	BDKRB2	bradykinin receptor B2	Plasma Membrane	G-protein coupled receptor	anatibant, lobradimil, icatibant
5,63E-04	-0,698	ENSRNOG00000047466	BDNF	brain derived neurotrophic factor	Extracellular Space	growth factor
4,69E-08	2,169	ENSRNOG00000004650	BEGAIN	brain enriched guanylate kinase associated	Nucleus	other
1,97E-03	1,644	ENSRNOG00000053303	BEND4	BEN domain containing 4	Other	other
2,52E-08	-1,824	ENSRNOG00000020346	BEST1	bestrophin 1	Plasma Membrane	ion channel
2,49E-07	0,406	ENSRNOG00000005707	BFSP1	beaded filament structural protein 1	Cytoplasm	enzyme
3,56E-07	1,800	ENSRNOG00000021745	BHLHE22	basic helix-loop-helix family member e22	Nucleus	transcription regulator
5,15E-05	1,540	ENSRNOG00000010312	BHLHE23	basic helix-loop-helix family member e23	Nucleus	transcription regulator
1,58E-05	-3,040	ENSRNOG00000048961	Bhlhe41	basic helix-loop-helix family, member e41	Nucleus	transcription regulator
3,53E-03	1,239	ENSRNOG00000056955	BICDL1	BICD family like cargo adaptor 1	Cytoplasm	other
1,62E-02	-1,873	ENSRNOG00000011262	BICRA	BRD4 interacting chromatin remodeling complex associated protein	Extracellular Space	other
7,11E-05	-0,258	ENSRNOG00000016229	BICRAL	BRD4 interacting chromatin remodeling complex associated protein like	Other	other
2,52E-06	-1,893	ENSRNOG00000021276	BMP2	bone morphogenetic protein 2	Extracellular Space	growth factor
1,29E-12	-3,611	ENSRNOG00000015357	BMPER	BMP binding endothelial regulator	Extracellular Space	other
1,76E-02	-1,805	ENSRNOG00000042556	Bmyc	brain expressed myelocytomatosis oncogene	Nucleus	other
1,87E-02	-2,001	ENSRNOG00000020717	BOD1	biorientation of chromosomes in cell division 1	Nucleus	other
1,06E-02	-1,162	ENSRNOG00000022937	BPIFC	BPI fold containing family C	Extracellular Space	transporter
9,52E-05	-2,352	ENSRNOG00000046497	BRAP	BRCA1 associated protein	Cytoplasm	enzyme
3,72E-02	-0,885	ENSRNOG00000020701	BRCA1	BRCA1, DNA repair associated	Nucleus	transcription regulator
1,96E-02	-2,981	ENSRNOG00000001111	BRCA2	BRCA2, DNA repair associated	Nucleus	transcription regulator
4,01E-08	-2,594	ENSRNOG00000059997	BRIP1	BRCA1 interacting protein C-terminal helicase 1	Nucleus	enzyme
6,60E-09	-2,669	ENSRNOG00000028641	BRPF3	bromodomain and PHD finger containing 3	Cytoplasm	other
3,96E-02	2,026	ENSRNOG00000030714	BSN	bassoon presynaptic cytomatrix protein	Plasma Membrane	other
3,75E-05	1,529	ENSRNOG00000015105	BSPRY	B-box and SPRY domain containing	Cytoplasm	other
2,18E-06	1,976	ENSRNOG00000003109	BTBD17	BTB domain containing 17	Plasma Membrane	other
1,27E-02	-3,722	ENSRNOG00000018788	BTBD2	BTB domain containing 2	Cytoplasm	other
2,50E-02	-1,056	ENSRNOG00000014693	BTBD6	BTB domain containing 6	Cytoplasm	other
2,13E-06	1,104	ENSRNOG00000002728	BTC	betacellulin	Extracellular Space	growth factor
4,72E-03	-4,920	ENSRNOG00000052407	BTK	Bruton tyrosine kinase	Cytoplasm	kinase	ibrutinib, bendamustine/ibrutinib/rituximab, spebrutinib, tirabrutinib, acalabrutinib, BGB-3111, ACP-196/ACP-319, GDC-0853, BTK inhibitor, BMS-986142, DTRMWXHS-12, M7583, LY3337641, vecabrutinib, ARQ 531
4,11E-02	1,244	ENSRNOG00000017514	BTN1A1	butyrophilin subfamily 1 member A1	Plasma Membrane	other
1,90E-04	-3,758	ENSRNOG00000032778	BUB1	BUB1 mitotic checkpoint serine/threonine kinase	Nucleus	kinase
2,09E-18	-2,992	ENSRNOG00000007906	BUB1B	BUB1 mitotic checkpoint serine/threonine kinase B	Nucleus	kinase
6,93E-04	-2,662	ENSRNOG00000013713	C11orf16	chromosome 11 open reading frame 16	Other	other
2,62E-07	-5,092	ENSRNOG00000022426	C130050O18Rik	RIKEN cDNA C130050O18 gene	Other	other
3,15E-02	-2,319	ENSRNOG00000013317	C14orf93	chromosome 14 open reading frame 93	Other	other
6,37E-09	-3,659	ENSRNOG00000004571	C15orf41	chromosome 15 open reading frame 41	Other	other
4,29E-02	-2,322	ENSRNOG00000050251	C15orf48	chromosome 15 open reading frame 48	Nucleus	other
4,80E-12	-4,863	ENSRNOG00000016978	C16orf54	chromosome 16 open reading frame 54	Extracellular Space	other
2,46E-04	2,365	ENSRNOG00000049757	C17orf50	chromosome 17 open reading frame 50	Other	other
1,01E-04	-1,993	ENSRNOG00000043295	C17orf58	chromosome 17 open reading frame 58	Other	other
1,72E-03	-4,336	ENSRNOG00000033256	C19orf38	chromosome 19 open reading frame 38	Other	other
2,13E-03	-3,784	ENSRNOG00000007804	C1GALT1	core 1 synthase, glycoprotein-N-acetylgalactosamine 3-beta-galactosyltransferase 1	Plasma Membrane	enzyme
6,02E-04	-0,444	ENSRNOG00000042929	C1orf226	chromosome 1 open reading frame 226	Other	other
1,13E-05	1,416	ENSRNOG00000002963	C1QL1	complement C1q like 1	Extracellular Space	other
5,15E-05	1,306	ENSRNOG00000018570	C1QTNF3	C1q and TNF related 3	Extracellular Space	other
8,91E-05	-0,878	ENSRNOG00000009140	C1QTNF4	C1q and TNF related 4	Extracellular Space	other
3,39E-02	-5,383	ENSRNOG00000005094	C1QTNF7	C1q and TNF related 7	Extracellular Space	other
1,75E-05	-4,603	ENSRNOG00000051235	C2	complement C2	Extracellular Space	peptidase
2,55E-02	-0,852	ENSRNOG00000021237	C20orf194	chromosome 20 open reading frame 194	Nucleus	other
8,99E-03	-1,691	ENSRNOG00000017608	C2CD3	C2 calcium dependent domain containing 3	Cytoplasm	other
7,74E-04	1,187	ENSRNOG00000034236	C2CD4A	C2 calcium dependent domain containing 4A	Other	other
6,93E-04	1,976	ENSRNOG00000009106	C2CD4B	C2 calcium dependent domain containing 4B	Plasma Membrane	other
1,47E-09	-0,617	ENSRNOG00000008026	C2CD4C	C2 calcium dependent domain containing 4C	Extracellular Space	other
1,25E-06	-2,573	ENSRNOG00000014382	C2CD5	C2 calcium dependent domain containing 5	Cytoplasm	other
1,04E-03	-0,603	ENSRNOG00000011713	C2orf68	chromosome 2 open reading frame 68	Other	other
8,05E-09	-2,945	ENSRNOG00000010185	C2orf69	chromosome 2 open reading frame 69	Other	other
4,69E-08	1,655	ENSRNOG00000017557	C2orf72	chromosome 2 open reading frame 72	Other	other
1,09E-04	-3,019	ENSRNOG00000046834	C3	complement C3	Extracellular Space	peptidase	IgG, APL-2
1,97E-02	-5,360	ENSRNOG00000009211	C3AR1	complement C3a receptor 1	Plasma Membrane	G-protein coupled receptor
4,83E-11	-1,427	ENSRNOG00000015718	C3orf18	chromosome 3 open reading frame 18	Other	other
5,15E-05	1,436	ENSRNOG00000009803	C3orf80	chromosome 3 open reading frame 80	Other	other
6,84E-05	1,979	ENSRNOG00000002139	C530008M17Rik	RIKEN cDNA C530008M17 gene	Other	other
1,74E-02	-3,166	ENSRNOG00000017581	C5orf34	chromosome 5 open reading frame 34	Other	other
2,19E-02	-1,542	ENSRNOG00000024567	C7orf26	chromosome 7 open reading frame 26	Nucleus	other
3,03E-04	-2,882	ENSRNOG00000037632	C7orf57	chromosome 7 open reading frame 57	Other	other
5,90E-05	-2,879	ENSRNOG00000013320	C9orf24	chromosome 9 open reading frame 24	Cytoplasm	other
5,64E-03	-1,531	ENSRNOG00000019098	CA5A	carbonic anhydrase 5A	Cytoplasm	enzyme	methazolamide, hydrochlorothiazide, acetazolamide, trichloromethiazide, chlorothiazide, chlorthalidone, benzthiazide, sulfacetamide, topiramate
2,29E-03	-1,354	ENSRNOG00000051420	CABLES2	Cdk5 and Abl enzyme substrate 2	Other	other
2,42E-06	0,464	ENSRNOG00000001173	CABP1	calcium binding protein 1	Plasma Membrane	other
4,61E-04	1,140	ENSRNOG00000052707	CACNA1A	calcium voltage-gated channel subunit alpha1 A	Plasma Membrane	ion channel	clevidipine butyrate, bepridil, pregabalin
6,52E-05	0,605	ENSRNOG00000004560	CACNA1B	calcium voltage-gated channel subunit alpha1 B	Plasma Membrane	ion channel	ziconotide, clevidipine butyrate, levetiracetam, gabapentin, bepridil, agmatine
3,56E-06	0,360	ENSRNOG00000013147	CACNA1D	calcium voltage-gated channel subunit alpha1 D	Plasma Membrane	ion channel	cinnarizine, MEM-1003, clevidipine butyrate, amlodipine/hydrochlorothiazide/valsartan, amlodipine/telmisartan, aliskiren/amlodipine, aliskiren/amlodipine/hydrochlorothiazide, amlodipine/valsartan, amlodipine/perindopril, amlodipine/benazepril, verapamil, dexamethasone/rituximab/verapamil, mibefradil, bepridil, enalapril/felodipine, amlodipine/atorvastatin, nisoldipine, isradipine, felodipine, nim…
5,45E-05	-0,714	ENSRNOG00000002863	CACNA1E	calcium voltage-gated channel subunit alpha1 E	Plasma Membrane	ion channel
5,15E-05	1,054	ENSRNOG00000010348	CACNA1F	calcium voltage-gated channel subunit alpha1 F	Plasma Membrane	ion channel	cinnarizine, MEM-1003, verapamil, dexamethasone/rituximab/verapamil, mibefradil, bepridil, nisoldipine, isradipine, nimodipine, nicardipine, trandolapril/verapamil
3,43E-02	-2,054	ENSRNOG00000033893	CACNA1H	calcium voltage-gated channel subunit alpha1 H	Plasma Membrane	ion channel	cinnarizine, flunarizine, mibefradil, bepridil, zonisamide, isradipine
1,33E-08	2,107	ENSRNOG00000060407	CACNA1I	calcium voltage-gated channel subunit alpha1 I	Plasma Membrane	ion channel	cinnarizine, flunarizine, mibefradil, zonisamide
2,04E-03	-0,500	ENSRNOG00000015835	CACNA2D2	calcium voltage-gated channel auxiliary subunit alpha2delta 2	Plasma Membrane	ion channel	gabapentin, amiodarone, bepridil, isradipine, pregabalin
8,93E-10	-2,873	ENSRNOG00000004518	Cacnb1	calcium voltage-gated channel auxiliary subunit beta 1	Plasma Membrane	ion channel
1,67E-05	-2,153	ENSRNOG00000018378	CACNB2	calcium voltage-gated channel auxiliary subunit beta 2	Plasma Membrane	ion channel	amlodipine/hydrochlorothiazide/valsartan, amlodipine/telmisartan, aliskiren/amlodipine, aliskiren/amlodipine/hydrochlorothiazide, nilvadipine, amlodipine/valsartan, amlodipine/perindopril, amlodipine/benazepril, verapamil, dexamethasone/rituximab/verapamil, mibefradil, enalapril/felodipine, amlodipine/atorvastatin, nisoldipine, isradipine, felodipine, nimodipine, nitrendipine, amlodipine, nicardi…
5,42E-07	-0,331	ENSRNOG00000006226	CACNG2	calcium voltage-gated channel auxiliary subunit gamma 2	Plasma Membrane	ion channel
1,15E-04	1,498	ENSRNOG00000003262	CACNG4	calcium voltage-gated channel auxiliary subunit gamma 4	Plasma Membrane	ion channel
7,95E-04	1,676	ENSRNOG00000057848	CACNG8	calcium voltage-gated channel auxiliary subunit gamma 8	Plasma Membrane	ion channel
1,84E-06	-5,496	ENSRNOG00000018778	CADM1	cell adhesion molecule 1	Plasma Membrane	other
2,09E-04	3,460	ENSRNOG00000024243	CADM4	cell adhesion molecule 4	Plasma Membrane	other
4,78E-10	-0,967	ENSRNOG00000008570	CADPS	calcium dependent secretion activator	Plasma Membrane	other
1,84E-02	-1,833	ENSRNOG00000004060	Calm1 (includes others)	calmodulin 1	Nucleus	other
2,07E-05	-2,086	ENSRNOG00000052080	CAMK2B	calcium/calmodulin dependent protein kinase II beta	Cytoplasm	kinase
2,76E-10	-2,684	ENSRNOG00000018242	CAMKK1	calcium/calmodulin dependent protein kinase kinase 1	Cytoplasm	kinase
2,03E-02	-1,205	ENSRNOG00000017883	CAMSAP1	calmodulin regulated spectrin associated protein 1	Cytoplasm	other
3,05E-10	-0,611	ENSRNOG00000000986	CAMSAP3	calmodulin regulated spectrin associated protein family member 3	Cytoplasm	other
1,43E-02	-1,686	ENSRNOG00000004283	CAMTA2	calmodulin binding transcription activator 2	Nucleus	transcription regulator
3,57E-06	-1,144	ENSRNOG00000026025	CAPN11	calpain 11	Cytoplasm	peptidase
9,68E-04	-0,310	ENSRNOG00000020239	CAPN15	calpain 15	Other	peptidase
1,88E-02	-1,055	ENSRNOG00000019273	CAPN7	calpain 7	Cytoplasm	peptidase
2,64E-03	1,200	ENSRNOG00000008401	CARD10	caspase recruitment domain family member 10	Cytoplasm	other
8,38E-03	1,635	ENSRNOG00000047367	CARD14	caspase recruitment domain family member 14	Cytoplasm	other
2,05E-02	-1,989	ENSRNOG00000051470	CARD9	caspase recruitment domain family member 9	Cytoplasm	other
1,04E-04	-2,316	ENSRNOG00000016576	CARMIL1	capping protein regulator and myosin 1 linker 1	Cytoplasm	enzyme
2,84E-04	1,119	ENSRNOG00000025518	CARMIL3	capping protein regulator and myosin 1 linker 3	Plasma Membrane	other
1,12E-02	-1,021	ENSRNOG00000018603	CARNS1	carnosine synthase 1	Cytoplasm	enzyme
4,77E-02	-1,521	ENSRNOG00000060946	CASK	calcium/calmodulin dependent serine protein kinase	Plasma Membrane	kinase
3,46E-03	0,270	ENSRNOG00000003195	CASKIN1	CASK interacting protein 1	Nucleus	transcription regulator
8,19E-04	-5,206	ENSRNOG00000007372	CASP1	caspase 1	Cytoplasm	peptidase	caspase 1 inhibitor
2,82E-04	-0,974	ENSRNOG00000012331	CASP8	caspase 8	Nucleus	peptidase
1,71E-03	-2,191	ENSRNOG00000021560	CASS4	Cas scaffold protein family member 4	Other	other
2,08E-09	-1,066	ENSRNOG00000037835	CATIP	ciliogenesis associated TTC17 interacting protein	Cytoplasm	other
2,40E-03	0,393	ENSRNOG00000023064	CATSPER2	cation channel sperm associated 2	Plasma Membrane	ion channel
4,08E-06	-2,407	ENSRNOG00000060693	CATSPERG	cation channel sperm associated auxiliary subunit gamma	Extracellular Space	other
2,38E-06	-0,903	ENSRNOG00000024349	Cbarp	calcium channel, voltage-dependent, beta subunit associated regulatory protein	Other	other
7,15E-12	-1,763	ENSRNOG00000014723	CBFA2T3	CBFA2/RUNX1 translocation partner 3	Nucleus	transcription regulator
3,22E-04	-1,285	ENSRNOG00000008444	CBL	Cbl proto-oncogene	Nucleus	transcription regulator
2,12E-06	-3,019	ENSRNOG00000001982	CBLB	Cbl proto-oncogene B	Nucleus	enzyme
1,59E-08	-3,252	ENSRNOG00000029528	CBS/CBSL	cystathionine-beta-synthase	Cytoplasm	enzyme
4,35E-12	-3,025	ENSRNOG00000049215	CBX2	chromobox 2	Nucleus	transcription regulator
3,16E-02	1,198	ENSRNOG00000046207	CBX4	chromobox 4	Nucleus	transcription regulator
1,79E-11	-1,287	ENSRNOG00000016875	CBX7	chromobox 7	Nucleus	other
1,46E-06	-1,322	ENSRNOG00000048113	CBX8	chromobox 8	Nucleus	other
2,01E-02	1,051	ENSRNOG00000003395	CBY3	chibby family member 3	Other	other
2,39E-02	0,749	ENSRNOG00000006747	CC2D1A	coiled-coil and C2 domain containing 1A	Cytoplasm	transcription regulator
8,98E-03	-1,106	ENSRNOG00000025843	CCDC102A	coiled-coil domain containing 102A	Other	other
2,09E-04	1,241	ENSRNOG00000007375	CCDC105	coiled-coil domain containing 105	Cytoplasm	other
8,96E-05	-4,351	ENSRNOG00000008319	CCDC130	coiled-coil domain containing 130	Other	other
8,38E-03	2,878	ENSRNOG00000012932	CCDC146	coiled-coil domain containing 146	Cytoplasm	other
5,19E-03	-1,503	ENSRNOG00000024454	CCDC149	coiled-coil domain containing 149	Other	other
1,11E-06	1,183	ENSRNOG00000033973	CCDC177	coiled-coil domain containing 177	Other	other
4,54E-08	-1,932	ENSRNOG00000027392	CCDC187	coiled-coil domain containing 187	Other	other
1,34E-04	-2,086	ENSRNOG00000002748	CCDC43	coiled-coil domain containing 43	Cytoplasm	other
8,09E-09	-3,659	ENSRNOG00000047531	Ccdc57	coiled-coil domain containing 57	Other	other
5,00E-06	1,289	ENSRNOG00000039207	CCDC71L	coiled-coil domain containing 71 like	Other	other
1,64E-06	-2,538	ENSRNOG00000001876	Ccdc74a	coiled-coil domain containing 74A	Other	other
3,62E-03	-2,495	ENSRNOG00000002052	CCDC80	coiled-coil domain containing 80	Nucleus	other
7,29E-04	-2,210	ENSRNOG00000024931	CCDC88B	coiled-coil domain containing 88B	Nucleus	enzyme
6,69E-06	-2,366	ENSRNOG00000048848	Ccdc9	coiled-coil domain containing 9	Other	other
4,71E-06	-3,963	ENSRNOG00000021691	CCDC92	coiled-coil domain containing 92	Cytoplasm	other
2,18E-06	1,428	ENSRNOG00000057228	CCDC92B	coiled-coil domain containing 92B	Other	other
4,73E-02	-4,153	ENSRNOG00000016278	CCL17	C-C motif chemokine ligand 17	Extracellular Space	cytokine
5,42E-06	-3,047	ENSRNOG00000007159	Ccl2	chemokine (C-C motif) ligand 2	Extracellular Space	cytokine
1,45E-04	-1,807	ENSRNOG00000031162	CCL24	C-C motif chemokine ligand 24	Extracellular Space	cytokine
2,43E-07	-0,617	ENSRNOG00000059640	CCL28	C-C motif chemokine ligand 28	Extracellular Space	cytokine
1,11E-04	-5,893	ENSRNOG00000011205	CCL3L3	C-C motif chemokine ligand 3 like 3	Extracellular Space	cytokine
3,18E-02	-5,487	ENSRNOG00000030021	Ccl6	chemokine (C-C motif) ligand 6	Extracellular Space	cytokine
6,84E-04	-3,256	ENSRNOG00000000239	Ccl7	chemokine (C-C motif) ligand 7	Extracellular Space	cytokine
2,41E-04	-3,853	ENSRNOG00000028548	Ccl9	chemokine (C-C motif) ligand 9	Extracellular Space	cytokine
1,06E-09	-3,672	ENSRNOG00000015423	CCNA2	cyclin A2	Nucleus	other
1,59E-03	-1,026	ENSRNOG00000007483	CCNF	cyclin F	Nucleus	enzyme
1,60E-07	-1,200	ENSRNOG00000003893	Ccnjl	cyclin J-like	Other	other
7,29E-06	-1,813	ENSRNOG00000020275	CCR10	C-C motif chemokine receptor 10	Plasma Membrane	G-protein coupled receptor
2,18E-06	3,607	ENSRNOG00000017690	CCSAP	centriole, cilia and spindle associated protein	Cytoplasm	other
3,86E-02	-1,653	ENSRNOG00000007650	CD63	CD63 molecule	Plasma Membrane	other
4,73E-02	-1,511	ENSRNOG00000001527	CD80	CD80 molecule	Plasma Membrane	transmembrane receptor	abatacept, galiximab, belatacept, abatacept/methotrexate
1,58E-06	-4,322	ENSRNOG00000018092	CD83	CD83 molecule	Plasma Membrane	transmembrane receptor
4,11E-10	-3,013	ENSRNOG00000024799	CD93	CD93 molecule	Plasma Membrane	other
1,80E-05	-1,806	ENSRNOG00000047427	CDAN1	codanin 1	Nucleus	other
1,52E-13	-2,585	ENSRNOG00000014515	CDC14A	cell division cycle 14A	Nucleus	phosphatase
3,55E-06	-1,646	ENSRNOG00000018999	CDC14B	cell division cycle 14B	Nucleus	phosphatase
7,70E-03	-3,431	ENSRNOG00000028415	CDC20	cell division cycle 20	Nucleus	other
1,08E-02	-2,090	ENSRNOG00000020737	CDC25A	cell division cycle 25A	Nucleus	phosphatase
2,50E-03	-1,870	ENSRNOG00000013536	Cdc42	cell division cycle 42	Plasma Membrane	enzyme
1,53E-04	-2,280	ENSRNOG00000050071	CDC45	cell division cycle 45	Nucleus	other
1,81E-05	-2,851	ENSRNOG00000025302	CDCA2	cell division cycle associated 2	Nucleus	other
3,07E-02	-2,909	ENSRNOG00000046635	CDCA5	cell division cycle associated 5	Cytoplasm	other
3,26E-13	-3,117	ENSRNOG00000001514	CDCA7	cell division cycle associated 7	Nucleus	other
3,24E-03	-3,235	ENSRNOG00000031431	CDCA8	cell division cycle associated 8	Nucleus	other
6,28E-05	-2,363	ENSRNOG00000012222	CDH16	cadherin 16	Plasma Membrane	enzyme
2,09E-04	1,792	ENSRNOG00000014556	CDH20	cadherin 20	Plasma Membrane	other
4,69E-08	2,300	ENSRNOG00000018557	CDH22	cadherin 22	Plasma Membrane	other
1,90E-02	0,597	ENSRNOG00000033087	CDH23	cadherin related 23	Plasma Membrane	transporter
5,15E-05	3,584	ENSRNOG00000013503	CDH24	cadherin 24	Plasma Membrane	other
2,25E-04	-1,656	ENSRNOG00000013330	CDHR1	cadherin related family member 1	Plasma Membrane	other
2,35E-03	-1,895	ENSRNOG00000013620	CDK13	cyclin dependent kinase 13	Nucleus	kinase
1,59E-02	-2,549	ENSRNOG00000001070	CDK2AP1	cyclin dependent kinase 2 associated protein 1	Nucleus	other
9,94E-06	2,069	ENSRNOG00000037793	CDK5R2	cyclin dependent kinase 5 regulatory subunit 2	Nucleus	other
2,18E-06	1,893	ENSRNOG00000003742	CDKL5	cyclin dependent kinase like 5	Nucleus	kinase
9,50E-04	-0,947	ENSRNOG00000059837	CDKN2A	cyclin dependent kinase inhibitor 2A	Nucleus	transcription regulator
2,83E-04	-3,722	ENSRNOG00000009785	Cdkn3	cyclin-dependent kinase inhibitor 3	Cytoplasm	phosphatase
3,36E-05	-2,343	ENSRNOG00000011789	CDON	cell adhesion associated, oncogene regulated	Plasma Membrane	other
5,04E-03	-1,493	ENSRNOG00000017260	CDR2	cerebellar degeneration related protein 2	Cytoplasm	other
2,50E-02	0,791	ENSRNOG00000002142	CDS1	CDP-diacylglycerol synthase 1	Cytoplasm	enzyme
2,61E-02	-2,392	ENSRNOG00000010186	CDV3	CDV3 homolog	Cytoplasm	other
2,57E-06	0,427	ENSRNOG00000020578	CEACAM1	carcinoembryonic antigen related cell adhesion molecule 1	Plasma Membrane	transporter	anti-CEACAM1 monoclonal antibody CM-24
1,33E-05	-1,917	ENSRNOG00000046915	Ceacam9	carcinoembryonic antigen-related cell adhesion molecule 9	Extracellular Space	other
4,16E-03	-1,062	ENSRNOG00000010918	CEBPA	CCAAT enhancer binding protein alpha	Nucleus	transcription regulator
8,38E-03	0,770	ENSRNOG00000052224	Celf6	CUGBP, Elav-like family member 6	Cytoplasm	other
4,66E-04	0,502	ENSRNOG00000020058	CELSR2	cadherin EGF LAG seven-pass G-type receptor 2	Plasma Membrane	G-protein coupled receptor
3,49E-05	1,290	ENSRNOG00000053889	CELSR3	cadherin EGF LAG seven-pass G-type receptor 3	Plasma Membrane	G-protein coupled receptor
7,00E-10	-4,801	ENSRNOG00000012442	CEMIP	cell migration inducing hyaluronidase 1	Cytoplasm	enzyme
7,19E-10	-5,117	ENSRNOG00000032178	CENPA	centromere protein A	Nucleus	other
6,96E-04	-3,370	ENSRNOG00000033335	CENPI	centromere protein I	Nucleus	other
1,41E-12	-3,016	ENSRNOG00000024178	CENPT	centromere protein T	Cytoplasm	transcription regulator
2,18E-06	1,645	ENSRNOG00000021839	CEP126	centrosomal protein 126	Cytoplasm	other
8,60E-09	-2,621	ENSRNOG00000003908	Cep128	centrosomal protein 128	Cytoplasm	other
1,54E-04	-3,257	ENSRNOG00000004430	CEP131	centrosomal protein 131	Cytoplasm	other
3,14E-06	-3,543	ENSRNOG00000002153	CEP135	centrosomal protein 135	Cytoplasm	other
3,24E-04	-2,408	ENSRNOG00000010608	CEP162	centrosomal protein 162	Nucleus	other
2,80E-03	-2,772	ENSRNOG00000016377	CEP55	centrosomal protein 55	Cytoplasm	other
3,07E-04	-1,045	ENSRNOG00000015465	CEP72	centrosomal protein 72	Cytoplasm	other
8,99E-10	-3,319	ENSRNOG00000014041	CEP78	centrosomal protein 78	Cytoplasm	other
2,85E-02	-2,459	ENSRNOG00000001609	CEP97	centrosomal protein 97	Cytoplasm	other
9,16E-03	-3,176	ENSRNOG00000017022	CERK	ceramide kinase	Plasma Membrane	kinase
2,58E-07	-3,460	ENSRNOG00000024595	CERS6	ceramide synthase 6	Nucleus	transcription regulator
7,04E-05	1,118	ENSRNOG00000028077	CFAP44	cilia and flagella associated protein 44	Extracellular Space	other
8,70E-03	-2,807	ENSRNOG00000006114	CFAP69	cilia and flagella associated protein 69	Other	other
1,78E-03	-0,310	ENSRNOG00000007046	CFAP70	cilia and flagella associated protein 70	Cytoplasm	other
4,48E-05	-1,314	ENSRNOG00000058434	CFAP99	cilia and flagella associated protein 99	Other	other
1,72E-02	-3,453	ENSRNOG00000000419	CFB	complement factor B	Extracellular Space	peptidase
1,60E-08	-5,634	ENSRNOG00000033564	CFD	complement factor D	Extracellular Space	peptidase
5,00E-02	-1,742	ENSRNOG00000020660	CFL1	cofilin 1	Nucleus	other
4,14E-10	-1,512	ENSRNOG00000046191	CGAS	cyclic GMP-AMP synthase	Cytoplasm	enzyme
4,50E-08	-2,523	ENSRNOG00000020952	CGN	cingulin	Plasma Membrane	other
1,49E-07	-5,557	ENSRNOG00000019141	CH25H	cholesterol 25-hydroxylase	Cytoplasm	enzyme
5,15E-05	1,287	ENSRNOG00000024631	CHADL	chondroadherin like	Extracellular Space	other
1,67E-02	-1,822	ENSRNOG00000001692	CHAF1B	chromatin assembly factor 1 subunit B	Nucleus	other
6,58E-07	-2,019	ENSRNOG00000028356	CHCHD10	coiled-coil-helix-coiled-coil-helix domain containing 10	Cytoplasm	other
6,02E-03	-1,669	ENSRNOG00000011268	CHD5	chromodomain helicase DNA binding protein 5	Nucleus	enzyme
1,67E-05	0,799	ENSRNOG00000015859	CHDH	choline dehydrogenase	Cytoplasm	enzyme
2,49E-04	-1,681	ENSRNOG00000009411	Chn2	chimerin 2	Other	other
2,21E-06	-1,911	ENSRNOG00000001750	CHRD	chordin	Extracellular Space	other
4,86E-03	-1,678	ENSRNOG00000018286	CHRNA1	cholinergic receptor nicotinic alpha 1 subunit	Plasma Membrane	transmembrane receptor	ABT-089, isoflurane, mecamylamine, succinylcholine, rocuronium, doxacurium, amobarbital, mivacurium, pipecuronium, rapacuronium, metocurine, atracurium, cisatracurium, acetylcholine, nicotine, D-tubocurarine, arecoline, enflurane, agmatine, pancuronium, vecuronium
9,24E-12	-2,044	ENSRNOG00000011202	CHRNA4	cholinergic receptor nicotinic alpha 4 subunit	Plasma Membrane	transmembrane receptor	varenicline, ABT-089, ABT 418, donepezil/memantine, isoflurane, mecamylamine, succinylcholine, memantine, rocuronium, doxacurium, amobarbital, mivacurium, pipecuronium, rapacuronium, metocurine, atracurium, cisatracurium, acetylcholine, nicotine, D-tubocurarine, arecoline, lobeline, enflurane, pancuronium, vecuronium
3,23E-06	-1,214	ENSRNOG00000019527	CHRND	cholinergic receptor nicotinic delta subunit	Plasma Membrane	transmembrane receptor	ABT-089, isoflurane, mecamylamine, succinylcholine, rocuronium, doxacurium, amobarbital, mivacurium, pipecuronium, rapacuronium, metocurine, atracurium, cisatracurium, acetylcholine, nicotine, D-tubocurarine, arecoline, enflurane, pancuronium, vecuronium
4,48E-04	-4,094	ENSRNOG00000001252	CHST12	carbohydrate sulfotransferase 12	Cytoplasm	enzyme
6,72E-09	2,347	ENSRNOG00000025930	CHST13	carbohydrate sulfotransferase 13	Cytoplasm	enzyme
1,81E-05	-1,489	ENSRNOG00000047734	CHST2	carbohydrate sulfotransferase 2	Cytoplasm	enzyme
3,00E-02	-1,771	ENSRNOG00000000572	CHST3	carbohydrate sulfotransferase 3	Cytoplasm	enzyme
3,43E-10	-1,484	ENSRNOG00000021521	CHST6	carbohydrate sulfotransferase 6	Cytoplasm	enzyme
2,29E-07	-0,883	ENSRNOG00000004258	CHST7	carbohydrate sulfotransferase 7	Cytoplasm	enzyme
1,52E-08	-3,878	ENSRNOG00000022919	CHST8	carbohydrate sulfotransferase 8	Cytoplasm	enzyme
1,57E-14	-4,349	ENSRNOG00000019174	CHTF18	chromosome transmission fidelity factor 18	Nucleus	other
9,59E-07	-1,811	ENSRNOG00000020377	CIDEB	cell death-inducing DFFA-like effector b	Cytoplasm	other
5,88E-04	-0,322	ENSRNOG00000029911	CILP	cartilage intermediate layer protein	Extracellular Space	phosphatase
1,10E-09	-0,789	ENSRNOG00000020622	CILP2	cartilage intermediate layer protein 2	Extracellular Space	other
5,05E-03	-2,440	ENSRNOG00000001143	CIT	citron rho-interacting serine/threonine kinase	Cytoplasm	kinase
9,62E-03	-0,519	ENSRNOG00000046607	CITED4	Cbp/p300 interacting transactivator with Glu/Asp rich carboxy-terminal domain 4	Nucleus	transcription regulator
7,74E-10	-2,890	ENSRNOG00000026143	CKAP2L	cytoskeleton associated protein 2 like	Cytoplasm	other
6,35E-03	-1,671	ENSRNOG00000046000	Clasrp	CLK4-associating serine/arginine rich protein	Nucleus	other
1,34E-05	1,391	ENSRNOG00000013334	Clca3a1/Clca3a2	chloride channel accessory 3A1	Plasma Membrane	ion channel
6,68E-05	-3,562	ENSRNOG00000008345	CLCN6	chloride voltage-gated channel 6	Plasma Membrane	ion channel
4,18E-07	-1,368	ENSRNOG00000009897	CLCNKA	chloride voltage-gated channel Ka	Plasma Membrane	ion channel
3,40E-03	-0,810	ENSRNOG00000052368	CLCNKB	chloride voltage-gated channel Kb	Plasma Membrane	ion channel
1,47E-07	-4,281	ENSRNOG00000001926	CLDN1	claudin 1	Plasma Membrane	other
5,63E-10	-1,152	ENSRNOG00000001691	CLDN14	claudin 14	Plasma Membrane	other
2,50E-02	0,968	ENSRNOG00000011424	CLDN23	claudin 23	Plasma Membrane	other
1,35E-09	-3,709	ENSRNOG00000046007	CLDN3	claudin 3	Plasma Membrane	transmembrane receptor
4,17E-02	-3,798	ENSRNOG00000022697	CLEC14A	C-type lectin domain containing 14A	Cytoplasm	other
1,48E-06	-4,341	ENSRNOG00000026306	CLEC5A	C-type lectin domain containing 5A	Plasma Membrane	other
9,92E-04	-3,990	ENSRNOG00000054251	CLEC7A	C-type lectin domain containing 7A	Plasma Membrane	transmembrane receptor
3,98E-04	-2,569	ENSRNOG00000047218	CLIC5	chloride intracellular channel 5	Cytoplasm	ion channel
1,87E-06	-1,120	ENSRNOG00000026870	CLIC6	chloride intracellular channel 6	Plasma Membrane	ion channel
2,09E-04	1,082	ENSRNOG00000011044	CLMN	calmin	Cytoplasm	other
7,35E-04	-0,915	ENSRNOG00000011332	CLSPN	claspin	Nucleus	other
4,71E-04	-1,486	ENSRNOG00000011009	CMTM4	CKLF like MARVEL transmembrane domain containing 4	Extracellular Space	cytokine
3,58E-06	0,345	ENSRNOG00000031773	CNGB1	cyclic nucleotide gated channel beta 1	Plasma Membrane	ion channel
1,13E-05	2,388	ENSRNOG00000016302	Cnnm1	cyclin and CBS domain divalent metal cation transport mediator 1	Plasma Membrane	other
4,25E-06	-1,374	ENSRNOG00000020113	CNNM2	cyclin and CBS domain divalent metal cation transport mediator 2	Plasma Membrane	transporter
2,13E-04	-2,389	ENSRNOG00000023220	CNOT11	CCR4-NOT transcription complex subunit 11	Cytoplasm	other
1,21E-02	-1,523	ENSRNOG00000002710	CNST	consortin, connexin sorting protein	Cytoplasm	other
4,87E-07	-1,235	ENSRNOG00000047307	CNTFR	ciliary neurotrophic factor receptor	Plasma Membrane	transmembrane receptor
1,80E-02	0,277	ENSRNOG00000020277	CNTNAP1	contactin associated protein 1	Plasma Membrane	other
1,29E-06	-1,802	ENSRNOG00000000463	COL11A2	collagen type XI alpha 2 chain	Extracellular Space	other	collagenase clostridium histolyticum
3,77E-05	-0,423	ENSRNOG00000000552	COL13A1	collagen type XIII alpha 1 chain	Plasma Membrane	other	collagenase clostridium histolyticum
1,37E-05	-4,138	ENSRNOG00000026415	COL14A1	collagen type XIV alpha 1 chain	Extracellular Space	other	collagenase clostridium histolyticum
2,71E-02	-0,342	ENSRNOG00000031475	COL16A1	collagen type XVI alpha 1 chain	Extracellular Space	other	collagenase clostridium histolyticum
4,04E-18	-3,557	ENSRNOG00000012110	Col17a1	collagen, type XVII, alpha 1	Plasma Membrane	other
4,86E-03	-1,614	ENSRNOG00000003897	COL1A1	collagen type I alpha 1 chain	Extracellular Space	other	collagenase clostridium histolyticum
2,14E-05	-2,142	ENSRNOG00000010326	COL20A1	collagen type XX alpha 1 chain	Extracellular Space	other
3,56E-03	-0,763	ENSRNOG00000014143	COL24A1	collagen type XXIV alpha 1 chain	Extracellular Space	other	collagenase clostridium histolyticum
2,88E-03	0,942	ENSRNOG00000058560	COL2A1	collagen type II alpha 1 chain	Extracellular Space	other	collagenase clostridium histolyticum
6,33E-04	-2,118	ENSRNOG00000003357	COL3A1	collagen type III alpha 1 chain	Extracellular Space	other	collagenase clostridium histolyticum
2,68E-08	-1,321	ENSRNOG00000015365	COL4A3	collagen type IV alpha 3 chain	Extracellular Space	other	collagenase clostridium histolyticum
2,62E-08	-1,991	ENSRNOG00000015686	COL4A3BP	collagen type IV alpha 3 binding protein	Cytoplasm	kinase
2,59E-02	-2,288	ENSRNOG00000020525	COL5A3	collagen type V alpha 3 chain	Extracellular Space	other	collagenase clostridium histolyticum
1,59E-02	-2,287	ENSRNOG00000001254	COL6A2	collagen type VI alpha 2 chain	Extracellular Space	other	collagenase clostridium histolyticum
1,13E-05	1,272	ENSRNOG00000031782	Col6a4	collagen, type VI, alpha 4	Extracellular Space	other
1,94E-03	1,071	ENSRNOG00000023007	COL6A6	collagen type VI alpha 6 chain	Extracellular Space	other
8,26E-08	0,458	ENSRNOG00000020579	COL7A1	collagen type VII alpha 1 chain	Extracellular Space	other	collagenase clostridium histolyticum
2,56E-02	1,254	ENSRNOG00000011502	COL9A2	collagen type IX alpha 2 chain	Extracellular Space	other	collagenase clostridium histolyticum
7,74E-04	2,244	ENSRNOG00000009531	COL9A3	collagen type IX alpha 3 chain	Extracellular Space	other	collagenase clostridium histolyticum
1,03E-06	-0,559	ENSRNOG00000028207	COLGALT2	collagen beta(1-O)galactosyltransferase 2	Cytoplasm	enzyme
1,38E-07	-0,550	ENSRNOG00000048472	COMP	cartilage oligomeric matrix protein	Extracellular Space	other
7,91E-03	-2,594	ENSRNOG00000002302	CORIN	corin, serine peptidase	Plasma Membrane	peptidase
4,25E-02	-2,166	ENSRNOG00000000697	CORO1C	coronin 1C	Cytoplasm	other
2,39E-08	-3,917	ENSRNOG00000004146	CORO7/CORO7-PAM16	coronin 7	Cytoplasm	other
3,00E-02	-2,046	ENSRNOG00000038951	COX17	cytochrome c oxidase copper chaperone COX17	Cytoplasm	enzyme
1,02E-06	-1,932	ENSRNOG00000017817	COX4I1	cytochrome c oxidase subunit 4I1	Cytoplasm	enzyme
1,11E-08	-1,857	ENSRNOG00000018816	COX5A	cytochrome c oxidase subunit 5A	Cytoplasm	enzyme
3,34E-07	-1,940	ENSRNOG00000016660	COX5B	cytochrome c oxidase subunit 5B	Cytoplasm	enzyme
8,15E-08	-1,943	ENSRNOG00000001170	COX6A1	cytochrome c oxidase subunit 6A1	Cytoplasm	enzyme
2,24E-08	-2,202	ENSRNOG00000019851	COX6A2	cytochrome c oxidase subunit 6A2	Cytoplasm	enzyme
8,11E-09	-2,014	ENSRNOG00000024309	COX6B1	cytochrome c oxidase subunit 6B1	Cytoplasm	enzyme
1,48E-08	-2,082	ENSRNOG00000034161	COX6B1	cytochrome c oxidase subunit 6B1	Cytoplasm	enzyme
3,67E-07	-1,838	ENSRNOG00000010807	Cox6c	cytochrome c oxidase subunit 6C	Cytoplasm	enzyme
1,83E-05	-3,111	ENSRNOG00000050015	Cox7a1/LOC687508	similar to Cytochrome c oxidase polypeptide VIIa-heart, mitochondrial precursor (Cytochrome c oxidase subunit VIIa-H) (COX VIIa-M)	Cytoplasm	other
2,91E-08	-1,977	ENSRNOG00000042903	Cox7a2/Cox7a2l2	cytochrome c oxidase subunit VIIa polypeptide 2-like 2	Cytoplasm	other
1,10E-05	-1,936	ENSRNOG00000054689	COX7B	cytochrome c oxidase subunit 7B	Cytoplasm	enzyme
7,33E-07	-1,845	ENSRNOG00000030237	Cox7c	cytochrome c oxidase subunit 7C	Cytoplasm	other
2,37E-07	-1,910	ENSRNOG00000021177	COX8A	cytochrome c oxidase subunit 8A	Cytoplasm	enzyme
4,80E-04	-2,276	ENSRNOG00000014656	Cox8b	cytochrome c oxidase subunit 8B	Cytoplasm	enzyme
1,13E-05	2,972	ENSRNOG00000019161	CPEB1	cytoplasmic polyadenylation element binding protein 1	Cytoplasm	translation regulator
2,88E-05	2,223	ENSRNOG00000042118	Cplane1	ciliogenesis and planar polarity effector 1	Other	other
4,69E-08	2,623	ENSRNOG00000000105	CPLX2	complexin 2	Cytoplasm	other
3,62E-03	-1,292	ENSRNOG00000019317	CPLX3	complexin 3	Nucleus	transporter
4,69E-08	1,615	ENSRNOG00000024384	CPN2	carboxypeptidase N subunit 2	Extracellular Space	peptidase
7,76E-03	-0,287	ENSRNOG00000015902	CPXM2	carboxypeptidase X, M14 family member 2	Extracellular Space	peptidase
8,38E-03	0,733	ENSRNOG00000034164	CR2	complement C3d receptor 2	Plasma Membrane	transmembrane receptor
1,14E-07	0,915	ENSRNOG00000025498	CRB2	crumbs 2, cell polarity complex component	Extracellular Space	other
3,06E-02	-1,778	ENSRNOG00000005330	CREBBP	CREB binding protein	Nucleus	transcription regulator	PRI-724
2,71E-09	-0,865	ENSRNOG00000018987	CREBZF	CREB/ATF bZIP transcription factor	Nucleus	transcription regulator
8,26E-06	-3,690	ENSRNOG00000004208	CRIM1	cysteine rich transmembrane BMP regulator 1	Extracellular Space	kinase
4,26E-03	-2,608	ENSRNOG00000027990	CRIP1	cysteine rich protein 1	Cytoplasm	other
2,40E-07	-1,813	ENSRNOG00000005041	Crip2	cysteine rich protein 2	Plasma Membrane	other
9,68E-08	-1,295	ENSRNOG00000025792	CRK	CRK proto-oncogene, adaptor protein	Cytoplasm	other
5,70E-07	-2,836	ENSRNOG00000021273	CRLS1	cardiolipin synthase 1	Cytoplasm	enzyme
2,19E-08	-4,688	ENSRNOG00000004781	CRMP1	collapsin response mediator protein 1	Cytoplasm	enzyme
1,05E-13	-1,656	ENSRNOG00000008334	CROCC	ciliary rootlet coiled-coil, rootletin	Plasma Membrane	other
3,56E-07	1,312	ENSRNOG00000015220	CRTAC1	cartilage acidic protein 1	Extracellular Space	other
1,67E-03	-1,573	ENSRNOG00000022421	CRTC1	CREB regulated transcription coactivator 1	Nucleus	transcription regulator	CC-115, sapanisertib
6,85E-08	-1,685	ENSRNOG00000010524	CRYAB	crystallin alpha B	Nucleus	other
2,08E-04	-6,872	ENSRNOG00000018414	CSF1R	colony stimulating factor 1 receptor	Plasma Membrane	kinase	nilotinib, sunitinib, pazopanib, quizartinib, pexidartinib, IMC-CS4, PLX7486, ARRY-382, JNJ-40346527, BLZ-945, FPA008, AMG 820, DCC-3014, emactuzumab, bosutinib, imatinib, SNDX-6352, imatinib/sunitinib, imatinib/nilotinib, dasatinib/nilotinib, crizotinib/pazopanib, decitabine/imatinib
1,19E-02	-3,627	ENSRNOG00000008759	CSF3R	colony stimulating factor 3 receptor	Plasma Membrane	transmembrane receptor	leridistim, cladribine/cytarabine/filgrastim, cytarabine/filgrastim/fludarabine phosphate, cladribine/cytarabine/filgrastim/mitoxantrone, clofarabine/cytarabine/filgrastim, cytarabine/filgrastim/fludarabine phosphate/idarubicin, cladribine/cytarabine/filgrastim/idarubicin, darbepoetin alfa/filgrastim, EPO/filgrastim, cladribine/cytarabine/filgrastim/idarubicin/plerixafor, clofarabine/filgrastim/i…
4,57E-09	3,259	ENSRNOG00000030719	CSMD1	CUB and Sushi multiple domains 1	Plasma Membrane	other
3,66E-06	0,563	ENSRNOG00000007057	CSMD2	CUB and Sushi multiple domains 2	Other	other
2,56E-03	-2,252	ENSRNOG00000013076	CSNK1E	casein kinase 1 epsilon	Cytoplasm	kinase
7,81E-03	-2,768	ENSRNOG00000018529	CSNK1G2	casein kinase 1 gamma 2	Cytoplasm	kinase
3,09E-02	1,507	ENSRNOG00000020833	CSPG5	chondroitin sulfate proteoglycan 5	Extracellular Space	growth factor
1,37E-05	-1,674	ENSRNOG00000019653	CSRNP2	cysteine and serine rich nuclear protein 2	Nucleus	transcription regulator
2,40E-03	-1,880	ENSRNOG00000008937	CSRP1	cysteine and glycine rich protein 1	Nucleus	other
2,97E-03	-2,079	ENSRNOG00000014327	CSRP3	cysteine and glycine rich protein 3	Nucleus	other
2,77E-08	-3,283	ENSRNOG00000046257	Ctdspl	CTD small phosphatase like	Cytoplasm	other
2,64E-03	2,684	ENSRNOG00000018962	CTF1	cardiotrophin 1	Extracellular Space	cytokine
1,04E-03	-2,176	ENSRNOG00000015036	CTGF	connective tissue growth factor	Extracellular Space	growth factor	FG-3019
7,86E-05	-2,839	ENSRNOG00000016313	CTNNBIP1	catenin beta interacting protein 1	Cytoplasm	other
3,88E-11	-2,416	ENSRNOG00000010649	CTNND2	catenin delta 2	Plasma Membrane	other
2,41E-06	-2,397	ENSRNOG00000028688	CTNS	cystinosin, lysosomal cystine transporter	Cytoplasm	transporter
1,29E-03	-2,551	ENSRNOG00000020206	CTSD	cathepsin D	Cytoplasm	peptidase
7,62E-03	-0,966	ENSRNOG00000018334	CTU1	cytosolic thiouridylase subunit 1	Cytoplasm	other
2,94E-08	-1,287	ENSRNOG00000029047	CUBN	cubilin	Plasma Membrane	transmembrane receptor
2,64E-03	1,280	ENSRNOG00000011984	CXCL14	C-X-C motif chemokine ligand 14	Extracellular Space	cytokine
3,59E-03	-4,100	ENSRNOG00000002802	CXCL2	C-X-C motif chemokine ligand 2	Extracellular Space	cytokine
2,22E-17	-3,412	ENSRNOG00000007433	CYB561	cytochrome b561	Cytoplasm	enzyme
2,41E-10	-3,806	ENSRNOG00000052232	CYB561D1	cytochrome b561 family member D1	Other	other
2,04E-04	-1,548	ENSRNOG00000012457	CYC1	cytochrome c1	Cytoplasm	enzyme
1,59E-02	-1,618	ENSRNOG00000010452	CYCS	cytochrome c, somatic	Cytoplasm	transporter
7,74E-04	1,672	ENSRNOG00000030698	CYP26C1	cytochrome P450 family 26 subfamily C member 1	Cytoplasm	enzyme
3,66E-06	-1,189	ENSRNOG00000020743	CYP2S1	cytochrome P450 family 2 subfamily S member 1	Cytoplasm	enzyme
2,15E-03	-2,037	ENSRNOG00000028891	Cyp2t4	cytochrome P450, family 2, subfamily t, polypeptide 4	Other	other
2,69E-04	-1,479	ENSRNOG00000011053	CYP2U1	cytochrome P450 family 2 subfamily U member 1	Cytoplasm	enzyme
4,28E-10	0,279	ENSRNOG00000007147	CYP46A1	cytochrome P450 family 46 subfamily A member 1	Cytoplasm	enzyme
3,56E-07	1,582	ENSRNOG00000029478	CYP4F22	cytochrome P450 family 4 subfamily F member 22	Extracellular Space	enzyme
1,33E-04	2,222	ENSRNOG00000058891	CYS1	cystin 1	Cytoplasm	transcription regulator
3,04E-11	-3,059	ENSRNOG00000022921	DACT2	dishevelled binding antagonist of beta catenin 2	Cytoplasm	other
9,51E-03	-1,488	ENSRNOG00000046889	DBI	diazepam binding inhibitor, acyl-CoA binding protein	Cytoplasm	other
1,02E-04	0,859	ENSRNOG00000023458	Dcaf12l1	DDB1 and CUL4 associated factor 12-like 1	Cytoplasm	other
4,06E-02	-2,937	ENSRNOG00000006551	DCAF15	DDB1 and CUL4 associated factor 15	Other	other
6,78E-04	-2,652	ENSRNOG00000031643	DCHS1	dachsous cadherin-related 1	Plasma Membrane	other
2,64E-03	0,904	ENSRNOG00000033026	DCLK3	doublecortin like kinase 3	Cytoplasm	kinase
4,55E-03	-1,300	ENSRNOG00000016015	DCP1A	decapping mRNA 1A	Nucleus	other
3,48E-08	-4,602	ENSRNOG00000007340	DCP1B	decapping mRNA 1B	Cytoplasm	other
5,08E-04	0,314	ENSRNOG00000020621	DCST1	DC-STAMP domain containing 1	Extracellular Space	enzyme
1,09E-02	-4,040	ENSRNOG00000013215	DCTD	dCMP deaminase	Cytoplasm	enzyme	tetrahydrouridine
1,19E-02	-2,347	ENSRNOG00000014613	DDAH1	dimethylarginine dimethylaminohydrolase 1	Cytoplasm	enzyme
8,25E-03	-0,968	ENSRNOG00000059605	DDN	dendrin	Cytoplasm	transcription regulator
1,23E-04	-1,300	ENSRNOG00000051528	DDX11	DEAD/H-box helicase 11	Cytoplasm	enzyme
2,51E-02	-1,975	ENSRNOG00000012771	DDX41	DEAD-box helicase 41	Nucleus	enzyme
1,34E-05	-0,977	ENSRNOG00000046112	DEDD2	death effector domain containing 2	Nucleus	other
2,22E-02	-2,080	ENSRNOG00000000502	DEF6	DEF6, guanine nucleotide exchange factor	Extracellular Space	other
9,86E-03	-3,534	ENSRNOG00000046050	DENND1C	DENN domain containing 1C	Cytoplasm	other
9,75E-03	-1,513	ENSRNOG00000019810	DES	desmin	Cytoplasm	other
2,96E-03	-1,168	ENSRNOG00000005577	DESI1	desumoylating isopeptidase 1	Other	other
4,92E-02	-0,573	ENSRNOG00000053675	DHH	desert hedgehog	Extracellular Space	peptidase
1,66E-07	-5,149	ENSRNOG00000015063	DHODH	dihydroorotate dehydrogenase (quinone)	Cytoplasm	enzyme	teriflunomide, leflunomide, vidofludimus, BAY2402234
3,41E-05	-1,531	ENSRNOG00000009673	DHRS13	dehydrogenase/reductase 13	Other	enzyme
5,44E-08	-3,029	ENSRNOG00000023587	DHTKD1	dehydrogenase E1 and transketolase domain containing 1	Cytoplasm	enzyme
1,71E-04	-4,551	ENSRNOG00000007054	DHX33	DEAH-box helicase 33	Nucleus	enzyme
1,41E-02	-2,122	ENSRNOG00000047575	DHX34	DExH-box helicase 34	Other	enzyme
2,83E-05	-3,483	ENSRNOG00000015928	DHX35	DEAH-box helicase 35	Other	enzyme
8,58E-03	-0,648	ENSRNOG00000014619	DHX38	DEAH-box helicase 38	Nucleus	enzyme
1,86E-10	-3,398	ENSRNOG00000018247	DHX58	DExH-box helicase 58	Cytoplasm	enzyme
7,74E-04	2,883	ENSRNOG00000029738	DIRAS1	DIRAS family GTPase 1	Plasma Membrane	enzyme
1,84E-04	-3,555	ENSRNOG00000010537	DIS3L	DIS3 like exosome 3'-5' exoribonuclease	Cytoplasm	enzyme
1,02E-04	-1,440	ENSRNOG00000003635	DISP1	dispatched RND transporter family member 1	Plasma Membrane	transporter
9,03E-03	0,743	ENSRNOG00000026787	DISP2	dispatched RND transporter family member 2	Plasma Membrane	other
3,85E-08	-1,362	ENSRNOG00000026447	DISP3	dispatched RND transporter family member 3	Cytoplasm	other
5,15E-05	1,215	ENSRNOG00000032085	DLEC1	DLEC1, cilia and flagella associated protein	Cytoplasm	other
2,23E-05	-0,476	ENSRNOG00000002767	DLG3	discs large MAGUK scaffold protein 3	Plasma Membrane	kinase
5,49E-03	-1,568	ENSRNOG00000018526	DLG4	discs large MAGUK scaffold protein 4	Plasma Membrane	kinase
5,43E-08	-0,438	ENSRNOG00000005783	DLG5	discs large MAGUK scaffold protein 5	Plasma Membrane	other
2,45E-07	-1,844	ENSRNOG00000016196	DLGAP1	DLG associated protein 1	Plasma Membrane	other
4,66E-06	1,624	ENSRNOG00000014302	DLGAP3	DLG associated protein 3	Cytoplasm	other
2,64E-03	1,132	ENSRNOG00000059984	DLL1	delta like canonical Notch ligand 1	Plasma Membrane	enzyme
7,09E-04	-0,804	ENSRNOG00000019338	DLL3	delta like canonical Notch ligand 3	Extracellular Space	other	rovalpituzumab tesirine
3,93E-06	1,937	ENSRNOG00000014011	DLL4	delta like canonical Notch ligand 4	Extracellular Space	other	OMP-21M18, REGN421, OMP-305B83
3,79E-13	-3,394	ENSRNOG00000004278	DLX3	distal-less homeobox 3	Nucleus	transcription regulator
8,94E-04	-2,628	ENSRNOG00000004399	DLX4	distal-less homeobox 4	Nucleus	transcription regulator
8,38E-03	2,330	ENSRNOG00000010905	DLX5	distal-less homeobox 5	Nucleus	transcription regulator
3,77E-04	-2,260	ENSRNOG00000010835	DMBX1	diencephalon/mesencephalon homeobox 1	Nucleus	transcription regulator
9,33E-09	-1,615	ENSRNOG00000016301	DMRT2	doublesex and mab-3 related transcription factor 2	Nucleus	transcription regulator
3,34E-14	-1,558	ENSRNOG00000016284	DMRT3	doublesex and mab-3 related transcription factor 3	Nucleus	transcription regulator
1,40E-05	0,864	ENSRNOG00000008105	Dmrta2	DMRT-like family A2	Nucleus	other
5,24E-03	-1,442	ENSRNOG00000015590	DNAAF1	dynein axonemal assembly factor 1	Cytoplasm	other
4,05E-06	-1,858	ENSRNOG00000038600	DNAAF3	dynein axonemal assembly factor 3	Other	other
4,76E-03	-1,237	ENSRNOG00000021312	DNAAF5	dynein axonemal assembly factor 5	Cytoplasm	other
3,30E-07	-1,130	ENSRNOG00000026914	DNAH1	dynein axonemal heavy chain 1	Extracellular Space	other
2,62E-04	1,900	ENSRNOG00000005451	DNAH11	dynein axonemal heavy chain 11	Cytoplasm	enzyme
3,43E-02	0,607	ENSRNOG00000059865	DNAH12	dynein axonemal heavy chain 12	Cytoplasm	other
1,29E-02	-1,220	ENSRNOG00000052688	DNAH2	dynein axonemal heavy chain 2	Cytoplasm	other
1,60E-02	1,166	ENSRNOG00000048363	Dnah5	dynein, axonemal, heavy chain 5	Cytoplasm	other
7,13E-03	-0,659	ENSRNOG00000060984	DNAH7	dynein axonemal heavy chain 7	Cytoplasm	other
1,17E-06	1,187	ENSRNOG00000000542	DNAH8	dynein axonemal heavy chain 8	Cytoplasm	enzyme
4,91E-04	2,134	ENSRNOG00000004171	DNAH9	dynein axonemal heavy chain 9	Cytoplasm	other
2,53E-05	-2,841	ENSRNOG00000023172	Dnajb3	DnaJ heat shock protein family (Hsp40) member B3	Cytoplasm	other
9,42E-05	-1,179	ENSRNOG00000012392	DNAJC2	DnaJ heat shock protein family (Hsp40) member C2	Nucleus	transcription regulator
9,53E-03	-2,041	ENSRNOG00000017876	DNAJC21	DnaJ heat shock protein family (Hsp40) member C21	Other	other
7,42E-03	-1,055	ENSRNOG00000003988	DNAJC27	DnaJ heat shock protein family (Hsp40) member C27	Cytoplasm	enzyme
3,50E-03	-1,802	ENSRNOG00000031721	DNAJC30	DnaJ heat shock protein family (Hsp40) member C30	Cytoplasm	other
2,47E-04	-1,573	ENSRNOG00000001813	DNM1L	dynamin 1 like	Cytoplasm	enzyme
6,42E-10	-0,741	ENSRNOG00000050742	DNMBP	dynamin binding protein	Cytoplasm	other
2,50E-02	2,237	ENSRNOG00000010625	DNMT3B	DNA methyltransferase 3 beta	Nucleus	enzyme
1,17E-03	-1,651	ENSRNOG00000053200	DOCK10	dedicator of cytokinesis 10	Cytoplasm	other
2,64E-03	1,247	ENSRNOG00000014576	DOCK3	dedicator of cytokinesis 3	Cytoplasm	other
4,43E-02	-1,637	ENSRNOG00000004823	Dock4	dedicator of cytokinesis 4	Extracellular Space	other
4,15E-04	-2,006	ENSRNOG00000024703	DOCK5	dedicator of cytokinesis 5	Cytoplasm	other
2,76E-04	-5,142	ENSRNOG00000013564	DOK3	docking protein 3	Cytoplasm	other
6,61E-03	-1,357	ENSRNOG00000015679	DOK4	docking protein 4	Plasma Membrane	other
5,18E-04	-1,638	ENSRNOG00000051204	DOP1B	DOP1 leucine zipper like protein B	Cytoplasm	other
1,27E-04	-2,948	ENSRNOG00000032546	DOT1L	DOT1 like histone lysine methyltransferase	Nucleus	phosphatase	EPZ-5676
4,78E-02	-4,497	ENSRNOG00000002947	Dpt	dermatopontin	Extracellular Space	other
7,42E-12	-2,893	ENSRNOG00000009625	DPYSL2	dihydropyrimidinase like 2	Cytoplasm	enzyme
1,68E-04	-0,895	ENSRNOG00000027582	DPYSL4	dihydropyrimidinase like 4	Cytoplasm	enzyme
6,74E-04	-2,427	ENSRNOG00000008996	DPYSL5	dihydropyrimidinase like 5	Cytoplasm	enzyme
1,39E-02	-1,178	ENSRNOG00000021303	DRC3	dynein regulatory complex subunit 3	Cytoplasm	other
7,60E-05	-0,432	ENSRNOG00000025860	DRC7	dynein regulatory complex subunit 7	Cytoplasm	other
2,18E-06	1,671	ENSRNOG00000017927	DRD4	dopamine receptor D4	Plasma Membrane	G-protein coupled receptor	paliperidone, carbidopa/entacapone/levodopa, iloperidone, flibanserin, asenapine, cis-thiothixene, rotigotine, carbidopa/levodopa, trifluoperazine, dexamethasone/olanzapine, fluphenazine, pimozide, clozapine, haloperidol, fluoxetine/olanzapine, fluphenazine decanoate, amitriptyline/perphenazine, haloperidol decanoate, trimethobenzamide, fluphenazine enanthate, loxapine, perphenazine, promazine, p…
2,23E-08	-3,322	ENSRNOG00000020045	DRGX	dorsal root ganglia homeobox	Nucleus	transcription regulator
2,50E-02	1,115	ENSRNOG00000026704	DRP2	dystrophin related protein 2	Plasma Membrane	other
3,22E-08	-0,422	ENSRNOG00000027992	DSCAM	DS cell adhesion molecule	Plasma Membrane	other
6,26E-04	1,201	ENSRNOG00000016502	DSCAML1	DS cell adhesion molecule like 1	Plasma Membrane	other
6,46E-04	-1,908	ENSRNOG00000016526	DSG2	desmoglein 2	Plasma Membrane	other
2,61E-02	-1,174	ENSRNOG00000004195	DTL	denticleless E3 ubiquitin protein ligase homolog	Nucleus	other
6,44E-04	-2,758	ENSRNOG00000011914	DTNB	dystrobrevin beta	Plasma Membrane	other
4,47E-05	1,656	ENSRNOG00000050848	DTX1	deltex E3 ubiquitin ligase 1	Nucleus	transcription regulator
2,14E-03	-2,103	ENSRNOG00000023400	DTX3L	deltex E3 ubiquitin ligase 3L	Cytoplasm	enzyme
5,68E-06	-1,502	ENSRNOG00000033348	DUOX1	dual oxidase 1	Plasma Membrane	enzyme
2,43E-08	-1,012	ENSRNOG00000017395	DUOX2	dual oxidase 2	Plasma Membrane	enzyme
2,33E-05	-4,088	ENSRNOG00000018005	DUOXA1	dual oxidase maturation factor 1	Plasma Membrane	other
4,50E-02	-3,587	ENSRNOG00000003977	DUSP1	dual specificity phosphatase 1	Nucleus	phosphatase
2,61E-06	-0,516	ENSRNOG00000003100	DUSP12	dual specificity phosphatase 12	Nucleus	phosphatase
4,11E-02	-2,157	ENSRNOG00000008868	DUSP19	dual specificity phosphatase 19	Cytoplasm	phosphatase
4,89E-02	-2,603	ENSRNOG00000056376	DUSP22	dual specificity phosphatase 22	Cytoplasm	phosphatase
9,37E-05	1,083	ENSRNOG00000011921	DUSP4	dual specificity phosphatase 4	Nucleus	phosphatase
2,09E-05	-3,183	ENSRNOG00000014061	DUSP5	dual specificity phosphatase 5	Nucleus	phosphatase
3,61E-02	-3,019	ENSRNOG00000023896	DUSP6	dual specificity phosphatase 6	Cytoplasm	phosphatase
1,49E-04	-2,941	ENSRNOG00000010789	DUSP7	dual specificity phosphatase 7	Cytoplasm	phosphatase
2,48E-04	-3,367	ENSRNOG00000029394	DUSP8	dual specificity phosphatase 8	Nucleus	phosphatase
3,70E-02	-1,260	ENSRNOG00000055185	DUSP9	dual specificity phosphatase 9	Nucleus	phosphatase
2,50E-06	-1,690	ENSRNOG00000019423	DVL1	dishevelled segment polarity protein 1	Cytoplasm	other
3,69E-04	-2,798	ENSRNOG00000007821	DYRK2	dual specificity tyrosine phosphorylation regulated kinase 2	Cytoplasm	kinase
6,97E-07	-2,794	ENSRNOG00000004870	DYRK3	dual specificity tyrosine phosphorylation regulated kinase 3	Nucleus	kinase
6,70E-03	-2,824	ENSRNOG00000010311	DZIP1	DAZ interacting zinc finger protein 1	Cytoplasm	other
8,92E-07	-2,079	ENSRNOG00000047741	E2F2	E2F transcription factor 2	Nucleus	transcription regulator
2,30E-04	-1,741	ENSRNOG00000029273	E2F3	E2F transcription factor 3	Nucleus	transcription regulator
9,24E-07	-2,358	ENSRNOG00000026252	E2F7	E2F transcription factor 7	Nucleus	transcription regulator
1,22E-07	-3,610	ENSRNOG00000019559	EAF1	ELL associated factor 1	Nucleus	transcription regulator
1,84E-02	-1,143	ENSRNOG00000004220	EBAG9	estrogen receptor binding site associated, antigen, 9	Cytoplasm	other
9,11E-04	-1,482	ENSRNOG00000011548	EBF2	early B cell factor 2	Nucleus	transcription regulator
6,08E-06	-6,049	ENSRNOG00000050509	EBI3	Epstein-Barr virus induced 3	Extracellular Space	cytokine
7,74E-08	-0,993	ENSRNOG00000019447	ECEL1	endothelin converting enzyme like 1	Plasma Membrane	peptidase
1,12E-03	-2,899	ENSRNOG00000024365	ECT2	epithelial cell transforming 2	Cytoplasm	other
6,21E-04	-0,325	ENSRNOG00000032208	Eda	ectodysplasin-A	Other	other
2,01E-03	-0,401	ENSRNOG00000013018	EDA2R	ectodysplasin A2 receptor	Plasma Membrane	transmembrane receptor
7,51E-03	-2,421	ENSRNOG00000019579	EDC3	enhancer of mRNA decapping 3	Cytoplasm	enzyme
6,45E-03	-1,949	ENSRNOG00000055365	EDEM1	ER degradation enhancing alpha-mannosidase like protein 1	Cytoplasm	enzyme
2,32E-02	-3,048	ENSRNOG00000019299	EDEM2	ER degradation enhancing alpha-mannosidase like protein 2	Cytoplasm	enzyme
1,51E-08	-1,073	ENSRNOG00000053317	EFCAB11	EF-hand calcium binding domain 11	Other	other
4,57E-09	1,990	ENSRNOG00000011094	EFCAB6	EF-hand calcium binding domain 6	Nucleus	other
1,70E-08	-2,636	ENSRNOG00000009787	EFCC1	EF-hand and coiled-coil domain containing 1	Other	other
1,55E-05	-6,043	ENSRNOG00000003553	EFEMP1	EGF containing fibulin extracellular matrix protein 1	Extracellular Space	enzyme
7,23E-04	-2,945	ENSRNOG00000013783	EFHD2	EF-hand domain family member D2	Other	other
8,83E-08	-3,986	ENSRNOG00000010320	EFNB3	ephrin B3	Plasma Membrane	kinase
2,18E-06	2,326	ENSRNOG00000012950	EFR3B	EFR3 homolog B	Plasma Membrane	other
3,84E-06	-2,852	ENSRNOG00000004332	EGFR	epidermal growth factor receptor	Plasma Membrane	kinase	cetuximab, AEE 788, panitumumab, BMS-599626, varlitinib, tesevatinib, BMS-690514, bevacizumab/erlotinib, matuzumab, afatinib, nimotuzumab, necitumumab, BIBX 1382BS, icotinib, transforming growth factor(alpha)-pseudomonas aeruginosa exotoxin (38), MP 412, sapitinib, cetuximab/irinotecan, CUDC 101, zalutumumab, lapatinib/pazopanib, irinotecan/panitumumab, erlotinib/vismodegib, erlotinib/gemcitabine…
3,12E-05	-2,092	ENSRNOG00000019422	EGR1	early growth response 1	Nucleus	transcription regulator
1,23E-02	-3,122	ENSRNOG00000000640	EGR2	early growth response 2	Nucleus	transcription regulator
2,07E-09	-3,641	ENSRNOG00000017828	EGR3	early growth response 3	Nucleus	transcription regulator
2,85E-09	0,311	ENSRNOG00000015719	EGR4	early growth response 4	Nucleus	transcription regulator
8,00E-03	-1,788	ENSRNOG00000008917	EHBP1	EH domain binding protein 1	Cytoplasm	other
1,04E-08	-2,351	ENSRNOG00000007744	EHD3	EH domain containing 3	Cytoplasm	other
1,67E-04	-1,670	ENSRNOG00000019310	EID2	EP300 interacting inhibitor of differentiation 2	Nucleus	other
1,11E-02	0,639	ENSRNOG00000045545	EID2B	EP300 interacting inhibitor of differentiation 2B	Nucleus	other
1,99E-04	-1,126	ENSRNOG00000006069	EIF2AK3	eukaryotic translation initiation factor 2 alpha kinase 3	Cytoplasm	kinase
1,47E-08	-4,708	ENSRNOG00000055391	EIF4EBP2	eukaryotic translation initiation factor 4E binding protein 2	Cytoplasm	translation regulator
3,05E-05	-0,396	ENSRNOG00000023601	ELAVL4	ELAV like RNA binding protein 4	Cytoplasm	other
1,56E-04	-1,002	ENSRNOG00000022767	ELFN1	extracellular leucine rich repeat and fibronectin type III domain containing 1	Plasma Membrane	other
8,38E-03	0,672	ENSRNOG00000007934	ELFN2	extracellular leucine rich repeat and fibronectin type III domain containing 2	Extracellular Space	other
1,52E-02	-5,263	ENSRNOG00000059705	ELMO1	engulfment and cell motility 1	Cytoplasm	other
3,73E-03	-2,387	ENSRNOG00000028176	ELMOD2	ELMO domain containing 2	Other	other
1,97E-04	-2,247	ENSRNOG00000001469	ELN	elastin	Extracellular Space	other
1,50E-03	-1,801	ENSRNOG00000004814	Elob	elongin B	Nucleus	transcription regulator
5,95E-07	-5,884	ENSRNOG00000060329	EMB	embigin	Plasma Membrane	transporter
3,37E-16	-3,911	ENSRNOG00000014837	EMILIN2	elastin microfibril interfacer 2	Extracellular Space	other
5,15E-05	1,780	ENSRNOG00000016734	EMILIN3	elastin microfibril interfacer 3	Extracellular Space	other
4,68E-02	-2,470	ENSRNOG00000030294	EML4	echinoderm microtubule associated protein like 4	Cytoplasm	other
5,72E-04	-0,473	ENSRNOG00000004207	EML5	echinoderm microtubule associated protein like 5	Cytoplasm	other
2,09E-04	1,153	ENSRNOG00000037462	EML6	echinoderm microtubule associated protein like 6	Other	other
1,25E-03	-2,952	ENSRNOG00000008676	EMP1	epithelial membrane protein 1	Plasma Membrane	other
2,50E-02	1,088	ENSRNOG00000015493	EMX1	empty spiracles homeobox 1	Nucleus	transcription regulator
6,09E-03	0,929	ENSRNOG00000009482	EMX2	empty spiracles homeobox 2	Nucleus	transcription regulator
1,13E-05	1,600	ENSRNOG00000056580	EN1	engrailed homeobox 1	Nucleus	transcription regulator
6,04E-10	-0,402	ENSRNOG00000006846	EN2	engrailed homeobox 2	Nucleus	transcription regulator
2,70E-10	0,301	ENSRNOG00000056446	ENDOU	endonuclease, poly(U) specific	Cytoplasm	peptidase
1,07E-04	-1,669	ENSRNOG00000024364	ENKD1	enkurin domain containing 1	Cytoplasm	other
4,30E-04	-1,719	ENSRNOG00000018310	ENO4	enolase 4	Extracellular Space	enzyme
6,50E-05	-5,037	ENSRNOG00000013102	ENTPD2	ectonucleoside triphosphate diphosphohydrolase 2	Cytoplasm	enzyme
3,09E-02	-1,402	ENSRNOG00000011649	EPB42	erythrocyte membrane protein band 4.2	Plasma Membrane	transporter
1,47E-09	-1,914	ENSRNOG00000015667	EPCAM	epithelial cell adhesion molecule	Plasma Membrane	other	tucotuzumab celmoleukin, catumaxomab, edrecolomab, adecatumumab, vicinium
1,02E-02	-0,904	ENSRNOG00000052894	EPG5	ectopic P-granules autophagy protein 5 homolog	Other	other
1,12E-03	-1,594	ENSRNOG00000017525	EPHA1	EPH receptor A1	Plasma Membrane	kinase
1,31E-07	0,346	ENSRNOG00000037340	EPHA10	EPH receptor A10	Plasma Membrane	transmembrane receptor
4,28E-03	-0,400	ENSRNOG00000013213	EPHA4	EPH receptor A4	Plasma Membrane	kinase
6,29E-03	1,168	ENSRNOG00000013036	EPHA8	EPH receptor A8	Plasma Membrane	kinase
2,09E-04	1,128	ENSRNOG00000007865	EPHB1	EPH receptor B1	Plasma Membrane	kinase
1,91E-03	-0,524	ENSRNOG00000012531	EPHB2	EPH receptor B2	Plasma Membrane	kinase
3,56E-07	3,749	ENSRNOG00000014367	EPHB6	EPH receptor B6	Plasma Membrane	kinase
2,63E-02	0,835	ENSRNOG00000040242	EPM2A	EPM2A, laforin glucan phosphatase	Cytoplasm	phosphatase
1,05E-04	0,834	ENSRNOG00000048187	EPOP	elongin BC and polycomb repressive complex 2 associated protein	Other	other
4,57E-09	2,523	ENSRNOG00000004964	ERBB3	erb-b2 receptor tyrosine kinase 3	Plasma Membrane	kinase	afatinib, sapitinib, seribantumab, MEHD7945A, osimertinib, RO5479599, LJM716, MM-111, REGN1400, MM-141, zirconium-89-labeled RO5479599, patritumab, GSK2849330, zirconium-89-GSK2849330, KTN3379, afatinib/cetuximab, sym013, MCLA-128, U3-1402, CDX-3379, afatinib/paclitaxel, afatinib/osimertinib, erlotinib/osimertinib, gefitinib/osimertinib
2,96E-05	-2,102	ENSRNOG00000014248	ERBB4	erb-b2 receptor tyrosine kinase 4	Plasma Membrane	kinase	BMS-599626, afatinib, JNJ-26483327, osimertinib, poziotinib, pirotinib, afatinib/cetuximab, neratinib, pelitinib, afatinib/paclitaxel, afatinib/osimertinib, erlotinib/osimertinib, gefitinib/osimertinib
1,83E-02	-2,144	ENSRNOG00000017753	ERCC2	ERCC excision repair 2, TFIIH core complex helicase subunit	Nucleus	enzyme
1,93E-04	-6,209	ENSRNOG00000002771	EREG	epiregulin	Extracellular Space	growth factor
5,31E-05	-3,082	ENSRNOG00000020426	ERF	ETS2 repressor factor	Nucleus	transcription regulator
5,06E-05	0,317	ENSRNOG00000024688	ERFE	erythroferrone	Extracellular Space	other
9,25E-06	-2,798	ENSRNOG00000001652	ERG	ERG, ETS transcription factor	Nucleus	transcription regulator
9,67E-04	-2,030	ENSRNOG00000011448	ERI1	exoribonuclease 1	Nucleus	enzyme
8,38E-03	0,780	ENSRNOG00000056087	ERICH2	glutamate rich 2	Other	other
3,52E-06	-4,581	ENSRNOG00000012864	ERN1	endoplasmic reticulum to nucleus signaling 1	Cytoplasm	kinase
4,71E-05	0,418	ENSRNOG00000010270	ESPN	espin	Cytoplasm	other
2,68E-11	-1,700	ENSRNOG00000024717	ESPNL	espin like	Extracellular Space	other
1,39E-04	-0,771	ENSRNOG00000019358	ESR1	estrogen receptor 1	Nucleus	ligand-dependent nuclear receptor	17-alpha-ethinylestradiol, fulvestrant, beta-estradiol, estradiol 17beta-cypionate, estriol, estrone, estradiol valerate, estrone sulfate, mestranol, CHF-4227, bazedoxifene, estradiol valerate/testosterone enanthate, TAS-108, ethynodiol diacetate, ethinyl estradiol/ethynodiol diacetate, estradiol acetate, esterified estrogens, estradiol cypionate/medroxyprogesterone acetate, estradiol/norethindro…
2,44E-07	-6,024	ENSRNOG00000007118	EVA1A	eva-1 homolog A, regulator of programmed cell death	Plasma Membrane	other
1,73E-03	0,671	ENSRNOG00000002072	EVA1C	eva-1 homolog C	Other	other
1,02E-03	-3,234	ENSRNOG00000007564	EVC	EvC ciliary complex subunit 1	Cytoplasm	other
4,69E-08	1,684	ENSRNOG00000001589	EVX2	even-skipped homeobox 2	Nucleus	transcription regulator
3,36E-10	-1,643	ENSRNOG00000017448	EXOC3L2	exocyst complex component 3 like 2	Cytoplasm	other
7,14E-03	-0,667	ENSRNOG00000010111	EXOC3L4	exocyst complex component 3 like 4	Other	other
6,97E-07	-0,514	ENSRNOG00000019766	EXOC8	exocyst complex component 8	Plasma Membrane	other
1,45E-03	-0,769	ENSRNOG00000018582	EXOSC6	exosome component 6	Nucleus	other
7,61E-04	-2,965	ENSRNOG00000024886	EXT1	exostosin glycosyltransferase 1	Cytoplasm	enzyme
1,08E-02	0,482	ENSRNOG00000019203	EYA2	EYA transcriptional coactivator and phosphatase 2	Nucleus	phosphatase
1,56E-02	-2,913	ENSRNOG00000006048	EZH2	enhancer of zeste 2 polycomb repressive complex 2 subunit	Nucleus	transcription regulator	tazemetostat, GSK2816126, CPI-1205, DS-3201, PF-06821497
6,76E-09	-4,586	ENSRNOG00000015957	F13A1	coagulation factor XIII A chain	Extracellular Space	enzyme
6,03E-06	-1,856	ENSRNOG00000018003	F2RL1	F2R like trypsin receptor 1	Plasma Membrane	G-protein coupled receptor
2,15E-04	-1,701	ENSRNOG00000031197	F8	coagulation factor VIII	Extracellular Space	other	drotrecogin alfa, F9
1,18E-02	-1,283	ENSRNOG00000036876	FAAP20	FA core complex associated protein 20	Nucleus	other
8,26E-08	-1,629	ENSRNOG00000012879	FABP3	fatty acid binding protein 3	Cytoplasm	transporter
2,93E-02	-2,852	ENSRNOG00000049075	FABP5	fatty acid binding protein 5	Cytoplasm	transporter
4,05E-02	-3,107	ENSRNOG00000020385	FADS3	fatty acid desaturase 3	Plasma Membrane	enzyme
5,10E-04	-2,313	ENSRNOG00000021380	FADS6	fatty acid desaturase 6	Other	enzyme
1,35E-07	-0,372	ENSRNOG00000027540	FAM102B	family with sequence similarity 102 member B	Other	other
3,61E-03	-2,812	ENSRNOG00000022066	FAM117B	family with sequence similarity 117 member B	Other	other
9,52E-04	0,363	ENSRNOG00000039357	FAM129C	family with sequence similarity 129 member C	Other	other
2,18E-06	1,865	ENSRNOG00000038066	FAM155B	family with sequence similarity 155 member B	Plasma Membrane	transmembrane receptor
1,20E-02	-2,278	ENSRNOG00000017225	FAM160B1	family with sequence similarity 160 member B1	Other	other
1,60E-02	-0,867	ENSRNOG00000012014	FAM160B2	family with sequence similarity 160 member B2	Other	other
3,07E-11	-2,048	ENSRNOG00000011112	Fam161b	FAM161B, centrosomal protein	Cytoplasm	other
3,20E-04	-1,235	ENSRNOG00000002255	FAM162A	family with sequence similarity 162 member A	Cytoplasm	other
7,97E-04	-0,868	ENSRNOG00000024825	FAM163A	family with sequence similarity 163 member A	Other	other
1,98E-02	-1,259	ENSRNOG00000011316	FAM167A	family with sequence similarity 167 member A	Cytoplasm	other
2,18E-06	2,585	ENSRNOG00000021041	FAM171A2	family with sequence similarity 171 member A2	Other	other
5,11E-03	-1,260	ENSRNOG00000012369	FAM174B	family with sequence similarity 174 member B	Other	other
1,13E-05	1,430	ENSRNOG00000010763	FAM181B	family with sequence similarity 181 member B	Other	other
8,14E-04	1,209	ENSRNOG00000049349	FAM19A5	family with sequence similarity 19 member A5, C-C motif chemokine like	Extracellular Space	other
8,38E-03	3,471	ENSRNOG00000003969	FAM20A	FAM20A, golgi associated secretory pathway pseudokinase	Extracellular Space	other
3,34E-04	-1,517	ENSRNOG00000004466	FAM210B	family with sequence similarity 210 member B	Extracellular Space	other
1,04E-04	-0,358	ENSRNOG00000009447	FAM221A	family with sequence similarity 221 member A	Other	other
2,27E-04	0,984	ENSRNOG00000001198	FAM222A	family with sequence similarity 222 member A	Other	other
4,18E-02	-2,040	ENSRNOG00000008443	FAM234B	family with sequence similarity 234 member B	Other	other
1,50E-03	-0,584	ENSRNOG00000010875	FAM241A	family with sequence similarity 241 member A	Cytoplasm	other
5,09E-04	-4,018	ENSRNOG00000001962	FAM3B	family with sequence similarity 3 member B	Extracellular Space	cytokine
2,99E-02	-1,333	ENSRNOG00000001728	FAM43A	family with sequence similarity 43 member A	Other	other
4,69E-08	1,970	ENSRNOG00000043113	FAM43B	family with sequence similarity 43 member B	Other	other
1,16E-02	-1,156	ENSRNOG00000017548	FAM53A	family with sequence similarity 53 member A	Nucleus	other
3,07E-03	-2,085	ENSRNOG00000020261	FAM53C	family with sequence similarity 53 member C	Other	other
2,09E-03	-1,931	ENSRNOG00000007722	FAM57A	family with sequence similarity 57 member A	Plasma Membrane	other
9,67E-04	-0,419	ENSRNOG00000031739	FAM71E1	family with sequence similarity 71 member E1	Other	other
2,59E-06	-2,554	ENSRNOG00000057501	FAM81A	family with sequence similarity 81 member A	Other	other
4,43E-09	-2,289	ENSRNOG00000015794	FAM83D	family with sequence similarity 83 member D	Cytoplasm	other
3,17E-08	-2,437	ENSRNOG00000018330	FAM83F	family with sequence similarity 83 member F	Other	other
8,20E-10	-2,761	ENSRNOG00000027924	FAM83G	family with sequence similarity 83 member G	Other	other
6,40E-11	-1,047	ENSRNOG00000030264	FAM83H	family with sequence similarity 83 member H	Other	other
2,64E-03	1,215	ENSRNOG00000004084	FAM84A	family with sequence similarity 84 member A	Other	other
1,05E-04	0,387	ENSRNOG00000004744	FAM84B	family with sequence similarity 84 member B	Plasma Membrane	other
1,76E-07	-0,491	ENSRNOG00000026120	FAM8A1	family with sequence similarity 8 member A1	Other	other
6,90E-09	-2,592	ENSRNOG00000023968	FANCF	FA complementation group F	Nucleus	other
9,32E-04	1,129	ENSRNOG00000028335	Fat4	FAT atypical cadherin 4	Cytoplasm	other
5,61E-04	-1,837	ENSRNOG00000020982	FAU	FAU, ubiquitin like and ribosomal protein S30 fusion	Cytoplasm	other
5,15E-05	1,528	ENSRNOG00000015303	Fbll1	fibrillarin-like 1	Nucleus	other
3,27E-05	-2,722	ENSRNOG00000043219	FBN2	fibrillin 2	Extracellular Space	other
6,60E-07	-1,989	ENSRNOG00000030721	FBRSL1	fibrosin like 1	Nucleus	other
1,58E-03	3,204	ENSRNOG00000001117	FBXL18	F-box and leucine rich repeat protein 18	Cytoplasm	enzyme
1,13E-05	2,098	ENSRNOG00000018986	Fbxl19	F-box and leucine-rich repeat protein 19	Other	other
1,05E-03	1,890	ENSRNOG00000027099	FBXL2	F-box and leucine rich repeat protein 2	Cytoplasm	enzyme
9,23E-08	-2,267	ENSRNOG00000024433	FBXL7	F-box and leucine rich repeat protein 7	Cytoplasm	enzyme
4,46E-02	0,450	ENSRNOG00000015242	FBXL8	F-box and leucine rich repeat protein 8	Cytoplasm	enzyme
3,03E-16	-4,931	ENSRNOG00000000066	FBXO28	F-box protein 28	Nucleus	other
1,36E-06	0,709	ENSRNOG00000033202	FBXO41	F-box protein 41	Cytoplasm	enzyme
7,99E-07	-5,078	ENSRNOG00000024159	FCER1G	Fc fragment of IgE receptor Ig	Plasma Membrane	transmembrane receptor
1,04E-02	-0,966	ENSRNOG00000019129	FCGBP	Fc fragment of IgG binding protein	Extracellular Space	other
2,09E-04	1,333	ENSRNOG00000033912	Fcho1	FCH domain only 1	Plasma Membrane	other
5,09E-13	-6,575	ENSRNOG00000004441	FCMR	Fc fragment of IgM receptor	Plasma Membrane	other
1,46E-08	-0,905	ENSRNOG00000010743	FDXACB1	ferredoxin-fold anticodon binding domain containing 1	Other	other
4,17E-03	0,651	ENSRNOG00000019467	Fer1l4	fer-1-like 4 (C. elegans)	Other	other
1,47E-04	-1,688	ENSRNOG00000011683	FES	FES proto-oncogene, tyrosine kinase	Cytoplasm	kinase
2,18E-06	2,240	ENSRNOG00000017856	FEV	FEV, ETS transcription factor	Nucleus	transcription regulator
2,09E-04	1,349	ENSRNOG00000021763	FFAR4	free fatty acid receptor 4	Plasma Membrane	G-protein coupled receptor
5,91E-13	-5,047	ENSRNOG00000000528	FGD2	FYVE, RhoGEF and PH domain containing 2	Cytoplasm	other
1,36E-06	-1,515	ENSRNOG00000010213	FGD5	FYVE, RhoGEF and PH domain containing 5	Cytoplasm	other
4,78E-04	-3,901	ENSRNOG00000012278	FGF10	fibroblast growth factor 10	Extracellular Space	growth factor
1,38E-02	0,485	ENSRNOG00000014882	FGF11	fibroblast growth factor 11	Extracellular Space	growth factor
1,92E-13	-3,798	ENSRNOG00000061530	FGF16	fibroblast growth factor 16	Extracellular Space	growth factor
1,04E-02	-1,034	ENSRNOG00000017392	FGF2	fibroblast growth factor 2	Extracellular Space	growth factor	pentosan polysulfate, suradista, CP-547632, sucralfate
1,44E-04	-0,943	ENSRNOG00000022796	FGFBP3	fibroblast growth factor binding protein 3	Extracellular Space	other
3,34E-02	-3,224	ENSRNOG00000016050	FGFR1	fibroblast growth factor receptor 1	Plasma Membrane	kinase	pazopanib, lenvatinib, nintedanib, regorafenib, bortezomib/sorafenib, dexamethasone/lenalidomide/sorafenib, GSK3052230, lucitanib, cytarabine/idarubicin/sorafenib, 5-azacytidine/sorafenib, decitabine/sorafenib, debio 1347, ARQ 087, SAR103168, sulfatinib, everolimus/sorafenib, INCB054828, PRN1371, docetaxel/nintedanib, everolimus/lenvatinib, sorafenib, sorafenib/sulindac/sunitinib, crizotinib/pazo…
2,02E-05	-3,538	ENSRNOG00000055093	FGFR1OP	FGFR1 oncogene partner	Cytoplasm	kinase
5,52E-04	-2,962	ENSRNOG00000016374	FGFR2	fibroblast growth factor receptor 2	Plasma Membrane	kinase	pazopanib, lenvatinib, nintedanib, regorafenib, dexamethasone/thalidomide, bortezomib/dexamethasone/thalidomide, rituximab/thalidomide, bortezomib/thalidomide, prednisone/thalidomide, BAY1179470, lucitanib, debio 1347, ARQ 087, FPA144, BAY1187982, INCB054828, PRN1371, docetaxel/nintedanib, everolimus/lenvatinib, thalidomide, palifermin
6,53E-13	-3,433	ENSRNOG00000016763	FGFR4	fibroblast growth factor receptor 4	Plasma Membrane	kinase	lenvatinib, FGF401, BLU-554, PRN1371, U3-1784, everolimus/lenvatinib, H3B-6527, INCB062079, LY2874455
8,00E-11	-3,790	ENSRNOG00000009912	FGR	FGR proto-oncogene, Src family tyrosine kinase	Nucleus	kinase	vemurafenib, rebastinib, cobimetinib/vemurafenib, dabrafenib/trametinib/vemurafenib, cetuximab/vemurafenib, trametinib/vemurafenib, irinotecan/panitumumab/vemurafenib, cetuximab/irinotecan/vemurafenib
4,25E-12	-3,914	ENSRNOG00000000312	FIG4	FIG4 phosphoinositide 5-phosphatase	Cytoplasm	enzyme
1,07E-03	-0,504	ENSRNOG00000004679	FIGN	fidgetin, microtubule severing factor	Nucleus	other
7,91E-08	-2,690	ENSRNOG00000005347	FJX1	four jointed box 1	Extracellular Space	other
1,18E-02	-0,392	ENSRNOG00000002511	FLT4	fms related tyrosine kinase 4	Plasma Membrane	transmembrane receptor	sunitinib, pazopanib, axitinib, CEP 7055, lenvatinib, tivozanib, BMS-690514, motesanib, telatinib, cabozantinib, nintedanib, XL844, regorafenib, bortezomib/sorafenib, lapatinib/pazopanib, dexamethasone/lenalidomide/sorafenib, bevacizumab/sorafenib, JNJ-26483327, glesatinib, cabozantinib/erlotinib, famitinib, lucitanib, IMC-3C5, cytarabine/idarubicin/sorafenib, 5-azacytidine/sorafenib, decitabine/…
1,64E-05	-0,613	ENSRNOG00000049633	Flvcr1	feline leukemia virus subgroup C cellular receptor 1	Cytoplasm	transporter
2,73E-03	-1,420	ENSRNOG00000008754	FLVCR2	feline leukemia virus subgroup C cellular receptor family member 2	Plasma Membrane	transporter
2,58E-02	-0,913	ENSRNOG00000031760	FMN1	formin 1	Nucleus	other
4,30E-04	-1,595	ENSRNOG00000003207	Fmnl1	formin-like 1	Cytoplasm	other
2,89E-02	0,823	ENSRNOG00000030210	FNDC1	fibronectin type III domain containing 1	Plasma Membrane	other	AGS-8M4
1,99E-03	-1,307	ENSRNOG00000020421	FNDC7	fibronectin type III domain containing 7	Other	other
1,43E-04	-1,385	ENSRNOG00000027833	FNIP2	folliculin interacting protein 2	Cytoplasm	other
1,34E-04	-5,003	ENSRNOG00000046667	FOSB	FosB proto-oncogene, AP-1 transcription factor subunit	Nucleus	transcription regulator
1,13E-05	1,293	ENSRNOG00000009284	FOXA1	forkhead box A1	Nucleus	transcription regulator
1,13E-04	-3,105	ENSRNOG00000013133	FOXA2	forkhead box A2	Nucleus	transcription regulator
1,03E-04	0,275	ENSRNOG00000017800	FOXC1	forkhead box C1	Nucleus	transcription regulator
4,69E-08	2,703	ENSRNOG00000043332	FOXD1	forkhead box D1	Nucleus	transcription regulator
4,69E-08	2,479	ENSRNOG00000007759	FOXD2	forkhead box D2	Nucleus	transcription regulator
4,69E-08	2,202	ENSRNOG00000023497	FOXE1	forkhead box E1	Nucleus	transcription regulator
2,09E-04	1,933	ENSRNOG00000007770	Foxe3	forkhead box E3	Nucleus	transcription regulator
1,15E-06	0,497	ENSRNOG00000049906	FOXF1	forkhead box F1	Nucleus	transcription regulator
3,95E-04	1,393	ENSRNOG00000047891	FOXG1	forkhead box G1	Nucleus	transcription regulator
2,09E-04	1,451	ENSRNOG00000006491	FOXI3	forkhead box I3	Nucleus	transcription regulator
5,34E-06	-2,293	ENSRNOG00000047125	FOXL1	forkhead box L1	Nucleus	transcription regulator
4,69E-08	2,039	ENSRNOG00000017190	FOXL2	forkhead box L2	Nucleus	transcription regulator
6,48E-10	-2,060	ENSRNOG00000000691	FOXN4	forkhead box N4	Nucleus	transcription regulator
3,06E-03	-1,983	ENSRNOG00000054508	FOXP2	forkhead box P2	Nucleus	transcription regulator
5,89E-06	-1,545	ENSRNOG00000021752	FOXQ1	forkhead box Q1	Nucleus	transcription regulator
4,33E-07	-2,726	ENSRNOG00000002053	FRAS1	Fraser extracellular matrix complex subunit 1	Extracellular Space	other
4,57E-09	2,623	ENSRNOG00000021670	FREM2	FRAS1 related extracellular matrix protein 2	Extracellular Space	other
2,71E-10	-2,602	ENSRNOG00000007764	FRMD4B	FERM domain containing 4B	Cytoplasm	other
8,14E-10	-0,752	ENSRNOG00000012546	FRMPD1	FERM and PDZ domain containing 1	Cytoplasm	other
1,62E-03	0,254	ENSRNOG00000014328	FRS3	fibroblast growth factor receptor substrate 3	Plasma Membrane	other
4,89E-03	-0,909	ENSRNOG00000036700	FSCN2	fascin actin-bundling protein 2, retinal	Cytoplasm	other
2,69E-05	-1,332	ENSRNOG00000051199	FSIP2	fibrous sheath interacting protein 2	Cytoplasm	other
2,01E-02	1,649	ENSRNOG00000006565	FSTL4	follistatin like 4	Cytoplasm	other
2,42E-08	-1,834	ENSRNOG00000022619	FTH1	ferritin heavy chain 1	Cytoplasm	enzyme
1,91E-03	-1,668	ENSRNOG00000031506	FTL	ferritin light chain	Cytoplasm	enzyme
1,25E-02	-1,583	ENSRNOG00000020843	FTL	ferritin light chain	Cytoplasm	enzyme
2,95E-02	-0,638	ENSRNOG00000059453	FUK	fucokinase	Cytoplasm	kinase
5,40E-03	-1,321	ENSRNOG00000009274	FUT11	fucosyltransferase 11	Cytoplasm	enzyme
5,30E-04	2,605	ENSRNOG00000009157	FUT4	fucosyltransferase 4	Cytoplasm	enzyme
2,64E-03	2,001	ENSRNOG00000008475	FUT9	fucosyltransferase 9	Cytoplasm	enzyme
1,23E-09	-2,190	ENSRNOG00000021079	FXYD1	FXYD domain containing ion transport regulator 1	Plasma Membrane	ion channel
1,75E-03	-4,903	ENSRNOG00000016469	FXYD2	FXYD domain containing ion transport regulator 2	Plasma Membrane	ion channel	cyclothiazide
6,12E-07	-4,284	ENSRNOG00000013886	FYB1	FYN binding protein 1	Nucleus	other
2,09E-04	2,225	ENSRNOG00000022784	FZD10	frizzled class receptor 10	Plasma Membrane	G-protein coupled receptor
1,04E-03	-0,363	ENSRNOG00000014678	FZD5	frizzled class receptor 5	Plasma Membrane	G-protein coupled receptor	vantictumab, wnt-5a mimic hexapeptide foxy-5
7,23E-06	-2,457	ENSRNOG00000004660	FZD6	frizzled class receptor 6	Plasma Membrane	G-protein coupled receptor
3,91E-05	0,754	ENSRNOG00000016119	FZD7	frizzled class receptor 7	Plasma Membrane	G-protein coupled receptor	vantictumab
4,69E-08	3,059	ENSRNOG00000001452	FZD9	frizzled class receptor 9	Plasma Membrane	G-protein coupled receptor
3,60E-05	1,669	ENSRNOG00000008431	GABBR2	gamma-aminobutyric acid type B receptor subunit 2	Plasma Membrane	G-protein coupled receptor	arbaclofen placarbil, arbaclofen, baclofen
3,19E-04	1,153	ENSRNOG00000060599	GABRB3	gamma-aminobutyric acid type A receptor beta3 subunit	Plasma Membrane	ion channel	methohexital, aspirin/butalbital/caffeine, aspirin/butalbital/caffeine/codeine, fospropofol, pagoclone, alphadolone, SEP 174559, nitrazepam, adinazolam, piperazine, metyrapone/oxazepam, acetaminophen/butalbital/caffeine, sevoflurane, isoflurane, gaboxadol, isoniazid, dexamethasone/olanzapine, felbamate, etomidate, muscimol, halothane, fluoxetine/olanzapine, amobarbital, estazolam, atropine/hyoscy…
6,19E-05	-0,836	ENSRNOG00000061182	GABRE	gamma-aminobutyric acid type A receptor epsilon subunit	Plasma Membrane	ion channel	pagoclone, alphadolone, SEP 174559, nitrazepam, tracazolate, adinazolam, metyrapone/oxazepam, sevoflurane, isoflurane, gaboxadol, isoniazid, dexamethasone/olanzapine, felbamate, etomidate, muscimol, halothane, fluoxetine/olanzapine, estazolam, eszopiclone, quazepam, diazepam, temazepam, zolpidem, lorazepam, olanzapine, triazolam, clonazepam, flurazepam, midazolam, oxazepam, zaleplon, secobarbital…
5,21E-04	-4,297	ENSRNOG00000015156	GAL	galanin and GMAP prepropeptide	Extracellular Space	other
2,09E-04	1,343	ENSRNOG00000042041	GAL3ST1	galactose-3-O-sulfotransferase 1	Cytoplasm	enzyme
2,35E-05	-2,496	ENSRNOG00000003759	GALC	galactosylceramidase	Cytoplasm	enzyme
6,10E-06	-0,678	ENSRNOG00000002488	GALNT10	polypeptide N-acetylgalactosaminyltransferase 10	Cytoplasm	enzyme
3,33E-05	-3,289	ENSRNOG00000019143	GALNT2	polypeptide N-acetylgalactosaminyltransferase 2	Cytoplasm	enzyme
1,59E-03	0,297	ENSRNOG00000037476	GALNT9	polypeptide N-acetylgalactosaminyltransferase 9	Cytoplasm	enzyme
2,18E-06	1,944	ENSRNOG00000027060	GALR3	galanin receptor 3	Plasma Membrane	G-protein coupled receptor
1,70E-03	-1,447	ENSRNOG00000018630	GAPDH	glyceraldehyde-3-phosphate dehydrogenase	Cytoplasm	enzyme
1,01E-05	-2,080	ENSRNOG00000021009	GAPDHS	glyceraldehyde-3-phosphate dehydrogenase, spermatogenic	Cytoplasm	enzyme
2,11E-02	-1,793	ENSRNOG00000061146	Gar1	GAR1 ribonucleoprotein	Nucleus	other
8,38E-08	-1,502	ENSRNOG00000048004	GAREM2	GRB2 associated regulator of MAPK1 subtype 2	Cytoplasm	other
2,75E-10	3,283	ENSRNOG00000050485	GAS1	growth arrest specific 1	Plasma Membrane	other
2,47E-03	-1,056	ENSRNOG00000009040	Gas2l1	growth arrest-specific 2 like 1	Cytoplasm	other
1,35E-03	-1,130	ENSRNOG00000047546	GAS2L2	growth arrest specific 2 like 2	Cytoplasm	other
4,60E-12	-3,753	ENSRNOG00000025198	GAS2L3	growth arrest specific 2 like 3	Other	other
1,14E-07	-2,847	ENSRNOG00000012347	GATA2	GATA binding protein 2	Nucleus	transcription regulator
2,38E-03	-2,521	ENSRNOG00000023433	GATA6	GATA binding protein 6	Nucleus	transcription regulator
2,07E-07	-3,860	ENSRNOG00000000168	GATM	glycine amidinotransferase	Cytoplasm	enzyme
2,18E-06	2,227	ENSRNOG00000013369	GBX1	gastrulation brain homeobox 1	Nucleus	transcription regulator
3,56E-07	2,093	ENSRNOG00000007792	GCC1	GRIP and coiled-coil domain containing 1	Cytoplasm	other
4,00E-02	-1,089	ENSRNOG00000036692	GCGR	glucagon receptor	Plasma Membrane	G-protein coupled receptor	glucagon, MEDI0382
7,95E-08	-3,716	ENSRNOG00000011039	GCH1	GTP cyclohydrolase 1	Cytoplasm	enzyme
2,34E-09	-3,126	ENSRNOG00000023778	GCNT2	glucosaminyl (N-acetyl) transferase 2 (I blood group)	Cytoplasm	enzyme
1,68E-02	-3,392	ENSRNOG00000007810	GDF6	growth differentiation factor 6	Extracellular Space	growth factor
8,81E-05	1,875	ENSRNOG00000006046	GDF7	growth differentiation factor 7	Extracellular Space	growth factor
5,15E-05	1,991	ENSRNOG00000002042	GFI1	growth factor independent 1 transcriptional repressor	Nucleus	transcription regulator
7,03E-06	0,772	ENSRNOG00000021241	GFRA4	GDNF family receptor alpha 4	Plasma Membrane	transmembrane receptor
3,82E-12	-4,159	ENSRNOG00000018441	GGT7	gamma-glutamyltransferase 7	Plasma Membrane	enzyme
1,38E-02	-2,091	ENSRNOG00000017575	GINS2	GINS complex subunit 2	Nucleus	other
2,28E-10	-2,992	ENSRNOG00000011863	GINS3	GINS complex subunit 3	Nucleus	other
5,03E-07	-1,296	ENSRNOG00000020593	GIPC3	GIPC PDZ domain containing family member 3	Other	other
9,62E-04	1,237	ENSRNOG00000038328	GJC2	gap junction protein gamma 2	Plasma Membrane	transporter
6,74E-11	-0,879	ENSRNOG00000051691	GJD3	gap junction protein delta 3	Plasma Membrane	transporter
1,85E-06	0,677	ENSRNOG00000011599	GLDC	glycine decarboxylase	Cytoplasm	enzyme
6,71E-03	-0,764	ENSRNOG00000024082	GLDN	gliomedin	Cytoplasm	other
7,69E-06	-1,860	ENSRNOG00000025120	GLI1	GLI family zinc finger 1	Nucleus	transcription regulator
2,31E-03	-1,759	ENSRNOG00000014395	GLI3	GLI family zinc finger 3	Nucleus	transcription regulator
2,43E-03	-2,092	ENSRNOG00000000138	GLIS1	GLIS family zinc finger 1	Nucleus	transcription regulator
9,13E-03	0,672	ENSRNOG00000010199	GLRB	glycine receptor beta	Plasma Membrane	ion channel
4,21E-06	-2,543	ENSRNOG00000002820	Gm12253	predicted gene 12253	Plasma Membrane	transporter
9,25E-05	-1,580	ENSRNOG00000055715	Gm13201	predicted gene 13201	Other	other
3,74E-02	-1,836	ENSRNOG00000028021	Gm15483	predicted gene 15483	Cytoplasm	other
4,20E-08	-0,619	ENSRNOG00000038150	Gm1673	predicted gene 1673	Other	other
9,09E-03	-2,111	ENSRNOG00000051482	Gm21596/Hmgb1	high mobility group box 1	Nucleus	transcription regulator
7,74E-04	0,861	ENSRNOG00000042101	Gm38422	predicted gene, 38422	Other	other
3,21E-07	-2,243	ENSRNOG00000029958	Gm5621	predicted gene 5621	Other	other
2,27E-05	-1,907	ENSRNOG00000057677	Gm7429	predicted pseudogene 7429	Other	other
3,79E-03	-1,999	ENSRNOG00000010910	GMEB1	glucocorticoid modulatory element binding protein 1	Nucleus	transcription regulator
1,09E-02	-3,488	ENSRNOG00000013339	GMEB2	glucocorticoid modulatory element binding protein 2	Nucleus	transcription regulator
5,17E-08	-2,812	ENSRNOG00000005446	GNA11	G protein subunit alpha 11	Plasma Membrane	enzyme
4,55E-14	-2,815	ENSRNOG00000057096	GNAI1	G protein subunit alpha i1	Plasma Membrane	enzyme
3,85E-02	-0,305	ENSRNOG00000014183	GNAQ	G protein subunit alpha q	Plasma Membrane	enzyme
2,64E-03	0,955	ENSRNOG00000001313	GNAZ	G protein subunit alpha z	Plasma Membrane	enzyme
4,29E-03	-1,722	ENSRNOG00000047080	GNG4	G protein subunit gamma 4	Plasma Membrane	enzyme
3,52E-02	-1,423	ENSRNOG00000000408	Gopc	golgi associated PDZ and coiled-coil motif containing	Plasma Membrane	other
4,38E-02	-1,072	ENSRNOG00000046981	GP1BB	glycoprotein Ib platelet subunit beta	Plasma Membrane	other
2,18E-06	1,149	ENSRNOG00000003740	GPA33	glycoprotein A33	Plasma Membrane	other	MGD007
9,16E-06	-2,769	ENSRNOG00000002512	Gpatch2	G patch domain containing 2	Nucleus	other
9,36E-03	-2,475	ENSRNOG00000002413	GPC4	glypican 4	Plasma Membrane	transmembrane receptor
3,26E-06	-4,920	ENSRNOG00000008816	GPNMB	glycoprotein nmb	Plasma Membrane	enzyme	glembatumumab vedotin
1,94E-03	-1,961	ENSRNOG00000013914	GPR132	G protein-coupled receptor 132	Plasma Membrane	G-protein coupled receptor
4,69E-08	2,564	ENSRNOG00000004499	GPR135	G protein-coupled receptor 135	Plasma Membrane	G-protein coupled receptor
4,42E-02	-2,778	ENSRNOG00000002480	Gpr137b	G protein-coupled receptor 137B	Other	other
6,40E-05	-2,298	ENSRNOG00000001288	GPR146	G protein-coupled receptor 146	Plasma Membrane	G-protein coupled receptor
2,95E-02	1,011	ENSRNOG00000026944	GPR150	G protein-coupled receptor 150	Plasma Membrane	G-protein coupled receptor
5,13E-07	-1,286	ENSRNOG00000010718	GPR153	G protein-coupled receptor 153	Plasma Membrane	G-protein coupled receptor
1,83E-07	-1,826	ENSRNOG00000017528	GPR157	G protein-coupled receptor 157	Plasma Membrane	G-protein coupled receptor
7,11E-06	-3,112	ENSRNOG00000016143	GPR162	G protein-coupled receptor 162	Plasma Membrane	G-protein coupled receptor
2,37E-03	-2,843	ENSRNOG00000005971	GPR176	G protein-coupled receptor 176	Plasma Membrane	G-protein coupled receptor
2,23E-05	-5,654	ENSRNOG00000025094	GPR183	G protein-coupled receptor 183	Plasma Membrane	G-protein coupled receptor
2,18E-06	1,777	ENSRNOG00000008603	Gpr25	G protein-coupled receptor 25	Other	other
4,69E-08	2,029	ENSRNOG00000010880	GPR27	G protein-coupled receptor 27	Plasma Membrane	G-protein coupled receptor
3,56E-07	1,724	ENSRNOG00000022567	GPR62	G protein-coupled receptor 62	Plasma Membrane	G-protein coupled receptor
2,18E-06	2,298	ENSRNOG00000017974	GPRIN1	G protein regulated inducer of neurite outgrowth 1	Plasma Membrane	other
4,96E-02	-3,664	ENSRNOG00000000441	GPSM3	G protein signaling modulator 3	Cytoplasm	other
1,46E-02	-1,420	ENSRNOG00000033915	GPT	glutamic--pyruvic transaminase	Cytoplasm	enzyme
4,12E-04	-0,865	ENSRNOG00000053577	GRAMD1B	GRAM domain containing 1B	Other	other
4,83E-02	-2,388	ENSRNOG00000016968	GRAMD4	GRAM domain containing 4	Cytoplasm	other
3,20E-05	-0,328	ENSRNOG00000007346	GRASP	general receptor for phosphoinositides 1 associated scaffold protein	Plasma Membrane	other
8,68E-09	-2,354	ENSRNOG00000024651	GREB1	growth regulating estrogen receptor binding 1	Cytoplasm	other
1,94E-02	1,177	ENSRNOG00000023492	GREB1L	GREB1 like retinoic acid receptor coactivator	Extracellular Space	other
3,41E-12	-1,488	ENSRNOG00000007000	GRHL2	grainyhead like transcription factor 2	Nucleus	transcription regulator
1,32E-05	-0,886	ENSRNOG00000008992	GRIK3	glutamate ionotropic receptor kainate type subunit 3	Plasma Membrane	ion channel
2,64E-03	1,768	ENSRNOG00000030910	GRIK4	glutamate ionotropic receptor kainate type subunit 4	Plasma Membrane	ion channel
1,99E-09	-2,290	ENSRNOG00000020310	GRIK5	glutamate ionotropic receptor kainate type subunit 5	Plasma Membrane	ion channel
3,56E-07	2,104	ENSRNOG00000011726	GRIN1	glutamate ionotropic receptor NMDA type subunit 1	Plasma Membrane	ion channel	dextromethorphan/morphine, neramexane, bicifadine, delucemine, nebostinel, besonprodil, UK-240455, dextromethorphan/quinidine, donepezil/memantine, ketamine, felbamate, ifenprodil, memantine, orphenadrine, cycloserine, aspirin/caffeine/orphenadrine, N-(2-indanyl)glycinamide, dextromethorphan, acamprosate, brompheniramine/dextromethorphan/pseudoephedrine, chlorpheniramine/dextromethorphan/phenylep…
4,57E-09	2,141	ENSRNOG00000003280	GRIN2C	glutamate ionotropic receptor NMDA type subunit 2C	Plasma Membrane	ion channel	dextromethorphan/morphine, neramexane, bicifadine, delucemine, nebostinel, besonprodil, UK-240455, tenocyclidine, dextromethorphan/quinidine, donepezil/memantine, ketamine, felbamate, memantine, orphenadrine, cycloserine, N-(2-indanyl)glycinamide, dextromethorphan, brompheniramine/dextromethorphan/pseudoephedrine, chlorpheniramine/dextromethorphan/phenylephrine, carbinoxamine/dextromethorphan/pse…
4,28E-08	-0,762	ENSRNOG00000021063	GRIN2D	glutamate ionotropic receptor NMDA type subunit 2D	Plasma Membrane	ion channel	dextromethorphan/morphine, neramexane, bicifadine, delucemine, nebostinel, besonprodil, UK-240455, dextromethorphan/quinidine, donepezil/memantine, ketamine, felbamate, memantine, orphenadrine, cycloserine, aspirin/caffeine/orphenadrine, N-(2-indanyl)glycinamide, dextromethorphan, brompheniramine/dextromethorphan/pseudoephedrine, chlorpheniramine/dextromethorphan/phenylephrine, carbinoxamine/dext…
4,55E-02	-1,765	ENSRNOG00000012562	GRIN3B	glutamate ionotropic receptor NMDA type subunit 3B	Plasma Membrane	ion channel	dextromethorphan/morphine, neramexane, bicifadine, delucemine, nebostinel, besonprodil, UK-240455, tenocyclidine, dextromethorphan/quinidine, donepezil/memantine, ketamine, felbamate, memantine, orphenadrine, cycloserine, aspirin/caffeine/orphenadrine, N-(2-indanyl)glycinamide, dextromethorphan, brompheniramine/dextromethorphan/pseudoephedrine, chlorpheniramine/dextromethorphan/phenylephrine, car…
3,99E-03	-0,528	ENSRNOG00000009726	GRIP2	glutamate receptor interacting protein 2	Plasma Membrane	other
4,47E-04	0,693	ENSRNOG00000059456	GRK3	G protein-coupled receptor kinase 3	Cytoplasm	kinase
1,50E-02	-2,512	ENSRNOG00000014615	GRK6	G protein-coupled receptor kinase 6	Plasma Membrane	kinase
6,32E-06	-0,507	ENSRNOG00000014290	GRM1	glutamate metabotropic receptor 1	Plasma Membrane	G-protein coupled receptor	fasoracetam
2,37E-04	-2,997	ENSRNOG00000000487	GRM4	glutamate metabotropic receptor 4	Plasma Membrane	G-protein coupled receptor	fasoracetam
7,74E-04	2,153	ENSRNOG00000016429	GRM5	glutamate metabotropic receptor 5	Plasma Membrane	G-protein coupled receptor	fasoracetam, acamprosate
2,49E-02	0,438	ENSRNOG00000000233	GRM6	glutamate metabotropic receptor 6	Plasma Membrane	G-protein coupled receptor	fasoracetam
3,19E-02	-2,777	ENSRNOG00000021031	GRN	granulin precursor	Extracellular Space	growth factor
2,18E-06	1,552	ENSRNOG00000010605	GSC	goosecoid homeobox	Nucleus	transcription regulator
3,41E-16	-1,756	ENSRNOG00000000282	GSC2	goosecoid homeobox 2	Nucleus	transcription regulator
3,41E-07	-2,417	ENSRNOG00000007943	GSDMA	gasdermin A	Cytoplasm	other
5,26E-11	-3,012	ENSRNOG00000020417	GSK3A	glycogen synthase kinase 3 alpha	Nucleus	kinase
4,00E-02	-1,508	ENSRNOG00000018237	GSTP1	glutathione S-transferase pi 1	Cytoplasm	enzyme
1,12E-04	-4,688	ENSRNOG00000001242	Gstt3	glutathione S-transferase, theta 3	Other	other
3,56E-07	1,708	ENSRNOG00000002266	GSX2	GS homeobox 2	Nucleus	transcription regulator
2,47E-05	0,936	ENSRNOG00000001482	Gtf2ird2	GTF2I repeat domain containing 2	Nucleus	other
6,52E-04	-1,624	ENSRNOG00000014634	GTPBP1	GTP binding protein 1	Cytoplasm	enzyme
3,19E-02	-0,265	ENSRNOG00000023403	GTPBP3	GTP binding protein 3, mitochondrial	Cytoplasm	enzyme
1,28E-03	-1,683	ENSRNOG00000002044	GTPBP8	GTP binding protein 8 (putative)	Cytoplasm	other
8,72E-10	-1,546	ENSRNOG00000007931	GUCY2D	guanylate cyclase 2D, retinal	Plasma Membrane	kinase
1,22E-05	-1,152	ENSRNOG00000015724	Gucy2g	guanylate cyclase 2g	Cytoplasm	enzyme
5,15E-05	1,286	ENSRNOG00000059753	GYS2	glycogen synthase 2	Cytoplasm	enzyme
4,25E-02	-1,155	ENSRNOG00000004735	GZF1	GDNF inducible zinc finger protein 1	Nucleus	transcription regulator
5,76E-10	-2,168	ENSRNOG00000027722	H1FX	H1 histone family member X	Nucleus	other
1,46E-02	-2,606	ENSRNOG00000010306	H2AFZ	H2A histone family member Z	Nucleus	other
2,23E-03	-1,357	ENSRNOG00000017523	H6PD	hexose-6-phosphate dehydrogenase/glucose 1-dehydrogenase	Cytoplasm	enzyme
1,56E-02	-1,345	ENSRNOG00000016659	HABP2	hyaluronan binding protein 2	Extracellular Space	peptidase
2,25E-03	-1,996	ENSRNOG00000019027	HABP4	hyaluronan binding protein 4	Cytoplasm	other
9,52E-03	-1,021	ENSRNOG00000024629	HADHA	hydroxyacyl-CoA dehydrogenase trifunctional multienzyme complex subunit alpha	Cytoplasm	enzyme
1,10E-03	-4,650	ENSRNOG00000021029	Hamp	hepcidin antimicrobial peptide	Extracellular Space	other
3,37E-10	-1,312	ENSRNOG00000049949	HAPLN4	hyaluronan and proteoglycan link protein 4	Extracellular Space	other
1,63E-07	-2,115	ENSRNOG00000010994	HAS1	hyaluronan synthase 1	Plasma Membrane	enzyme
1,13E-05	-1,547	ENSRNOG00000059362	HAS3	hyaluronan synthase 3	Plasma Membrane	enzyme
1,55E-02	-1,742	ENSRNOG00000048660	HASPIN	histone H3 associated protein kinase	Nucleus	kinase
4,66E-06	-5,563	ENSRNOG00000029886	Hba1/Hba2	hemoglobin, alpha 1	Cytoplasm	other
1,83E-04	-5,093	ENSRNOG00000047321	Hba1/Hba2	hemoglobin, alpha 1	Cytoplasm	other
4,36E-03	-5,876	ENSRNOG00000058105	HBB	hemoglobin subunit beta	Cytoplasm	transporter	iron dextran
1,91E-02	-1,869	ENSRNOG00000003542	HCFC1R1	host cell factor C1 regulator 1	Nucleus	other
2,09E-04	1,255	ENSRNOG00000055382	HCN1	hyperpolarization activated cyclic nucleotide gated potassium channel 1	Plasma Membrane	ion channel
6,69E-05	-1,101	ENSRNOG00000008831	HCN2	hyperpolarization activated cyclic nucleotide gated potassium and sodium channel 2	Plasma Membrane	ion channel
1,34E-02	-1,148	ENSRNOG00000009450	HCN4	hyperpolarization activated cyclic nucleotide gated potassium channel 4	Plasma Membrane	ion channel
4,16E-02	-5,395	ENSRNOG00000020849	HCST	hematopoietic cell signal transducer	Plasma Membrane	transmembrane receptor
8,61E-03	-0,976	ENSRNOG00000013257	HECW2	HECT, C2 and WW domain containing E3 ubiquitin protein ligase 2	Extracellular Space	enzyme
3,24E-04	-2,101	ENSRNOG00000047692	Hells/LOC100911660	helicase, lymphoid specific	Nucleus	other
9,21E-07	-0,915	ENSRNOG00000002181	HELQ	helicase, POLQ like	Nucleus	enzyme
9,77E-05	-1,253	ENSRNOG00000013267	HELZ2	helicase with zinc finger 2	Nucleus	transcription regulator
9,35E-03	2,646	ENSRNOG00000009219	HEPACAM	hepatic and glial cell adhesion molecule	Plasma Membrane	other
3,41E-03	0,369	ENSRNOG00000007391	HES7	hes family bHLH transcription factor 7	Nucleus	transcription regulator
1,67E-13	-4,421	ENSRNOG00000016967	HFE	homeostatic iron regulator	Plasma Membrane	transmembrane receptor
3,04E-02	-0,375	ENSRNOG00000007027	HGF	hepatocyte growth factor	Extracellular Space	growth factor	rilotumumab, SCH 900105, bevacizumab/rilotumumab, MP0250
1,62E-04	-2,828	ENSRNOG00000009572	HGFAC	HGF activator	Extracellular Space	peptidase
6,34E-04	-3,036	ENSRNOG00000016595	HHEX	hematopoietically expressed homeobox	Nucleus	transcription regulator
1,72E-07	-1,801	ENSRNOG00000028390	HHIPL1	HHIP like 1	Other	other
1,45E-06	-1,451	ENSRNOG00000046405	Hic1	HIC ZBTB transcriptional repressor 1	Nucleus	transcription regulator
9,31E-03	-2,076	ENSRNOG00000019428	HIGD1A	HIG1 hypoxia inducible domain family member 1A	Cytoplasm	other
1,84E-03	-1,760	ENSRNOG00000000622	HINT1	histidine triad nucleotide binding protein 1	Nucleus	enzyme
3,61E-06	0,377	ENSRNOG00000045770	HIRA	histone cell cycle regulator	Nucleus	transcription regulator
2,09E-03	-4,277	ENSRNOG00000014460	HIVEP1	human immunodeficiency virus type I enhancer binding protein 1	Nucleus	transcription regulator
2,95E-07	-5,750	ENSRNOG00000026235	HK3	hexokinase 3	Cytoplasm	kinase
3,41E-03	-1,376	ENSRNOG00000026762	HLA-DOA	major histocompatibility complex, class II, DO alpha	Plasma Membrane	transmembrane receptor
4,57E-09	1,829	ENSRNOG00000032708	HLA-DQB1	major histocompatibility complex, class II, DQ beta 1	Plasma Membrane	other
5,54E-03	3,431	ENSRNOG00000033215	HLA-DRB5	major histocompatibility complex, class II, DR beta 5	Plasma Membrane	transmembrane receptor
6,98E-09	-4,007	ENSRNOG00000002309	HLX	H2.0 like homeobox	Nucleus	transcription regulator
2,77E-02	1,381	ENSRNOG00000028627	HMCN1	hemicentin 1	Extracellular Space	other
5,15E-05	1,797	ENSRNOG00000009154	HMX1	H6 family homeobox 1	Nucleus	transcription regulator
3,49E-04	-0,504	ENSRNOG00000001183	HNF1A	HNF1 homeobox A	Nucleus	transcription regulator
2,64E-03	1,143	ENSRNOG00000008895	HNF4A	hepatocyte nuclear factor 4 alpha	Nucleus	transcription regulator
2,03E-04	1,528	ENSRNOG00000039876	HNRNPA0	heterogeneous nuclear ribonucleoprotein A0	Nucleus	other
4,52E-05	-0,752	ENSRNOG00000026226	HOOK1	hook microtubule tethering protein 1	Cytoplasm	other
1,37E-02	-0,286	ENSRNOG00000003682	HOOK2	hook microtubule tethering protein 2	Cytoplasm	other
3,09E-04	-0,861	ENSRNOG00000014275	HOOK3	hook microtubule tethering protein 3	Cytoplasm	other
5,10E-06	0,908	ENSRNOG00000046361	HOXA7	homeobox A7	Nucleus	transcription regulator
2,18E-06	1,689	ENSRNOG00000008313	HOXB3	homeobox B3	Nucleus	transcription regulator
5,15E-05	1,652	ENSRNOG00000016199	HOXC9	homeobox C9	Nucleus	transcription regulator
2,09E-04	1,254	ENSRNOG00000001572	HOXD1	homeobox D1	Nucleus	transcription regulator
7,15E-10	-1,812	ENSRNOG00000001577	HOXD3	homeobox D3	Nucleus	transcription regulator
3,56E-07	1,756	ENSRNOG00000042480	Hoxd8	homeobox D8	Other	transcription regulator
4,69E-08	1,876	ENSRNOG00000001580	HOXD9	homeobox D9	Nucleus	transcription regulator
1,10E-03	-1,651	ENSRNOG00000050983	HPCAL4	hippocalcin like 4	Other	transporter
2,06E-04	-3,053	ENSRNOG00000021097	HPN	hepsin	Plasma Membrane	peptidase
5,15E-05	1,275	ENSRNOG00000061153	HRH3	histamine receptor H3	Plasma Membrane	G-protein coupled receptor	pitolisant, GSK239512, tesmilifene, triprolidine, betahistine, buclizine
4,69E-08	1,417	ENSRNOG00000017659	HS3ST2	heparan sulfate-glucosamine 3-sulfotransferase 2	Cytoplasm	enzyme
9,54E-10	-1,624	ENSRNOG00000000605	HS3ST5	heparan sulfate-glucosamine 3-sulfotransferase 5	Cytoplasm	enzyme
7,74E-04	2,388	ENSRNOG00000014672	HS3ST6	heparan sulfate-glucosamine 3-sulfotransferase 6	Cytoplasm	enzyme
5,41E-03	-1,915	ENSRNOG00000015253	Hsf4	heat shock transcription factor 4	Nucleus	transcription regulator
2,94E-05	-3,346	ENSRNOG00000018019	HSPA12A	heat shock protein family A (Hsp70) member 12A	Cytoplasm	other
5,03E-07	-2,932	ENSRNOG00000047966	HSPA1L	heat shock protein family A (Hsp70) member 1 like	Cytoplasm	other
2,46E-03	1,181	ENSRNOG00000006472	HSPA2	heat shock protein family A (Hsp70) member 2	Cytoplasm	other
3,63E-12	-2,971	ENSRNOG00000010819	HSPA4L	heat shock protein family A (Hsp70) member 4 like	Cytoplasm	other
1,13E-04	-1,940	ENSRNOG00000020922	HSPB6	heat shock protein family B (small) member 6	Cytoplasm	other
7,74E-04	1,875	ENSRNOG00000049761	HTR6	5-hydroxytryptamine receptor 6	Plasma Membrane	G-protein coupled receptor	iloperidone, asenapine, WAY-181187, olanzapine, sertindole
3,56E-07	1,728	ENSRNOG00000018827	HTR7	5-hydroxytryptamine receptor 7	Plasma Membrane	G-protein coupled receptor	iloperidone, asenapine, sultopride, lurasidone, vortioxetine, brexpiprazole, eletriptan, almotriptan, amoxapine, fenfluramine, methysergide, ergotamine
1,36E-04	-4,376	ENSRNOG00000001270	HVCN1	hydrogen voltage gated channel 1	Plasma Membrane	ion channel
5,79E-04	0,334	ENSRNOG00000017178	HYDIN	HYDIN, axonemal central pair apparatus protein	Cytoplasm	other
1,05E-12	-1,068	ENSRNOG00000020694	ICAM5	intercellular adhesion molecule 5	Plasma Membrane	other
3,66E-03	-1,231	ENSRNOG00000023053	ICE1	interactor of little elongation complex ELL subunit 1	Nucleus	other
1,22E-03	-2,175	ENSRNOG00000016099	ID4	inhibitor of DNA binding 4, HLH protein	Nucleus	transcription regulator
2,26E-03	-1,958	ENSRNOG00000024846	IER5L	immediate early response 5 like	Other	other
7,11E-03	-3,072	ENSRNOG00000003486	IFI16	interferon gamma inducible protein 16	Nucleus	transcription regulator
1,92E-03	-5,640	ENSRNOG00000002470	Ifi47	interferon gamma inducible protein 47	Cytoplasm	other
5,46E-05	3,107	ENSRNOG00000036603	IFIT1	interferon induced protein with tetratricopeptide repeats 1	Cytoplasm	other
3,53E-02	-2,034	ENSRNOG00000004273	Ifitm1	interferon induced transmembrane protein 1	Other	other
1,63E-03	-1,950	ENSRNOG00000014936	IFITM2	interferon induced transmembrane protein 2	Cytoplasm	other
1,63E-03	-2,832	ENSRNOG00000033984	IFNLR1	interferon lambda receptor 1	Plasma Membrane	transmembrane receptor
1,73E-02	-0,654	ENSRNOG00000010952	IFT122	intraflagellar transport 122	Nucleus	other
5,35E-08	0,481	ENSRNOG00000016545	IFT140	intraflagellar transport 140	Extracellular Space	other
4,03E-02	1,379	ENSRNOG00000030800	IGDCC3	immunoglobulin superfamily DCC subclass member 3	Other	other
2,43E-02	-2,905	ENSRNOG00000014187	IGF1R	insulin like growth factor 1 receptor	Plasma Membrane	transmembrane receptor	picropodophyllin, linsitinib, cixutumumab, ganitumab, AVE1642, BMS-754807, XL228, BIIB022, IGF1, dalotuzumab, ceritinib, brigatinib, [I-124]-CPD-1028, MM-141, IGF-methotrexate conjugate, PL225B, KW-2450, IGF-1R inhibitor
1,87E-06	2,085	ENSRNOG00000009052	IGF2BP3	insulin like growth factor 2 mRNA binding protein 3	Cytoplasm	translation regulator
1,23E-10	-4,890	ENSRNOG00000061910	IGFBP3	insulin like growth factor binding protein 3	Extracellular Space	other
9,15E-03	-3,027	ENSRNOG00000020957	IGFLR1	IGF like family receptor 1	Plasma Membrane	other
5,81E-08	-2,542	ENSRNOG00000048402	Igh-6	immunoglobulin heavy chain 6	Other	other
1,69E-03	2,719	ENSRNOG00000017918	IGLON5	IgLON family member 5	Other	other
2,56E-04	-5,561	ENSRNOG00000017277	IGSF6	immunoglobulin superfamily member 6	Plasma Membrane	transmembrane receptor
8,64E-09	-1,299	ENSRNOG00000009253	IGSF9B	immunoglobulin superfamily member 9B	Plasma Membrane	other
9,62E-05	-2,734	ENSRNOG00000004444	Ikzf1	IKAROS family zinc finger 1	Nucleus	transcription regulator
4,16E-04	-2,101	ENSRNOG00000007270	IL12RB2	interleukin 12 receptor subunit beta 2	Plasma Membrane	transmembrane receptor
1,64E-03	-2,608	ENSRNOG00000011680	IL16	interleukin 16	Extracellular Space	cytokine
4,58E-12	-2,516	ENSRNOG00000051120	Il17d	interleukin 17D	Extracellular Space	cytokine
5,80E-04	-1,761	ENSRNOG00000027376	IL17RC	interleukin 17 receptor C	Plasma Membrane	transmembrane receptor
9,11E-11	-1,973	ENSRNOG00000009204	IL17RE	interleukin 17 receptor E	Plasma Membrane	other
3,76E-02	-4,690	ENSRNOG00000009848	IL18	interleukin 18	Extracellular Space	cytokine
1,61E-07	-1,350	ENSRNOG00000014378	IL1R2	interleukin 1 receptor type 2	Plasma Membrane	transmembrane receptor
1,66E-07	-4,611	ENSRNOG00000015773	IL21R	interleukin 21 receptor	Plasma Membrane	transmembrane receptor	denenicokin
4,27E-08	-2,614	ENSRNOG00000005747	IL27RA	interleukin 27 receptor subunit alpha	Plasma Membrane	transmembrane receptor
2,89E-07	-0,950	ENSRNOG00000005751	IL36RN	interleukin 36 receptor antagonist	Extracellular Space	cytokine
1,15E-02	-3,391	ENSRNOG00000001325	IL3RA	interleukin 3 receptor subunit alpha	Plasma Membrane	transmembrane receptor	sargramostim, EPO/sargramostim, rituximab/sargramostim, DT388IL3, talacotuzumab, XmAb14045
3,35E-11	-1,520	ENSRNOG00000025151	ILDR2	immunoglobulin like domain containing receptor 2	Other	other
1,13E-08	2,550	ENSRNOG00000020248	INA	internexin neuronal intermediate filament protein alpha	Cytoplasm	other
3,35E-04	1,452	ENSRNOG00000025948	INAVA	innate immunity activator	Other	other
2,32E-02	-2,007	ENSRNOG00000032929	INCENP	inner centromere protein	Nucleus	other
1,23E-03	-2,897	ENSRNOG00000018988	Ing5	inhibitor of growth family, member 5	Nucleus	other
3,34E-10	-2,691	ENSRNOG00000060237	INHBB	inhibin subunit beta B	Extracellular Space	growth factor
3,56E-07	2,468	ENSRNOG00000007754	INSM2	INSM transcriptional repressor 2	Nucleus	transcription regulator
5,82E-03	-1,260	ENSRNOG00000003576	INTS2	integrator complex subunit 2	Nucleus	other
6,62E-03	-1,380	ENSRNOG00000046662	INTS6L	integrator complex subunit 6 like	Nucleus	other
5,88E-12	-1,366	ENSRNOG00000010556	Intu	inturned planar cell polarity protein	Cytoplasm	other
1,96E-05	-1,923	ENSRNOG00000016183	IPP	intracisternal A particle-promoted polypeptide	Cytoplasm	other
2,40E-08	-2,737	ENSRNOG00000001241	IQCE	IQ motif containing E	Cytoplasm	other
3,39E-05	-0,828	ENSRNOG00000025406	IQGAP2	IQ motif containing GTPase activating protein 2	Cytoplasm	other
4,34E-09	-2,521	ENSRNOG00000027894	IQGAP3	IQ motif containing GTPase activating protein 3	Plasma Membrane	other
1,97E-07	-5,201	ENSRNOG00000004226	IRAK3	interleukin 1 receptor associated kinase 3	Cytoplasm	kinase
1,47E-02	-2,320	ENSRNOG00000007437	IRF5	interferon regulatory factor 5	Nucleus	transcription regulator
2,64E-03	1,234	ENSRNOG00000046500	IRGQ	immunity related GTPase Q	Other	other
5,82E-03	-1,986	ENSRNOG00000011533	Irx3	iroquois homeobox 3	Other	other
3,22E-02	-0,294	ENSRNOG00000011402	ISG20L2	interferon stimulated exonuclease gene 20 like 2	Nucleus	enzyme
1,55E-10	-1,036	ENSRNOG00000015336	ISL2	ISL LIM homeobox 2	Nucleus	transcription regulator
1,13E-05	1,441	ENSRNOG00000050714	ISLR2	immunoglobulin superfamily containing leucine rich repeat 2	Plasma Membrane	other
3,82E-03	1,591	ENSRNOG00000050312	Ism2	isthmin 2	Other	other
4,31E-05	-1,071	ENSRNOG00000006199	ISPD	isoprenoid synthase domain containing	Cytoplasm	enzyme
4,57E-09	1,626	ENSRNOG00000022071	ITGA2B	integrin subunit alpha 2b	Plasma Membrane	transmembrane receptor	abciximab, TP 9201, eptifibatide, tirofiban
1,45E-08	-1,934	ENSRNOG00000017980	ITGAL	integrin subunit alpha L	Plasma Membrane	transmembrane receptor	efalizumab
4,26E-07	-2,763	ENSRNOG00000036703	ITGAX	integrin subunit alpha X	Plasma Membrane	transmembrane receptor
4,10E-07	-4,913	ENSRNOG00000001224	ITGB2	integrin subunit beta 2	Plasma Membrane	transmembrane receptor
3,37E-02	0,346	ENSRNOG00000048449	ITGB3	integrin subunit beta 3	Plasma Membrane	transmembrane receptor	abciximab, TP 9201, cilengitide, tirofiban
4,69E-08	2,289	ENSRNOG00000012208	ITGB7	integrin subunit beta 7	Plasma Membrane	transmembrane receptor	vedolizumab
3,95E-07	-2,124	ENSRNOG00000006569	ITGB8	integrin subunit beta 8	Plasma Membrane	other
2,40E-04	-1,254	ENSRNOG00000008051	ITPK1	inositol-tetrakisphosphate 1-kinase	Cytoplasm	kinase
8,69E-07	-1,077	ENSRNOG00000005284	ITPKA	inositol-trisphosphate 3-kinase A	Cytoplasm	kinase
1,19E-09	-1,735	ENSRNOG00000002969	ITPKB	inositol-trisphosphate 3-kinase B	Cytoplasm	kinase
1,35E-05	-5,730	ENSRNOG00000013945	ITPKC	inositol-trisphosphate 3-kinase C	Cytoplasm	kinase
1,58E-04	-3,255	ENSRNOG00000001804	ITPR2	inositol 1,4,5-trisphosphate receptor type 2	Cytoplasm	ion channel
1,51E-02	-2,174	ENSRNOG00000052795	ITPR3	inositol 1,4,5-trisphosphate receptor type 3	Cytoplasm	ion channel
2,51E-08	-0,641	ENSRNOG00000013927	JAG2	jagged 2	Extracellular Space	growth factor
1,24E-08	-1,150	ENSRNOG00000004998	JAKMIP1	janus kinase and microtubule interacting protein 1	Cytoplasm	translation regulator
3,00E-08	-2,735	ENSRNOG00000026702	JAML	junction adhesion molecule like	Plasma Membrane	other
3,79E-02	-1,303	ENSRNOG00000027938	JCAD	junctional cadherin 5 associated	Plasma Membrane	other
2,41E-02	-3,494	ENSRNOG00000008224	JDP2	Jun dimerization protein 2	Nucleus	transcription regulator
3,09E-07	-0,423	ENSRNOG00000050343	Jmy	junction mediating and regulatory protein, p53 cofactor	Other	transcription regulator
4,44E-03	-0,358	ENSRNOG00000006110	JPH1	junctophilin 1	Plasma Membrane	other
1,23E-07	-1,310	ENSRNOG00000008170	JPH2	junctophilin 2	Cytoplasm	enzyme
2,64E-03	1,156	ENSRNOG00000018784	JPH3	junctophilin 3	Plasma Membrane	ion channel
1,13E-05	1,416	ENSRNOG00000025589	JPH4	junctophilin 4	Cytoplasm	other
6,14E-05	-2,678	ENSRNOG00000019568	JUND	JunD proto-oncogene, AP-1 transcription factor subunit	Nucleus	transcription regulator
6,01E-03	-0,548	ENSRNOG00000014996	KATNA1	katanin catalytic subunit A1	Cytoplasm	enzyme
1,59E-03	-3,482	ENSRNOG00000014322	KAZN	kazrin, periplakin interacting protein	Plasma Membrane	other
3,56E-07	2,438	ENSRNOG00000012333	KBTBD11	kelch repeat and BTB domain containing 11	Other	other
1,71E-04	1,604	ENSRNOG00000052486	KCNA6	potassium voltage-gated channel subfamily A member 6	Plasma Membrane	ion channel	dalfampridine
5,06E-11	-2,140	ENSRNOG00000011550	KCNAB2	potassium voltage-gated channel subfamily A regulatory beta subunit 2	Plasma Membrane	ion channel
7,80E-04	1,575	ENSRNOG00000046949	KCNB1	potassium voltage-gated channel subfamily B member 1	Plasma Membrane	ion channel	dalfampridine
3,00E-09	-1,080	ENSRNOG00000055401	KCNC1	potassium voltage-gated channel subfamily C member 1	Plasma Membrane	ion channel	dalfampridine
2,18E-06	2,002	ENSRNOG00000019959	KCNC3	potassium voltage-gated channel subfamily C member 3	Plasma Membrane	ion channel	dalfampridine
3,26E-04	-1,360	ENSRNOG00000014686	KCND3	potassium voltage-gated channel subfamily D member 3	Plasma Membrane	ion channel	dalfampridine
9,03E-03	-1,082	ENSRNOG00000024310	KCNF1	potassium voltage-gated channel modifier subfamily F member 1	Plasma Membrane	ion channel
1,45E-02	-1,857	ENSRNOG00000053640	KCNG2	potassium voltage-gated channel modifier subfamily G member 2	Plasma Membrane	ion channel	nicorandil, amiodarone
5,15E-05	1,795	ENSRNOG00000004535	KCNG3	potassium voltage-gated channel modifier subfamily G member 3	Cytoplasm	ion channel
3,48E-03	-2,292	ENSRNOG00000015746	KCNG4	potassium voltage-gated channel modifier subfamily G member 4	Plasma Membrane	ion channel
2,64E-02	0,631	ENSRNOG00000057315	KCNH3	potassium voltage-gated channel subfamily H member 3	Plasma Membrane	ion channel
4,70E-08	-1,467	ENSRNOG00000018790	KCNH4	potassium voltage-gated channel subfamily H member 4	Plasma Membrane	ion channel
2,55E-07	-0,425	ENSRNOG00000008078	KCNH6	potassium voltage-gated channel subfamily H member 6	Plasma Membrane	ion channel
1,03E-02	-1,174	ENSRNOG00000002303	KCNJ12	potassium voltage-gated channel subfamily J member 12	Plasma Membrane	ion channel	nicorandil, amiodarone, dofetilide
4,24E-02	-0,821	ENSRNOG00000021056	KCNJ14	potassium voltage-gated channel subfamily J member 14	Plasma Membrane	ion channel
1,84E-03	-1,816	ENSRNOG00000004720	KCNJ2	potassium voltage-gated channel subfamily J member 2	Plasma Membrane	ion channel	nicorandil, amiodarone
4,69E-08	2,764	ENSRNOG00000016110	KCNK12	potassium two pore domain channel subfamily K member 12	Plasma Membrane	ion channel
7,74E-04	1,300	ENSRNOG00000047363	KCNK13	potassium two pore domain channel subfamily K member 13	Plasma Membrane	ion channel
3,56E-07	1,643	ENSRNOG00000010816	KCNK15	potassium two pore domain channel subfamily K member 15	Plasma Membrane	ion channel
6,13E-05	-3,032	ENSRNOG00000009790	KCNK3	potassium two pore domain channel subfamily K member 3	Plasma Membrane	ion channel	doxapram, nicorandil, amiodarone, halothane
2,09E-04	1,252	ENSRNOG00000005985	KCNMA1	potassium calcium-activated channel subfamily M alpha 1	Plasma Membrane	ion channel	tedisamil, cromolyn
5,15E-05	2,503	ENSRNOG00000054458	KCNMB4	potassium calcium-activated channel subfamily M regulatory beta subunit 4	Plasma Membrane	ion channel	tedisamil
2,64E-03	2,512	ENSRNOG00000029264	KCNN1	potassium calcium-activated channel subfamily N member 1	Plasma Membrane	ion channel
2,18E-06	2,356	ENSRNOG00000060435	KCNQ4	potassium voltage-gated channel subfamily Q member 4	Plasma Membrane	ion channel	ezogabine
1,41E-04	1,905	ENSRNOG00000013681	KCNS1	potassium voltage-gated channel modifier subfamily S member 1	Plasma Membrane	ion channel
5,15E-05	1,095	ENSRNOG00000011369	KCNS2	potassium voltage-gated channel modifier subfamily S member 2	Plasma Membrane	ion channel
1,11E-02	0,824	ENSRNOG00000017283	KCNT1	potassium sodium-activated channel subfamily T member 1	Plasma Membrane	ion channel
5,26E-04	0,780	ENSRNOG00000021855	KCP	kielin/chordin-like protein	Extracellular Space	other
3,94E-05	-1,295	ENSRNOG00000016467	KCTD1	potassium channel tetramerization domain containing 1	Nucleus	transcription regulator
4,03E-05	-2,318	ENSRNOG00000020010	KCTD13	potassium channel tetramerization domain containing 13	Nucleus	ion channel
1,58E-05	-1,881	ENSRNOG00000022372	KDM1A	lysine demethylase 1A	Nucleus	enzyme	GSK-2879552, RO7051790, IMG-7289, CC-90011, INCB059872
7,79E-03	-0,913	ENSRNOG00000025702	KDM2B	lysine demethylase 2B	Nucleus	enzyme
3,08E-05	0,427	ENSRNOG00000052445	KDM7A	lysine demethylase 7A	Nucleus	enzyme
1,33E-08	-1,954	ENSRNOG00000020506	KHNYN	KH and NYN domain containing	Other	other
2,86E-02	-0,508	ENSRNOG00000027623	KIAA0232	KIAA0232	Extracellular Space	other
3,49E-04	0,443	ENSRNOG00000017431	KIAA0513	KIAA0513	Other	other
6,87E-04	-3,757	ENSRNOG00000031269	KIAA0930	KIAA0930	Other	other
2,08E-05	-3,413	ENSRNOG00000008113	KIAA1522	KIAA1522	Other	other
8,38E-03	0,941	ENSRNOG00000011132	KIAA1549L	KIAA1549 like	Cytoplasm	other
2,89E-04	-1,852	ENSRNOG00000060356	KIF15	kinesin family member 15	Nucleus	other
2,18E-06	1,788	ENSRNOG00000003105	KIF19	kinesin family member 19	Extracellular Space	enzyme
2,56E-04	-1,599	ENSRNOG00000008471	KIF21B	kinesin family member 21B	Cytoplasm	other
6,40E-09	-2,765	ENSRNOG00000012735	KIF24	kinesin family member 24	Cytoplasm	other
2,71E-02	-1,113	ENSRNOG00000013661	KIF26A	kinesin family member 26A	Cytoplasm	other
1,86E-09	1,432	ENSRNOG00000028624	KIF26B	kinesin family member 26B	Other	other
7,82E-03	-0,993	ENSRNOG00000050602	KIF28P	kinesin family member 28, pseudogene	Cytoplasm	other
3,39E-07	-3,408	ENSRNOG00000019100	KIF2C	kinesin family member 2C	Nucleus	other
1,52E-05	-0,814	ENSRNOG00000011394	KIF3C	kinesin family member 3C	Cytoplasm	other
3,88E-05	0,387	ENSRNOG00000026857	KIF7	kinesin family member 7	Extracellular Space	other
9,11E-09	-2,095	ENSRNOG00000060123	KIFC2	kinesin family member C2	Cytoplasm	other
8,38E-03	1,718	ENSRNOG00000020864	KIRREL2	kirre like nephrin family adhesion molecule 2	Plasma Membrane	other
2,09E-04	1,768	ENSRNOG00000011954	KISS1R	KISS1 receptor	Plasma Membrane	G-protein coupled receptor
5,15E-05	2,384	ENSRNOG00000001092	KL	klotho	Extracellular Space	enzyme
3,29E-05	-2,253	ENSRNOG00000009145	KLF12	Kruppel like factor 12	Nucleus	transcription regulator
3,05E-06	1,061	ENSRNOG00000027557	KLF14	Kruppel like factor 14	Nucleus	transcription regulator
5,98E-08	-3,076	ENSRNOG00000033694	Klf16	Kruppel-like factor 16	Nucleus	transcription regulator
8,49E-03	-0,946	ENSRNOG00000014205	KLF2	Kruppel like factor 2	Nucleus	transcription regulator
6,34E-04	-3,198	ENSRNOG00000008785	KLF5	Kruppel like factor 5	Nucleus	transcription regulator
3,84E-03	-2,202	ENSRNOG00000010267	KLHDC10	kelch domain containing 10	Nucleus	other
5,15E-05	-2,928	ENSRNOG00000000036	KLHDC8A	kelch domain containing 8A	Other	other
4,80E-02	0,700	ENSRNOG00000016921	KLHL11	kelch like family member 11	Cytoplasm	other
8,51E-04	0,416	ENSRNOG00000006515	KLHL15	kelch like family member 15	Nucleus	other
3,35E-02	-0,740	ENSRNOG00000020302	KLHL17	kelch like family member 17	Cytoplasm	other
1,39E-02	-1,853	ENSRNOG00000003334	KLHL21	kelch like family member 21	Cytoplasm	other
7,08E-16	-3,407	ENSRNOG00000007441	KLHL32	kelch like family member 32	Other	other
4,31E-08	0,619	ENSRNOG00000017365	KLHL35	kelch like family member 35	Other	other
3,43E-12	-2,438	ENSRNOG00000001844	KLHL42	kelch like family member 42	Nucleus	other
1,81E-11	-2,459	ENSRNOG00000006814	KLRG2	killer cell lectin like receptor G2	Other	other
1,51E-04	-1,322	ENSRNOG00000015133	KMT2A	lysine methyltransferase 2A	Nucleus	transcription regulator
8,08E-04	-1,153	ENSRNOG00000017508	KMT5C	lysine methyltransferase 5C	Nucleus	enzyme
1,63E-02	-1,702	ENSRNOG00000033658	KNTC1	kinetochore associated 1	Nucleus	other
4,36E-05	-1,837	ENSRNOG00000010839	KRT222	keratin 222	Other	other
8,33E-03	-0,790	ENSRNOG00000013754	KRT35	keratin 35	Cytoplasm	other
8,38E-03	0,913	ENSRNOG00000050420	KRT5	keratin 5	Cytoplasm	other
3,56E-07	3,747	ENSRNOG00000008210	KY	kyphoscoliosis peptidase	Cytoplasm	other
9,11E-05	-2,024	ENSRNOG00000007044	L3MBTL1	L3MBTL1, histone methyl-lysine binding protein	Nucleus	other
7,74E-04	2,563	ENSRNOG00000021334	LAG3	lymphocyte activating 3	Plasma Membrane	transmembrane receptor	LAG525, BMS-986016, REGN3767, MK-4280, GSK2831781, TSR-033, MGD013, FS118
8,58E-03	-6,958	ENSRNOG00000011054	LAPTM5	lysosomal protein transmembrane 5	Plasma Membrane	other
1,44E-03	1,267	ENSRNOG00000012438	LARP6	La ribonucleoprotein domain family member 6	Cytoplasm	other
2,83E-02	-1,427	ENSRNOG00000014916	LATS1	large tumor suppressor kinase 1	Nucleus	kinase
2,05E-04	-1,504	ENSRNOG00000009580	LCA5	LCA5, lebercilin	Extracellular Space	other
5,13E-07	-1,803	ENSRNOG00000009705	LCK	LCK proto-oncogene, Src family tyrosine kinase	Cytoplasm	kinase	dasatinib, pazopanib, nintedanib, JNJ-26483327, docetaxel/nintedanib, dasatinib/nilotinib, crizotinib/pazopanib
4,84E-05	-6,678	ENSRNOG00000010319	LCP1	lymphocyte cytosolic protein 1	Cytoplasm	other
2,18E-06	-0,984	ENSRNOG00000003681	LCT	lactase	Plasma Membrane	enzyme
7,42E-04	-1,330	ENSRNOG00000009193	Lctl	lactase-like	Cytoplasm	other
1,61E-02	-2,524	ENSRNOG00000021475	LDAH	lipid droplet associated hydrolase	Cytoplasm	enzyme
5,01E-03	-2,344	ENSRNOG00000059166	Ldb3	LIM domain binding 3	Cytoplasm	other
3,66E-03	-1,733	ENSRNOG00000013009	Ldha/RGD1562690	lactate dehydrogenase A	Cytoplasm	enzyme
4,49E-04	-3,942	ENSRNOG00000009946	LDLR	low density lipoprotein receptor	Plasma Membrane	transporter
1,51E-10	-1,013	ENSRNOG00000031247	LEKR1	leucine, glutamate and lysine rich 1	Other	other
1,80E-09	-2,110	ENSRNOG00000024027	LEMD3	LEM domain containing 3	Nucleus	other
2,73E-02	-3,110	ENSRNOG00000026180	LETM2	leucine zipper and EF-hand containing transmembrane protein 2	Other	other
1,04E-07	-2,067	ENSRNOG00000001250	LFNG	LFNG O-fucosylpeptide 3-beta-N-acetylglucosaminyltransferase	Cytoplasm	enzyme
7,10E-08	-0,496	ENSRNOG00000011323	LGI3	leucine rich repeat LGI family member 3	Extracellular Space	other
1,98E-03	-2,505	ENSRNOG00000005715	LGR4	leucine rich repeat containing G protein-coupled receptor 4	Plasma Membrane	transmembrane receptor
1,42E-02	1,585	ENSRNOG00000005093	LGR6	leucine rich repeat containing G protein-coupled receptor 6	Plasma Membrane	G-protein coupled receptor
2,56E-05	-0,316	ENSRNOG00000007727	LHFPL4	LHFPL tetraspan subfamily member 4	Other	other
2,86E-02	-1,965	ENSRNOG00000022283	LHFPL5	LHFPL tetraspan subfamily member 5	Plasma Membrane	other
6,03E-05	0,361	ENSRNOG00000018427	LHX3	LIM homeobox 3	Nucleus	transcription regulator
7,74E-04	2,544	ENSRNOG00000001392	LHX5	LIM homeobox 5	Nucleus	transcription regulator
9,96E-08	-2,094	ENSRNOG00000005996	LHX6	LIM homeobox 6	Nucleus	transcription regulator
9,70E-05	-1,294	ENSRNOG00000011696	LIFR	LIF receptor alpha	Plasma Membrane	transmembrane receptor
1,58E-03	-6,067	ENSRNOG00000027811	LILRB4	leukocyte immunoglobulin like receptor B4	Plasma Membrane	other
1,40E-04	-1,700	ENSRNOG00000001470	LIMK1	LIM domain kinase 1	Cytoplasm	kinase	dabrafenib, encorafenib, dabrafenib/trametinib, cetuximab/encorafenib, dabrafenib/panitumumab, dabrafenib/trametinib/vemurafenib, dabrafenib/panitumumab/trametinib, binimetinib/encorafenib
1,17E-02	-2,977	ENSRNOG00000019000	LIMK2	LIM domain kinase 2	Cytoplasm	kinase	encorafenib, cetuximab/encorafenib, binimetinib/encorafenib
4,69E-08	2,113	ENSRNOG00000032569	LINGO3	leucine rich repeat and Ig domain containing 3	Other	other
2,05E-02	-1,361	ENSRNOG00000042776	LINS1	lines homolog 1	Other	other
5,55E-03	-3,282	ENSRNOG00000061607	Lmbr1l	limb development membrane protein 1-like	Plasma Membrane	other
5,22E-11	-3,094	ENSRNOG00000013774	LMNB1	lamin B1	Nucleus	other
2,09E-04	1,929	ENSRNOG00000025742	LMNB2	lamin B2	Nucleus	other
4,48E-13	-3,362	ENSRNOG00000009401	LMO2	LIM domain only 2	Nucleus	transcription regulator
4,84E-07	-3,096	ENSRNOG00000002272	LNX1	ligand of numb-protein X 1	Cytoplasm	enzyme
1,14E-02	-2,430	ENSRNOG00000025731	LOC100359583/Ptma	prothymosin alpha	Cytoplasm	other
8,08E-03	-1,180	ENSRNOG00000051885	LOC100360413/LOC100911991	eukaryotic translation elongation factor 1 alpha 1-like	Other	other
1,48E-03	-1,372	ENSRNOG00000022490	LOC100361008	Cytochrome c oxidase subunit 5A, mitochondrial-like	Other	other
7,09E-06	-2,020	ENSRNOG00000029512	LOC100361854	ribosomal protein S26-like	Cytoplasm	other
2,81E-03	-1,875	ENSRNOG00000029627	LOC100362149	ribosomal protein S20-like	Other	other
2,65E-02	-1,941	ENSRNOG00000028690	LOC100362366	40S ribosomal protein S17-like	Other	other
3,52E-04	-2,217	ENSRNOG00000021159	LOC100362987	ribosomal protein S27-like	Other	other
2,61E-02	-2,078	ENSRNOG00000004239	LOC100362999	hsc70-interacting protein-like	Other	other
2,53E-07	-1,976	ENSRNOG00000010657	LOC100363289	LRRGT00022-like	Other	other
2,92E-04	-2,250	ENSRNOG00000031579	LOC100363469	ribosomal protein S24-like	Other	other
3,64E-03	-0,825	ENSRNOG00000052421	LOC100363520	mCG16729-like	Other	other
1,71E-06	-2,114	ENSRNOG00000055485	LOC100363531	LRRGT00182-like	Other	other
9,11E-05	-1,756	ENSRNOG00000019106	LOC100365810/Rps17	ribosomal protein S17	Cytoplasm	other
6,31E-03	0,953	ENSRNOG00000047473	LOC100909434	protocadherin-16-like	Other	other
3,20E-04	-1,819	ENSRNOG00000051456	LOC100909794	afadin- and alpha-actinin-binding protein-like	Other	other
3,63E-04	2,077	ENSRNOG00000043303	LOC100910107	ubiquitin carboxyl-terminal hydrolase DUB-1-like	Other	other
7,60E-03	-0,878	ENSRNOG00000001387	LOC100910540/Mepce	methylphosphate capping enzyme	Other	enzyme
3,18E-02	-2,459	ENSRNOG00000027368	LOC100910875/Ubald1	UBA-like domain containing 1	Other	other
1,73E-05	-1,055	ENSRNOG00000003176	LOC100912275/Mixl1	Mix paired-like homeobox 1	Nucleus	transcription regulator
6,11E-03	-1,947	ENSRNOG00000060966	LOC102549941	uncharacterized LOC102549941	Other	other
2,40E-03	-3,376	ENSRNOG00000058324	LOC102550325	uncharacterized LOC102550325	Other	other
4,69E-08	2,160	ENSRNOG00000059372	LOC102552617	uncharacterized LOC102552617	Other	other
2,09E-04	1,222	ENSRNOG00000033729	LOC102556967	zinc finger protein 484-like	Other	other
3,02E-03	-1,694	ENSRNOG00000051483	LOC103689961	selenoprotein W-like	Other	other
3,86E-05	-2,021	ENSRNOG00000020628	LOC103690068	immortalization up-regulated protein-like	Nucleus	other
2,04E-06	-1,597	ENSRNOG00000011304	LOC103690131	tumor protein D55-like	Other	other
1,01E-02	0,443	ENSRNOG00000003374	LOC103690141	coiled-coil domain-containing protein 85A-like	Other	other
1,19E-03	-1,637	ENSRNOG00000034237	LOC103692785	60S ribosomal protein L39	Other	other
5,15E-05	1,482	ENSRNOG00000003349	LOC103693323	collagen alpha-1(XXIII) chain	Other	other
4,59E-06	-1,824	ENSRNOG00000042869	LOC103693330/LOC103693430	up-regulated during skeletal muscle growth protein 5-like	Cytoplasm	other
3,87E-07	-2,318	ENSRNOG00000032303	LOC108349682	60S ribosomal protein L35a	Other	other
3,56E-07	1,639	ENSRNOG00000046421	LOC108350036	uncharacterized LOC108350036	Other	other
2,12E-03	-1,247	ENSRNOG00000060439	LOC108350053	uncharacterized LOC108350053	Other	other
9,37E-04	-2,405	ENSRNOG00000056723	LOC108351063	uncharacterized LOC108351063	Other	other
6,06E-08	-1,695	ENSRNOG00000030963	LOC108351137	glyceraldehyde-3-phosphate dehydrogenase	Other	other
2,29E-04	-2,270	ENSRNOG00000061335	LOC108351520	uncharacterized LOC108351520	Other	other
4,69E-08	1,798	ENSRNOG00000058454	LOC108353037	uncharacterized LOC108353037	Other	other
2,28E-06	-2,015	ENSRNOG00000007238	LOC297756	ribosomal protein S8-like	Other	other
1,64E-08	-0,768	ENSRNOG00000031061	LOC306079	similar to RIKEN cDNA 3100001N19	Other	other
1,70E-03	-0,806	ENSRNOG00000058912	LOC499407	LRRGT00097	Other	other
3,25E-07	-1,565	ENSRNOG00000029652	LOC499823	LRRG00114	Other	other
3,85E-06	-2,717	ENSRNOG00000051838	LOC680989	similar to similar to mKIAA0431 protein	Other	other
1,64E-03	-1,687	ENSRNOG00000046109	LOC689574	hypothetical protein LOC689574	Other	other
1,57E-07	-2,266	ENSRNOG00000032130	LOC691427	similar to 6.8 kDa mitochondrial proteolipid	Cytoplasm	other
4,55E-06	-2,323	ENSRNOG00000031802	LOC691427	similar to 6.8 kDa mitochondrial proteolipid	Cytoplasm	other
2,39E-07	1,999	ENSRNOG00000053706	LONRF1	LON peptidase N-terminal domain and ring finger 1	Cytoplasm	enzyme
8,43E-05	-0,558	ENSRNOG00000013092	LONRF3	LON peptidase N-terminal domain and ring finger 3	Other	other
5,15E-05	1,444	ENSRNOG00000059604	LOR	loricrin	Cytoplasm	other
1,84E-02	0,709	ENSRNOG00000017410	LOXHD1	lipoxygenase homology domains 1	Extracellular Space	other
3,93E-06	0,781	ENSRNOG00000015727	LOXL4	lysyl oxidase like 4	Extracellular Space	enzyme
1,69E-04	-2,288	ENSRNOG00000012181	LPL	lipoprotein lipase	Cytoplasm	enzyme	atorvastatin/niacin, nicotinic acid/pioglitazone, nicotinic acid, tyloxapol, lovastatin/niacin
6,36E-06	-2,193	ENSRNOG00000019869	LRFN1	leucine rich repeat and fibronectin type III domain containing 1	Nucleus	other
2,19E-04	-1,933	ENSRNOG00000007654	LRIG3	leucine rich repeats and immunoglobulin like domains 3	Extracellular Space	other
1,42E-07	1,200	ENSRNOG00000011451	LRP3	LDL receptor related protein 3	Plasma Membrane	transmembrane receptor
1,76E-02	-2,162	ENSRNOG00000006338	LRP6	LDL receptor related protein 6	Plasma Membrane	transmembrane receptor
2,65E-02	-2,349	ENSRNOG00000013064	LRP8	LDL receptor related protein 8	Plasma Membrane	transmembrane receptor
5,15E-05	1,559	ENSRNOG00000030180	LRRC10B	leucine rich repeat containing 10B	Other	other
6,09E-06	-1,726	ENSRNOG00000016128	LRRC14	leucine rich repeat containing 14	Cytoplasm	other
7,51E-04	-1,088	ENSRNOG00000012817	LRRC17	leucine rich repeat containing 17	Extracellular Space	other
5,85E-04	-2,386	ENSRNOG00000030688	LRRC2	leucine rich repeat containing 2	Other	other
3,24E-04	-2,589	ENSRNOG00000016204	LRRC24	leucine rich repeat containing 24	Other	other
1,01E-11	-4,330	ENSRNOG00000022565	LRRC25	leucine rich repeat containing 25	Other	other
4,69E-08	2,975	ENSRNOG00000015264	Lrrc38	leucine rich repeat containing 38	Plasma Membrane	ion channel
3,65E-12	-0,967	ENSRNOG00000038291	LRRC63	leucine rich repeat containing 63	Other	transcription regulator
1,53E-02	-0,759	ENSRNOG00000002122	LRRC8C	leucine rich repeat containing 8 VRAC subunit C	Plasma Membrane	ion channel
4,30E-02	0,657	ENSRNOG00000012730	LRRK1	leucine rich repeat kinase 1	Cytoplasm	kinase
4,27E-08	-1,057	ENSRNOG00000009691	LRRN2	leucine rich repeat neuronal 2	Plasma Membrane	other
3,32E-04	-0,829	ENSRNOG00000032989	LRRN4	leucine rich repeat neuronal 4	Plasma Membrane	other
3,60E-09	-3,121	ENSRNOG00000026302	LRRN4CL	LRRN4 C-terminal like	Other	other
1,04E-06	-3,890	ENSRNOG00000047085	LRRTM2	leucine rich repeat transmembrane neuronal 2	Plasma Membrane	other
1,07E-03	-0,687	ENSRNOG00000022312	LRSAM1	leucine rich repeat and sterile alpha motif containing 1	Cytoplasm	enzyme
2,92E-06	-5,000	ENSRNOG00000031852	LSAMP	limbic system associated membrane protein	Plasma Membrane	other
4,81E-07	-1,926	ENSRNOG00000054557	LSM14B	LSM family member 14B	Other	other
2,09E-04	1,443	ENSRNOG00000020382	LTB4R2	leukotriene B4 receptor 2	Plasma Membrane	G-protein coupled receptor	etalocib
2,64E-03	0,844	ENSRNOG00000003244	LTC4S	leukotriene C4 synthase	Cytoplasm	enzyme
1,22E-05	-1,199	ENSRNOG00000007334	LY6H	lymphocyte antigen 6 family member H	Plasma Membrane	other
2,09E-04	1,142	ENSRNOG00000007012	LY75	lymphocyte antigen 75	Plasma Membrane	transmembrane receptor	CDX 1401, MEN1309
3,54E-11	-6,359	ENSRNOG00000002950	LYL1	LYL1, basic helix-loop-helix family member	Nucleus	transcription regulator
1,99E-08	-2,732	ENSRNOG00000026902	LYVE1	lymphatic vessel endothelial hyaluronan receptor 1	Plasma Membrane	transmembrane receptor
3,29E-04	-3,157	ENSRNOG00000005825	LYZ	lysozyme	Extracellular Space	enzyme
2,57E-02	-0,466	ENSRNOG00000016044	MAB21L3	mab-21 like 3	Other	other
5,20E-05	-3,377	ENSRNOG00000021174	MACROD1	MACRO domain containing 1	Cytoplasm	enzyme
3,62E-02	-3,660	ENSRNOG00000005376	MAD2L1	mitotic arrest deficient 2 like 1	Nucleus	other
2,80E-03	-0,881	ENSRNOG00000012568	MADD	MAP kinase activating death domain	Cytoplasm	other
6,36E-04	-2,208	ENSRNOG00000012428	MAF	MAF bZIP transcription factor	Nucleus	transcription regulator
9,65E-06	0,401	ENSRNOG00000007668	MAFA	MAF bZIP transcription factor A	Nucleus	transcription regulator
1,52E-06	-2,136	ENSRNOG00000016037	MAFB	MAF bZIP transcription factor B	Nucleus	transcription regulator
7,79E-03	-2,069	ENSRNOG00000012886	MAFF	MAF bZIP transcription factor F	Nucleus	transcription regulator
2,41E-12	-3,306	ENSRNOG00000002660	MAGEE1	MAGE family member E1	Plasma Membrane	other
1,68E-08	-0,561	ENSRNOG00000013962	MAGI2	membrane associated guanylate kinase, WW and PDZ domain containing 2	Plasma Membrane	kinase
1,14E-03	-1,782	ENSRNOG00000016584	MAMDC4	MAM domain containing 4	Cytoplasm	other
1,47E-02	-2,510	ENSRNOG00000005879	MAML2	mastermind like transcriptional coactivator 2	Nucleus	transcription regulator
2,40E-04	-0,795	ENSRNOG00000000800	MAN1A1	mannosidase alpha class 1A member 1	Cytoplasm	enzyme
5,26E-03	-1,072	ENSRNOG00000012055	MAN2A2	mannosidase alpha class 2A member 2	Cytoplasm	enzyme
2,18E-06	1,609	ENSRNOG00000025349	MANEAL	mannosidase endo-alpha like	Other	other
8,38E-03	0,774	ENSRNOG00000011841	MAP2	microtubule associated protein 2	Plasma Membrane	other	estramustine
3,80E-09	-3,884	ENSRNOG00000004437	MAP2K6	mitogen-activated protein kinase kinase 6	Cytoplasm	kinase
3,31E-03	-3,430	ENSRNOG00000001047	MAP2K7	mitogen-activated protein kinase kinase 7	Cytoplasm	kinase
3,92E-09	-1,086	ENSRNOG00000013177	MAP3K1	mitogen-activated protein kinase kinase kinase 1	Cytoplasm	kinase	E 6201
6,97E-05	-1,145	ENSRNOG00000023521	MAP3K10	mitogen-activated protein kinase kinase kinase 10	Cytoplasm	kinase
1,85E-04	-3,291	ENSRNOG00000003278	MAP3K14	mitogen-activated protein kinase kinase kinase 14	Cytoplasm	kinase
2,62E-05	2,542	ENSRNOG00000019931	MAP3K21	mitogen-activated protein kinase kinase kinase 21	Other	kinase
2,48E-02	-3,144	ENSRNOG00000061424	MAP3K3	mitogen-activated protein kinase kinase kinase 3	Cytoplasm	kinase
7,96E-03	-2,754	ENSRNOG00000017419	MAP3K4	mitogen-activated protein kinase kinase kinase 4	Cytoplasm	kinase
5,07E-09	-1,649	ENSRNOG00000031700	MAP3K5	mitogen-activated protein kinase kinase kinase 5	Cytoplasm	kinase	selonsertib
3,33E-02	0,430	ENSRNOG00000008936	MAP3K6	mitogen-activated protein kinase kinase kinase 6	Other	kinase
3,72E-13	-4,636	ENSRNOG00000016378	MAP3K8	mitogen-activated protein kinase kinase kinase 8	Cytoplasm	kinase
2,64E-03	1,365	ENSRNOG00000007271	MAP3K9	mitogen-activated protein kinase kinase kinase 9	Cytoplasm	kinase
2,83E-03	1,126	ENSRNOG00000021061	MAP4K2	mitogen-activated protein kinase kinase kinase kinase 2	Cytoplasm	kinase
2,64E-03	1,443	ENSRNOG00000001911	MAP6D1	MAP6 domain containing 1	Cytoplasm	other
1,53E-04	-1,364	ENSRNOG00000012701	MAP7	microtubule associated protein 7	Cytoplasm	other
1,69E-02	-0,467	ENSRNOG00000002079	MAPK10	mitogen-activated protein kinase 10	Cytoplasm	kinase	encorafenib, cetuximab/encorafenib, binimetinib/encorafenib
5,85E-08	-1,023	ENSRNOG00000031233	MAPK12	mitogen-activated protein kinase 12	Cytoplasm	kinase	talmapimod
1,24E-05	-1,886	ENSRNOG00000000515	MAPK13	mitogen-activated protein kinase 13	Cytoplasm	kinase	talmapimod
7,74E-04	1,125	ENSRNOG00000009336	MAPK15	mitogen-activated protein kinase 15	Cytoplasm	kinase
2,28E-04	-0,641	ENSRNOG00000032828	MAPK8IP2	mitogen-activated protein kinase 8 interacting protein 2	Cytoplasm	other
5,12E-04	0,495	ENSRNOG00000005133	MAPT	microtubule associated protein tau	Plasma Membrane	other
3,06E-02	-1,546	ENSRNOG00000000579	Marcks	myristoylated alanine rich protein kinase C substrate	Cytoplasm	other
3,63E-05	-0,854	ENSRNOG00000002339	MARK1	microtubule affinity regulating kinase 1	Cytoplasm	kinase
5,35E-07	1,033	ENSRNOG00000011258	MASP2	mannan binding lectin serine peptidase 2	Extracellular Space	peptidase
1,59E-08	-2,373	ENSRNOG00000003469	MAST1	microtubule associated serine/threonine kinase 1	Cytoplasm	kinase
8,50E-04	-2,157	ENSRNOG00000022753	MAST3	microtubule associated serine/threonine kinase 3	Other	kinase
1,33E-04	-1,775	ENSRNOG00000055082	MAZ	MYC associated zinc finger protein	Nucleus	transcription regulator
1,07E-07	-1,559	ENSRNOG00000004583	MB	myoglobin	Cytoplasm	transporter
1,68E-03	-1,961	ENSRNOG00000027125	MBOAT1	membrane bound O-acyltransferase domain containing 1	Cytoplasm	enzyme
1,90E-05	-2,354	ENSRNOG00000016516	Mbp	myelin basic protein	Extracellular Space	other
9,18E-06	-1,654	ENSRNOG00000049988	MBTD1	mbt domain containing 1	Other	other
4,50E-02	-1,595	ENSRNOG00000016685	MC5R	melanocortin 5 receptor	Plasma Membrane	G-protein coupled receptor
3,28E-09	-1,946	ENSRNOG00000017981	MCM10	minichromosome maintenance 10 replication initiation factor	Nucleus	other
3,14E-08	-3,612	ENSRNOG00000014336	MCM5	minichromosome maintenance complex component 5	Nucleus	enzyme
1,22E-05	-2,917	ENSRNOG00000028586	MCPH1	microcephalin 1	Nucleus	other
1,14E-08	-0,665	ENSRNOG00000014987	MDFI	MyoD family inhibitor	Cytoplasm	other
3,60E-10	0,818	ENSRNOG00000000536	MDGA1	MAM domain containing glycosylphosphatidylinositol anchor 1	Plasma Membrane	other
4,81E-03	-1,417	ENSRNOG00000008103	MDH1	malate dehydrogenase 1	Cytoplasm	enzyme
1,47E-02	-1,710	ENSRNOG00000001440	MDH2	malate dehydrogenase 2	Cytoplasm	enzyme
1,33E-02	-1,850	ENSRNOG00000013933	MED27	mediator complex subunit 27	Nucleus	transcription regulator
1,25E-12	-2,195	ENSRNOG00000020400	MEF2B	myocyte enhancer factor 2B	Nucleus	transcription regulator
3,09E-05	1,226	ENSRNOG00000007003	MEI1	meiotic double-stranded break formation protein 1	Other	other
1,03E-06	-2,810	ENSRNOG00000006588	MEOX2	mesenchyme homeobox 2	Nucleus	transcription regulator
2,68E-03	-0,912	ENSRNOG00000017319	MERTK	MER proto-oncogene, tyrosine kinase	Plasma Membrane	kinase	cabozantinib, cabozantinib/erlotinib, MGCD516, ONO-7475, INCB081776, cabozantinib/nivolumab
2,97E-02	-1,321	ENSRNOG00000003042	METTL13	methyltransferase like 13	Other	enzyme
4,79E-06	-3,439	ENSRNOG00000014212	METTL21A	methyltransferase like 21A	Nucleus	enzyme
1,36E-08	-1,355	ENSRNOG00000025142	MEX3B	mex-3 RNA binding family member B	Other	kinase
1,96E-02	-1,194	ENSRNOG00000030830	MEX3D	mex-3 RNA binding family member D	Nucleus	other
6,51E-06	-3,132	ENSRNOG00000039858	MFSD12	major facilitator superfamily domain containing 12	Cytoplasm	other
5,34E-04	-2,520	ENSRNOG00000012663	MFSD6	major facilitator superfamily domain containing 6	Other	other
1,43E-08	-2,765	ENSRNOG00000023129	MFSD9	major facilitator superfamily domain containing 9	Other	transporter
1,12E-03	-0,348	ENSRNOG00000013281	MIB1	mindbomb E3 ubiquitin protein ligase 1	Cytoplasm	enzyme
1,17E-04	-3,128	ENSRNOG00000003613	MID1	midline 1	Nucleus	other
3,79E-02	-2,788	ENSRNOG00000033508	MINK1	misshapen like kinase 1	Cytoplasm	kinase
3,64E-03	-2,836	ENSRNOG00000009151	MIPOL1	mirror-image polydactyly 1	Nucleus	other
4,69E-08	2,897	ENSRNOG00000035629	mir-320	microRNA 320a	Cytoplasm	microRNA
3,90E-02	-0,537	ENSRNOG00000010423	MISP	mitotic spindle positioning	Plasma Membrane	other
6,92E-06	-0,965	ENSRNOG00000005619	Misp3	MISP family member 3	Other	other
2,44E-07	-3,757	ENSRNOG00000053285	MLLT6	MLLT6, PHD finger containing	Nucleus	transcription regulator
2,04E-03	-2,612	ENSRNOG00000019763	MLPH	melanophilin	Cytoplasm	other
7,37E-06	-3,916	ENSRNOG00000023643	MMP17	matrix metallopeptidase 17	Extracellular Space	peptidase	marimastat
2,43E-06	-2,184	ENSRNOG00000047940	MMP28	matrix metallopeptidase 28	Extracellular Space	peptidase	marimastat
1,25E-03	-2,199	ENSRNOG00000017539	MMP9	matrix metallopeptidase 9	Extracellular Space	peptidase	MMP2 MMP9 inhibitor, GS-5745, rebimastat, marimastat, prinomastat, glucosamine
1,22E-05	-2,098	ENSRNOG00000051977	MMRN2	multimerin 2	Extracellular Space	other
2,09E-07	-1,580	ENSRNOG00000027489	MN1	MN1 proto-oncogene, transcriptional regulator	Nucleus	other
3,26E-05	-1,578	ENSRNOG00000010996	MOB1B	MOB kinase activator 1B	Cytoplasm	other
2,49E-06	-3,561	ENSRNOG00000037620	MOB3C	MOB kinase activator 3C	Other	other
1,68E-04	-0,330	ENSRNOG00000025067	MOCS3	molybdenum cofactor synthesis 3	Cytoplasm	enzyme
1,31E-02	-0,603	ENSRNOG00000012946	MOV10	Mov10 RISC complex RNA helicase	Nucleus	enzyme
1,43E-12	-1,884	ENSRNOG00000008310	Mpo	myeloperoxidase	Extracellular Space	enzyme
1,98E-02	1,515	ENSRNOG00000033653	MPP3	membrane palmitoylated protein 3	Plasma Membrane	kinase
6,91E-09	-3,891	ENSRNOG00000021579	MPP6	membrane palmitoylated protein 6	Plasma Membrane	kinase
1,42E-03	1,199	ENSRNOG00000010834	MPPED1	metallophosphoesterase domain containing 1	Other	other
8,48E-06	-5,426	ENSRNOG00000018251	MRC1	mannose receptor C-type 1	Plasma Membrane	transmembrane receptor	technetium Tc 99m tilmanocept
1,95E-08	-2,698	ENSRNOG00000027901	MRM1	mitochondrial rRNA methyltransferase 1	Cytoplasm	enzyme
4,05E-02	-0,603	ENSRNOG00000042182	Mroh2a	maestro heat-like repeat family member 2A	Other	other
6,22E-08	-1,702	ENSRNOG00000032231	MROH6	maestro heat like repeat family member 6	Other	other
4,15E-10	-1,811	ENSRNOG00000058870	MROH7	maestro heat like repeat family member 7	Extracellular Space	other
4,30E-02	-1,641	ENSRNOG00000029875	MRPL41	mitochondrial ribosomal protein L41	Cytoplasm	other
1,14E-03	-5,360	ENSRNOG00000020991	MS4A6A	membrane spanning 4-domains A6A	Other	other
9,90E-06	-1,678	ENSRNOG00000009950	Msantd2	Myb/SANT DNA binding domain containing 2	Other	other
1,73E-02	0,602	ENSRNOG00000007540	MSC	musculin	Cytoplasm	transcription regulator
1,27E-02	1,041	ENSRNOG00000015796	MSH2	mutS homolog 2	Nucleus	enzyme
3,49E-07	-1,354	ENSRNOG00000000857	MSH5	mutS homolog 5	Nucleus	enzyme
5,29E-03	-0,814	ENSRNOG00000001156	MSI1	musashi RNA binding protein 1	Cytoplasm	other
8,16E-03	-1,880	ENSRNOG00000004016	MSL3	MSL complex subunit 3	Nucleus	transcription regulator
1,07E-10	-1,993	ENSRNOG00000031979	MT-ATP6	ATP synthase F0 subunit 6	Cytoplasm	transporter
6,55E-09	-1,929	ENSRNOG00000033299	mt-Atp8	ATP synthase F0 subunit 8	Cytoplasm	enzyme
2,32E-08	-1,902	ENSRNOG00000034234	MT-CO1	cytochrome c oxidase subunit I	Cytoplasm	enzyme
1,11E-08	-1,867	ENSRNOG00000030371	MT-CO2	cytochrome c oxidase subunit II	Cytoplasm	enzyme
1,91E-08	-1,843	ENSRNOG00000030700	MT-CO3	cytochrome c oxidase III	Cytoplasm	enzyme
9,75E-08	-2,129	ENSRNOG00000031766	MT-CYB	cytochrome b	Cytoplasm	enzyme	atovaquone, atovaquone/proguanil
2,66E-08	-1,846	ENSRNOG00000030644	MT-ND1	NADH dehydrogenase, subunit 1 (complex I)	Cytoplasm	enzyme
1,30E-07	-1,835	ENSRNOG00000031033	MT-ND2	MTND2	Cytoplasm	enzyme
3,12E-07	-1,849	ENSRNOG00000033615	MT-ND3	NADH dehydrogenase, subunit 3 (complex I)	Cytoplasm	enzyme
8,68E-06	-2,118	ENSRNOG00000029707	MT-ND4	NADH dehydrogenase, subunit 4 (complex I)	Cytoplasm	enzyme
1,93E-04	-1,948	ENSRNOG00000031053	MT-ND4L	NADH dehydrogenase, subunit 4L (complex I)	Cytoplasm	enzyme
8,74E-04	-2,267	ENSRNOG00000029971	MT-ND5	NADH dehydrogenase, subunit 5 (complex I)	Cytoplasm	enzyme
4,64E-04	-2,212	ENSRNOG00000029042	MT-ND6	NADH dehydrogenase, subunit 6 (complex I)	Cytoplasm	enzyme
4,93E-02	-3,034	ENSRNOG00000043098	Mt1m/Mt2A	metallothionein 2A	Other	other
7,28E-03	-1,472	ENSRNOG00000004711	MTA1	metastasis associated 1	Nucleus	transcription regulator
6,13E-05	0,737	ENSRNOG00000025527	MTCL1	microtubule crosslinking factor 1	Cytoplasm	other
3,88E-03	-1,659	ENSRNOG00000006978	MTERF2	mitochondrial transcription termination factor 2	Cytoplasm	transcription regulator
2,16E-02	-1,883	ENSRNOG00000021347	MTHFD2L	methylenetetrahydrofolate dehydrogenase (NADP+ dependent) 2 like	Cytoplasm	enzyme
3,64E-08	-3,083	ENSRNOG00000008553	MTHFR	methylenetetrahydrofolate reductase	Cytoplasm	enzyme
1,98E-04	-4,888	ENSRNOG00000016090	MTMR10	myotubularin related protein 10	Cytoplasm	other
3,18E-02	-2,570	ENSRNOG00000022929	MTMR12	myotubularin related protein 12	Plasma Membrane	other
3,85E-02	1,059	ENSRNOG00000017593	MTR	5-methyltetrahydrofolate-homocysteine methyltransferase	Cytoplasm	enzyme	hydroxocobalamin, mecobalamin, cyanocobalamin
1,12E-09	-3,899	ENSRNOG00000017500	MTSS1L	MTSS1L, I-BAR domain containing	Plasma Membrane	other
7,80E-04	-1,536	ENSRNOG00000010205	MTURN	maturin, neural progenitor differentiation regulator homolog	Other	other
2,79E-04	-2,420	ENSRNOG00000032410	Mtus2	microtubule associated scaffold protein 2	Nucleus	other
2,86E-04	-0,987	ENSRNOG00000001777	Muc4	mucin 4	Plasma Membrane	other
8,48E-03	-1,982	ENSRNOG00000024549	MUM1	melanoma associated antigen (mutated) 1	Nucleus	other
4,91E-03	-0,983	ENSRNOG00000017720	MXD1	MAX dimerization protein 1	Nucleus	transcription regulator
4,25E-02	-0,986	ENSRNOG00000021669	MYBL1	MYB proto-oncogene like 1	Nucleus	transcription regulator
1,13E-05	1,341	ENSRNOG00000014259	MYCL	MYCL proto-oncogene, bHLH transcription factor	Nucleus	transcription regulator
3,20E-02	-2,381	ENSRNOG00000013634	MYD88	myeloid differentiation primary response 88	Plasma Membrane	other	IMO-8400
2,47E-02	-1,987	ENSRNOG00000057880	MYH11	myosin heavy chain 11	Cytoplasm	other
1,89E-07	-1,513	ENSRNOG00000046276	MYH3	myosin heavy chain 3	Cytoplasm	enzyme
7,62E-06	-1,880	ENSRNOG00000030848	MYL2	myosin light chain 2	Cytoplasm	other
6,31E-11	-1,735	ENSRNOG00000020955	MYL3	myosin light chain 3	Cytoplasm	other
1,26E-03	-1,710	ENSRNOG00000054140	MYL6	myosin light chain 6	Cytoplasm	enzyme
1,60E-02	-1,847	ENSRNOG00000017579	MYLIP	myosin regulatory light chain interacting protein	Cytoplasm	enzyme
1,77E-03	-3,385	ENSRNOG00000002215	MYLK	myosin light chain kinase	Cytoplasm	kinase
2,45E-02	-0,749	ENSRNOG00000010161	MYO10	myosin X	Cytoplasm	enzyme
1,23E-05	1,956	ENSRNOG00000059219	MYO15A	myosin XVA	Cytoplasm	other
5,37E-05	-0,706	ENSRNOG00000016483	Myo16	myosin XVI	Plasma Membrane	other
6,29E-05	-4,429	ENSRNOG00000008409	MYO1F	myosin IF	Cytoplasm	other
7,64E-03	1,086	ENSRNOG00000014104	MYO5B	myosin VB	Cytoplasm	enzyme
3,31E-08	-1,662	ENSRNOG00000008356	MYO5C	myosin VC	Cytoplasm	other
1,05E-02	1,817	ENSRNOG00000013641	MYO7A	myosin VIIA	Cytoplasm	enzyme
3,60E-04	-0,799	ENSRNOG00000015035	MYO7B	myosin VIIB	Cytoplasm	peptidase
1,82E-06	-1,244	ENSRNOG00000023208	MYORG	myogenesis regulating glycosidase (putative)	Nucleus	other
3,55E-02	-1,755	ENSRNOG00000014815	Myoz2	myozenin 2	Other	other
2,89E-06	-0,551	ENSRNOG00000057139	MYOZ3	myozenin 3	Cytoplasm	other
9,82E-04	-0,471	ENSRNOG00000014132	MYPOP	Myb related transcription factor, partner of profilin	Nucleus	transcription regulator
8,01E-12	-1,529	ENSRNOG00000027550	MZF1	myeloid zinc finger 1	Nucleus	transcription regulator
1,98E-04	-2,086	ENSRNOG00000024813	MZT1	mitotic spindle organizing protein 1	Cytoplasm	other
2,21E-02	-1,160	ENSRNOG00000054042	N5	DNA binding protein N5	Nucleus	transcription regulator
3,18E-04	-3,396	ENSRNOG00000002273	NAAA	N-acylethanolamine acid amidase	Cytoplasm	enzyme
8,29E-07	-3,199	ENSRNOG00000021000	NAALADL1	N-acetylated alpha-linked acidic dipeptidase like 1	Plasma Membrane	peptidase
1,62E-02	-2,816	ENSRNOG00000018231	NACC2	NACC family member 2	Nucleus	transcription regulator
1,13E-05	2,040	ENSRNOG00000020879	NAGS	N-acetylglutamate synthase	Cytoplasm	enzyme
8,05E-06	0,364	ENSRNOG00000004752	NALCN	sodium leak channel, non-selective	Plasma Membrane	ion channel
7,41E-05	2,254	ENSRNOG00000025060	NANOS1	nanos C2HC-type zinc finger 1	Cytoplasm	translation regulator
1,08E-02	0,897	ENSRNOG00000008663	NAT10	N-acetyltransferase 10	Nucleus	enzyme
1,13E-05	1,763	ENSRNOG00000049351	NAT8L	N-acetyltransferase 8 like	Cytoplasm	enzyme
3,43E-04	-2,628	ENSRNOG00000012051	Ncaph	non-SMC condensin I complex, subunit H	Cytoplasm	other
4,51E-09	-5,761	ENSRNOG00000036829	NCKAP1L	NCK associated protein 1 like	Plasma Membrane	other
5,94E-03	-4,014	ENSRNOG00000000854	NCR3	natural cytotoxicity triggering receptor 3	Plasma Membrane	transmembrane receptor
5,81E-03	-2,611	ENSRNOG00000008761	NCS1	neuronal calcium sensor 1	Plasma Membrane	other
7,36E-03	-5,541	ENSRNOG00000007393	NDRG1	N-myc downstream regulated 1	Nucleus	kinase
4,85E-03	-1,844	ENSRNOG00000052226	NDUFA1	NADH:ubiquinone oxidoreductase subunit A1	Cytoplasm	enzyme
1,97E-02	-2,169	ENSRNOG00000007407	NDUFA12	NADH:ubiquinone oxidoreductase subunit A12	Cytoplasm	enzyme
2,91E-04	-1,953	ENSRNOG00000020602	NDUFA13	NADH:ubiquinone oxidoreductase subunit A13	Cytoplasm	enzyme
6,30E-04	-1,978	ENSRNOG00000017571	NDUFA2	NADH:ubiquinone oxidoreductase subunit A2	Cytoplasm	enzyme
4,57E-04	-2,246	ENSRNOG00000060293	NDUFA3	NADH:ubiquinone oxidoreductase subunit A3	Cytoplasm	enzyme
1,80E-06	-1,846	ENSRNOG00000005512	NDUFA4	NDUFA4, mitochondrial complex associated	Cytoplasm	enzyme
3,60E-02	-4,084	ENSRNOG00000031851	NDUFA4L2	NDUFA4, mitochondrial complex associated like 2	Other	enzyme
3,14E-03	-1,915	ENSRNOG00000005698	NDUFA5	NADH:ubiquinone oxidoreductase subunit A5	Cytoplasm	enzyme
1,76E-03	-1,669	ENSRNOG00000008569	NDUFA6	NADH:ubiquinone oxidoreductase subunit A6	Cytoplasm	enzyme
1,23E-03	-1,927	ENSRNOG00000006939	NDUFA7	NADH:ubiquinone oxidoreductase subunit A7	Cytoplasm	enzyme
3,33E-03	-1,753	ENSRNOG00000018129	NDUFAB1	NADH:ubiquinone oxidoreductase subunit AB1	Cytoplasm	enzyme
5,50E-04	-1,916	ENSRNOG00000008329	NDUFB11	NADH:ubiquinone oxidoreductase subunit B11	Cytoplasm	enzyme
6,57E-04	-1,994	ENSRNOG00000011825	NDUFB3	NADH:ubiquinone oxidoreductase subunit B3	Cytoplasm	enzyme
1,60E-03	-2,259	ENSRNOG00000002721	NDUFB4	NADH:ubiquinone oxidoreductase subunit B4	Cytoplasm	transporter
9,53E-03	-1,905	ENSRNOG00000011949	NDUFB5	NADH:ubiquinone oxidoreductase subunit B5	Cytoplasm	enzyme
5,49E-03	-2,272	ENSRNOG00000028717	NDUFB7	NADH:ubiquinone oxidoreductase subunit B7	Cytoplasm	enzyme
1,70E-02	-1,998	ENSRNOG00000014078	NDUFB8	NADH:ubiquinone oxidoreductase subunit B8	Cytoplasm	enzyme
4,78E-05	-1,719	ENSRNOG00000009364	NDUFB9	NADH:ubiquinone oxidoreductase subunit B9	Cytoplasm	enzyme
2,43E-02	-1,759	ENSRNOG00000012383	NDUFC2	NADH:ubiquinone oxidoreductase subunit C2	Cytoplasm	enzyme
1,08E-05	-2,313	ENSRNOG00000029339	Ndufs5	NADH:ubiquinone oxidoreductase core subunit S5	Cytoplasm	other
6,90E-05	-1,804	ENSRNOG00000026646	Ndufs5	NADH:ubiquinone oxidoreductase core subunit S5	Cytoplasm	other
4,41E-03	-1,948	ENSRNOG00000024568	NDUFS7	NADH:ubiquinone oxidoreductase core subunit S7	Cytoplasm	enzyme
1,82E-04	-1,646	ENSRNOG00000042503	NDUFV2	NADH:ubiquinone oxidoreductase core subunit V2	Cytoplasm	enzyme
7,74E-03	-2,309	ENSRNOG00000001182	NDUFV3	NADH:ubiquinone oxidoreductase subunit V3	Cytoplasm	enzyme
1,74E-02	4,157	ENSRNOG00000007256	NECAB1	N-terminal EF-hand calcium binding protein 1	Cytoplasm	other
2,18E-06	1,588	ENSRNOG00000015084	NECAB2	N-terminal EF-hand calcium binding protein 2	Cytoplasm	other
2,97E-07	2,763	ENSRNOG00000008716	NEFH	neurofilament heavy	Cytoplasm	other
1,19E-06	-1,479	ENSRNOG00000017765	NET1	neuroepithelial cell transforming 1	Nucleus	other
3,56E-07	1,730	ENSRNOG00000014006	NETO1	neuropilin and tolloid like 1	Extracellular Space	other
2,15E-08	2,598	ENSRNOG00000020339	NEURL1	neuralized E3 ubiquitin protein ligase 1	Cytoplasm	enzyme
2,43E-03	2,296	ENSRNOG00000027606	NEURL1B	neuralized E3 ubiquitin protein ligase 1B	Other	enzyme
1,53E-03	-2,879	ENSRNOG00000016109	NEURL4	neuralized E3 ubiquitin protein ligase 4	Other	other
4,70E-02	0,965	ENSRNOG00000028417	NEUROD2	neuronal differentiation 2	Nucleus	transcription regulator
5,15E-05	1,428	ENSRNOG00000022405	NEUROG1	neurogenin 1	Nucleus	transcription regulator
3,56E-07	1,760	ENSRNOG00000010972	NEUROG2	neurogenin 2	Nucleus	transcription regulator
7,74E-04	1,404	ENSRNOG00000046734	NEWGENE_1565788	even-skipped homeobox 1	Nucleus	other
4,69E-08	1,728	ENSRNOG00000005628	NEWGENE_2812	homeobox A1	Other	other
6,92E-08	-0,921	ENSRNOG00000030515	NFASC	neurofascin	Plasma Membrane	other
1,79E-02	-2,159	ENSRNOG00000017146	NFATC1	nuclear factor of activated T cells 1	Nucleus	transcription regulator
2,54E-06	-2,966	ENSRNOG00000057384	NFATC2IP	nuclear factor of activated T cells 2 interacting protein	Nucleus	other
4,72E-05	-3,409	ENSRNOG00000002983	NFIX	nuclear factor I X	Nucleus	transcription regulator
1,54E-04	-2,088	ENSRNOG00000031163	NFKBIZ	NFKB inhibitor zeta	Nucleus	transcription regulator
7,18E-11	-1,878	ENSRNOG00000016653	NGEF	neuronal guanine nucleotide exchange factor	Cytoplasm	other
1,54E-06	-2,487	ENSRNOG00000005392	NGFR	nerve growth factor receptor	Plasma Membrane	transmembrane receptor
2,50E-02	0,769	ENSRNOG00000005166	NHLH1	nescient helix-loop-helix 1	Nucleus	transcription regulator
1,13E-05	1,440	ENSRNOG00000054375	NHLH2	nescient helix-loop-helix 2	Nucleus	transcription regulator
4,77E-03	-0,498	ENSRNOG00000026286	NHLRC1	NHL repeat containing E3 ubiquitin protein ligase 1	Cytoplasm	enzyme
1,90E-03	-1,877	ENSRNOG00000004247	NHP2	NHP2 ribonucleoprotein	Nucleus	other
2,95E-02	-2,631	ENSRNOG00000013446	NIF3L1	NGG1 interacting factor 3 like 1	Cytoplasm	other
2,21E-03	-3,831	ENSRNOG00000027747	NINL	ninein like	Cytoplasm	other
4,24E-02	-0,683	ENSRNOG00000042702	NIPA1	NIPA magnesium transporter 1	Plasma Membrane	transporter
2,09E-04	1,935	ENSRNOG00000037165	NIPAL3	NIPA like domain containing 3	Other	other
7,29E-05	0,275	ENSRNOG00000014293	NKD1	naked cuticle homolog 1	Other	other
2,18E-06	2,504	ENSRNOG00000043378	NKPD1	NTPase KAP family P-loop domain containing 1	Other	other
7,16E-07	2,077	ENSRNOG00000005113	Nkx1-1	NK1 homeobox 1	Other	other
1,32E-02	1,152	ENSRNOG00000008644	NKX2-1	NK2 homeobox 1	Nucleus	transcription regulator
7,74E-04	1,697	ENSRNOG00000012728	NKX2-2	NK2 homeobox 2	Nucleus	transcription regulator
2,09E-04	1,374	ENSRNOG00000016656	NKX2-3	NK2 homeobox 3	Nucleus	transcription regulator
3,56E-07	2,001	ENSRNOG00000012647	NKX2-4	NK2 homeobox 4	Nucleus	transcription regulator
3,56E-07	1,459	ENSRNOG00000060782	Nkx3-2	NK3 homeobox 2	Other	transcription regulator
3,18E-06	0,838	ENSRNOG00000002149	NKX6-1	NK6 homeobox 1	Nucleus	transcription regulator
1,92E-04	1,490	ENSRNOG00000017748	NKX6-2	NK6 homeobox 2	Nucleus	transcription regulator
7,16E-03	-1,739	ENSRNOG00000008704	NLK	nemo like kinase	Nucleus	kinase
6,66E-04	-1,091	ENSRNOG00000048222	Nlrc5	NLR family, CARD domain containing 5	Cytoplasm	other
8,62E-04	-1,656	ENSRNOG00000002671	NME2	NME/NM23 nucleoside diphosphate kinase 2	Nucleus	kinase
7,39E-03	-2,159	ENSRNOG00000020118	NME5	NME/NM23 family member 5	Other	kinase
3,65E-04	-2,664	ENSRNOG00000010799	NOCT	nocturnin	Nucleus	transcription regulator
2,33E-03	-1,563	ENSRNOG00000010629	NOD1	nucleotide binding oligomerization domain containing 1	Cytoplasm	other
7,58E-03	0,933	ENSRNOG00000014124	NOD2	nucleotide binding oligomerization domain containing 2	Cytoplasm	other
2,12E-03	1,522	ENSRNOG00000023683	NOG	noggin	Extracellular Space	growth factor
7,74E-04	1,706	ENSRNOG00000014775	NOL4	nucleolar protein 4	Nucleus	other
7,33E-03	-1,871	ENSRNOG00000005184	NOP10	NOP10 ribonucleoprotein	Nucleus	other
3,02E-02	0,262	ENSRNOG00000009348	NOS3	nitric oxide synthase 3	Cytoplasm	enzyme	5,6,7,8-tetrahydrobiopterin, GW 273629, N-methyl-L-arginine
1,03E-02	-1,480	ENSRNOG00000004346	NOTCH3	notch 3	Plasma Membrane	transcription regulator
5,37E-04	2,681	ENSRNOG00000000442	NOTCH4	notch 4	Plasma Membrane	transcription regulator
9,34E-11	-3,171	ENSRNOG00000036680	NOTUM	notum, palmitoleoyl-protein carboxylesterase	Extracellular Space	enzyme
2,48E-02	-1,267	ENSRNOG00000008697	NOV	nephroblastoma overexpressed	Extracellular Space	growth factor
3,56E-07	2,040	ENSRNOG00000013847	NOVA2	NOVA alternative splicing regulator 2	Nucleus	other
4,69E-08	1,132	ENSRNOG00000025117	NOXO1	NADPH oxidase organizer 1	Plasma Membrane	other	ecabet
8,38E-03	1,165	ENSRNOG00000015376	NPAS1	neuronal PAS domain protein 1	Nucleus	transcription regulator
8,90E-08	-2,681	ENSRNOG00000013408	NPAS2	neuronal PAS domain protein 2	Nucleus	transcription regulator
2,26E-11	-1,980	ENSRNOG00000000559	NPFFR1	neuropeptide FF receptor 1	Plasma Membrane	G-protein coupled receptor
2,18E-06	2,096	ENSRNOG00000048978	NPHP3	nephrocystin 3	Extracellular Space	other
7,09E-03	-4,082	ENSRNOG00000002775	NPL	N-acetylneuraminate pyruvate lyase	Cytoplasm	enzyme
6,71E-06	-2,565	ENSRNOG00000008176	NPPA	natriuretic peptide A	Extracellular Space	other
1,89E-04	-3,089	ENSRNOG00000008141	Nppb	natriuretic peptide type B	Other	other
9,71E-05	-3,061	ENSRNOG00000018854	NPPC	natriuretic peptide C	Extracellular Space	other
8,16E-05	-2,029	ENSRNOG00000014684	NPR1	natriuretic peptide receptor 1	Plasma Membrane	enzyme	nitroglycerin, isosorbide dinitrate, nitroprusside, nesiritide, hydralazine/isosorbide dinitrate
5,84E-08	-2,154	ENSRNOG00000019184	NPR3	natriuretic peptide receptor 3	Plasma Membrane	G-protein coupled receptor	nesiritide
3,09E-09	-1,942	ENSRNOG00000003741	NPTX1	neuronal pentraxin 1	Extracellular Space	other
2,17E-11	-1,407	ENSRNOG00000001006	NPTX2	neuronal pentraxin 2	Extracellular Space	other
1,66E-02	1,680	ENSRNOG00000016156	NPTXR	neuronal pentraxin receptor	Plasma Membrane	transmembrane receptor
2,11E-02	-2,485	ENSRNOG00000046912	NR1D2	nuclear receptor subfamily 1 group D member 2	Nucleus	ligand-dependent nuclear receptor
2,39E-03	1,261	ENSRNOG00000014795	NR2F1	nuclear receptor subfamily 2 group F member 1	Nucleus	ligand-dependent nuclear receptor
1,69E-08	-1,990	ENSRNOG00000005964	NR4A3	nuclear receptor subfamily 4 group A member 3	Nucleus	ligand-dependent nuclear receptor
2,64E-03	2,057	ENSRNOG00000012682	NR5A1	nuclear receptor subfamily 5 group A member 1	Nucleus	ligand-dependent nuclear receptor
3,43E-07	-1,731	ENSRNOG00000009354	NRARP	NOTCH regulated ankyrin repeat protein	Nucleus	transcription regulator
6,95E-08	-0,868	ENSRNOG00000029535	NRBP2	nuclear receptor binding protein 2	Cytoplasm	kinase
6,63E-14	-4,047	ENSRNOG00000004067	NRCAM	neuronal cell adhesion molecule	Plasma Membrane	other
2,63E-04	-2,850	ENSRNOG00000004004	NRDE2	NRDE-2, necessary for RNA interference, domain containing	Other	other
3,56E-07	2,840	ENSRNOG00000019093	NRG2	neuregulin 2	Extracellular Space	growth factor
1,61E-05	0,536	ENSRNOG00000010688	Nrgn	neurogranin	Plasma Membrane	other
3,71E-04	-1,367	ENSRNOG00000001585	NRIP1	nuclear receptor interacting protein 1	Nucleus	transcription regulator
3,63E-03	-3,230	ENSRNOG00000013290	NRIP3	nuclear receptor interacting protein 3	Other	other
4,73E-07	-3,879	ENSRNOG00000008880	NRK	Nik related kinase	Other	kinase
1,69E-13	-4,658	ENSRNOG00000001752	NRROS	negative regulator of reactive oxygen species	Cytoplasm	other
1,32E-05	-1,567	ENSRNOG00000048651	NRTN	neurturin	Extracellular Space	growth factor
2,17E-07	2,553	ENSRNOG00000021103	NRXN2	neurexin 2	Plasma Membrane	transporter
2,39E-02	0,924	ENSRNOG00000015621	NSD3	nuclear receptor binding SET domain protein 3	Nucleus	enzyme
3,41E-09	0,312	ENSRNOG00000020783	NTF4	neurotrophin 4	Extracellular Space	growth factor
5,74E-06	0,509	ENSRNOG00000003947	NTN1	netrin 1	Extracellular Space	other	NP137
6,58E-04	1,639	ENSRNOG00000006970	NTN3	netrin 3	Extracellular Space	other
4,54E-08	-4,623	ENSRNOG00000031136	NTNG1	netrin G1	Extracellular Space	other
1,66E-06	0,803	ENSRNOG00000013694	NTNG2	netrin G2	Plasma Membrane	other
8,80E-05	3,085	ENSRNOG00000018839	NTRK2	neurotrophic receptor tyrosine kinase 2	Plasma Membrane	kinase	cabozantinib, cabozantinib/erlotinib, TSR-011, entrectinib, PLX7486, DS-6051b, TPX-0005, LOXO-195, ONO-7579, cabozantinib/nivolumab
2,79E-04	-5,238	ENSRNOG00000000034	NUAK2	NUAK family kinase 2	Other	kinase
1,58E-02	-1,871	ENSRNOG00000001456	NUP153	nucleoporin 153	Nucleus	other
5,39E-03	-3,007	ENSRNOG00000020347	NUP98	nucleoporin 98	Nucleus	transporter
1,22E-04	0,807	ENSRNOG00000052129	NWD1	NACHT and WD repeat domain containing 1	Other	other
3,19E-05	-1,699	ENSRNOG00000008178	NXN	nucleoredoxin	Nucleus	enzyme
7,36E-03	-0,842	ENSRNOG00000014538	NXNL2	nucleoredoxin like 2	Other	transporter
2,50E-02	2,119	ENSRNOG00000025059	NXPH4	neurexophilin 4	Extracellular Space	other
4,39E-04	2,560	ENSRNOG00000048431	NYNRIN	NYN domain and retroviral integrase containing	Other	other
2,09E-04	1,257	ENSRNOG00000009646	NYX	nyctalopin	Extracellular Space	other
8,32E-04	-0,438	ENSRNOG00000059207	OAS3	2'-5'-oligoadenylate synthetase 3	Cytoplasm	enzyme
5,77E-04	-2,282	ENSRNOG00000028814	Oasl2	2'-5' oligoadenylate synthetase-like 2	Other	enzyme
1,30E-02	-1,040	ENSRNOG00000018297	OCLN	occludin	Plasma Membrane	other
4,69E-08	2,232	ENSRNOG00000037060	ODF3B	outer dense fiber of sperm tails 3B	Other	enzyme
3,68E-02	-1,264	ENSRNOG00000001081	OGFOD2	2-oxoglutarate and iron dependent oxygenase domain containing 2	Other	other
4,93E-04	-2,098	ENSRNOG00000014142	OGFRL1	opioid growth factor receptor like 1	Other	other
4,88E-06	-2,888	ENSRNOG00000009862	OLFM1	olfactomedin 1	Cytoplasm	other
1,29E-02	-2,969	ENSRNOG00000020519	OLFM2	olfactomedin 2	Cytoplasm	other
1,29E-03	-4,693	ENSRNOG00000056562	OLFML1	olfactomedin like 1	Extracellular Space	other
7,44E-07	-3,898	ENSRNOG00000003018	OLFML2B	olfactomedin like 2B	Extracellular Space	other
7,22E-05	1,726	ENSRNOG00000028648	OLIG1	oligodendrocyte transcription factor 1	Nucleus	transcription regulator
1,69E-05	1,895	ENSRNOG00000028658	OLIG2	oligodendrocyte transcription factor 2	Nucleus	transcription regulator
4,69E-08	1,575	ENSRNOG00000002333	Olr982	olfactory receptor 982	Other	other
5,15E-05	1,366	ENSRNOG00000052665	ONECUT2	one cut homeobox 2	Nucleus	transcription regulator
1,24E-07	-1,610	ENSRNOG00000053893	OPN4	opsin 4	Plasma Membrane	G-protein coupled receptor
9,16E-08	-0,723	ENSRNOG00000010531	OPRD1	opioid receptor delta 1	Plasma Membrane	G-protein coupled receptor	aspirin/hydrocodone, aspirin/oxycodone, dihydrocodeine, aspirin/caffeine/propoxyphene, aspirin/butalbital/caffeine/codeine, dextromethorphan/morphine, morphine/naltrexone, buprenorphine/naloxone, acetaminophen/aspirin/codeine, hydrocodone/pseudoephedrine, chlorpheniramine/hydrocodone, eluxadoline, naloxone/oxycodone, bupropion/naltrexone, naltrexone/oxycodone, hydrocodone/ibuprofen, acetaminophen…
1,76E-04	-5,092	ENSRNOG00000018551	OR51E1	olfactory receptor family 51 subfamily E member 1	Plasma Membrane	G-protein coupled receptor
8,68E-05	-1,959	ENSRNOG00000001427	ORAI2	ORAI calcium release-activated calcium modulator 2	Plasma Membrane	other
1,01E-07	-0,400	ENSRNOG00000019645	OSBP2	oxysterol binding protein 2	Cytoplasm	other
3,56E-03	-3,534	ENSRNOG00000001782	OSBPL11	oxysterol binding protein like 11	Cytoplasm	other
2,04E-02	-3,203	ENSRNOG00000054058	OSBPL1A	oxysterol binding protein like 1A	Cytoplasm	transporter
4,41E-02	-1,648	ENSRNOG00000009473	OSBPL7	oxysterol binding protein like 7	Cytoplasm	transporter
2,86E-06	-4,553	ENSRNOG00000009358	OSGIN2	oxidative stress induced growth inhibitor family member 2	Other	other
1,86E-05	0,805	ENSRNOG00000009967	OTOF	otoferlin	Plasma Membrane	other
1,05E-03	-1,935	ENSRNOG00000010983	OTOG	otogelin	Extracellular Space	enzyme
8,38E-03	0,984	ENSRNOG00000028423	OTOP1	otopetrin 1	Plasma Membrane	ion channel
1,50E-08	-1,128	ENSRNOG00000028121	OTOP2	otopetrin 2	Other	other
9,15E-05	1,562	ENSRNOG00000010560	OTP	orthopedia homeobox	Nucleus	transcription regulator
1,70E-07	-1,338	ENSRNOG00000016950	OTUD1	OTU deubiquitinase 1	Other	peptidase
2,31E-02	-2,984	ENSRNOG00000017037	OTUD3	OTU deubiquitinase 3	Cytoplasm	peptidase
2,24E-05	-1,297	ENSRNOG00000018477	OTUD4	OTU deubiquitinase 4	Other	peptidase
4,57E-09	2,321	ENSRNOG00000015503	OTUD7A	OTU deubiquitinase 7A	Cytoplasm	peptidase
7,97E-06	-4,561	ENSRNOG00000012017	OTULIN	OTU deubiquitinase with linear linkage specificity	Cytoplasm	peptidase
8,32E-03	-3,893	ENSRNOG00000012109	OTULINL	OTU deubiquitinase with linear linkage specificity like	Other	other
2,34E-02	-2,446	ENSRNOG00000020669	OVOL1	ovo like transcriptional repressor 1	Nucleus	transcription regulator
1,17E-03	-0,664	ENSRNOG00000037456	P2RX2	purinergic receptor P2X 2	Plasma Membrane	ion channel
4,56E-02	-2,531	ENSRNOG00000019208	P2RX5	purinergic receptor P2X 5	Plasma Membrane	ion channel
2,32E-04	-4,699	ENSRNOG00000019270	P2RY6	pyrimidinergic receptor P2Y6	Plasma Membrane	G-protein coupled receptor
8,46E-03	-1,804	ENSRNOG00000036689	P4HB	prolyl 4-hydroxylase subunit beta	Cytoplasm	enzyme
4,64E-02	-1,186	ENSRNOG00000020350	PACS1	phosphofurin acidic cluster sorting protein 1	Cytoplasm	other
2,71E-09	-2,203	ENSRNOG00000054603	PACSIN1	protein kinase C and casein kinase substrate in neurons 1	Cytoplasm	kinase
2,57E-06	-0,966	ENSRNOG00000007067	PADI1	peptidyl arginine deiminase 1	Cytoplasm	enzyme
2,64E-03	1,289	ENSRNOG00000006950	PADI3	peptidyl arginine deiminase 3	Cytoplasm	enzyme
1,57E-04	0,498	ENSRNOG00000006855	PADI4	peptidyl arginine deiminase 4	Cytoplasm	enzyme
4,34E-02	-1,868	ENSRNOG00000058580	PAIP1	poly(A) binding protein interacting protein 1	Cytoplasm	translation regulator
2,50E-02	1,103	ENSRNOG00000005729	PALM3	paralemmin 3	Other	other
3,22E-02	0,637	ENSRNOG00000042860	PAPPA2	pappalysin 2	Extracellular Space	peptidase
4,04E-06	-3,592	ENSRNOG00000003721	PAQR4	progestin and adipoQ receptor family member 4	Other	other
7,15E-08	-1,876	ENSRNOG00000032374	PAQR9	progestin and adipoQ receptor family member 9	Plasma Membrane	other
3,98E-03	-1,623	ENSRNOG00000010883	PARD6B	par-6 family cell polarity regulator beta	Plasma Membrane	other
1,60E-09	-3,606	ENSRNOG00000008196	PARP12	poly(ADP-ribose) polymerase family member 12	Nucleus	other
1,09E-02	-2,517	ENSRNOG00000010824	PARP8	poly(ADP-ribose) polymerase family member 8	Other	other
3,93E-02	-0,293	ENSRNOG00000007551	PATJ	PATJ, crumbs cell polarity complex component	Plasma Membrane	other
2,18E-06	1,205	ENSRNOG00000024882	Pax1	paired box 1	Other	other
8,01E-04	-0,459	ENSRNOG00000018739	PAX7	paired box 7	Nucleus	transcription regulator
5,83E-06	-2,891	ENSRNOG00000008942	PCARE	photoreceptor cilium actin regulator	Extracellular Space	other
7,48E-05	-1,568	ENSRNOG00000060410	PCDH1	protocadherin 1	Plasma Membrane	other
1,64E-04	2,005	ENSRNOG00000031974	Pcdh10	protocadherin 10	Other	other
8,38E-03	0,877	ENSRNOG00000000606	PCDH15	protocadherin related 15	Plasma Membrane	other
5,15E-05	1,256	ENSRNOG00000008970	PCDH17	protocadherin 17	Plasma Membrane	other
1,75E-02	-3,918	ENSRNOG00000009949	PCDH18	protocadherin 18	Extracellular Space	other
4,06E-06	-2,879	ENSRNOG00000003929	PCDH19	protocadherin 19	Extracellular Space	other
2,18E-06	2,366	ENSRNOG00000013101	PCDH8	protocadherin 8	Plasma Membrane	other
2,02E-07	3,186	ENSRNOG00000020119	PCDHA4	protocadherin alpha 4	Plasma Membrane	other
1,27E-10	-3,772	ENSRNOG00000027299	PCDHGA5	protocadherin gamma subfamily A, 5	Other	other
4,83E-05	-3,018	ENSRNOG00000027296	PCDHGA6	protocadherin gamma subfamily A, 6	Extracellular Space	other
1,99E-02	1,023	ENSRNOG00000005726	PCLO	piccolo presynaptic cytomatrix protein	Cytoplasm	transporter
5,38E-05	0,409	ENSRNOG00000028580	PCNX2	pecanex 2	Other	other
4,62E-03	-4,082	ENSRNOG00000046848	PCOLCE2	procollagen C-endopeptidase enhancer 2	Extracellular Space	other
7,74E-04	1,736	ENSRNOG00000016405	PCSK4	proprotein convertase subtilisin/kexin type 4	Extracellular Space	peptidase
2,50E-02	0,800	ENSRNOG00000006280	PCSK9	proprotein convertase subtilisin/kexin type 9	Extracellular Space	peptidase	alirocumab, evolocumab, PCSK9 inhibitor, evinacumab
4,83E-02	2,353	ENSRNOG00000019643	PCYOX1L	prenylcysteine oxidase 1 like	Other	other
1,85E-03	-2,709	ENSRNOG00000001762	PCYT1A	phosphate cytidylyltransferase 1, choline, alpha	Cytoplasm	enzyme
2,37E-05	-2,139	ENSRNOG00000011310	PDE10A	phosphodiesterase 10A	Cytoplasm	enzyme	aspirin/dipyridamole/telmisartan, triflusal, dipyridamole, aspirin/dipyridamole
1,76E-11	-3,460	ENSRNOG00000059442	PDE12	phosphodiesterase 12	Cytoplasm	enzyme
5,93E-07	1,474	ENSRNOG00000036828	PDE1B	phosphodiesterase 1B	Cytoplasm	enzyme
2,42E-03	0,284	ENSRNOG00000025042	PDE3A	phosphodiesterase 3A	Cytoplasm	enzyme	dyphylline, nitroglycerin, medorinone, anagrelide, enoximone, milrinone, cilostazol, dipyridamole, amrinone, tolbutamide, theophylline, pentoxifylline
8,84E-06	0,478	ENSRNOG00000014443	PDE5A	phosphodiesterase 5A	Cytoplasm	enzyme	dyphylline, nitroglycerin, udenafil, avanafil, aspirin/dipyridamole/telmisartan, cGMP phosphodiesterase inhibitor, ambrisentan/tadalafil, sildenafil, dipyridamole, aspirin/dipyridamole, vardenafil, tolbutamide, tadalafil, theophylline, pentoxifylline
2,50E-02	1,146	ENSRNOG00000017197	PDGFB	platelet derived growth factor subunit B	Extracellular Space	growth factor	pegpleranib
9,18E-06	-0,946	ENSRNOG00000009570	PDXP	pyridoxal phosphatase	Plasma Membrane	phosphatase
4,12E-02	-1,386	ENSRNOG00000009460	PDZD8	PDZ domain containing 8	Extracellular Space	other
3,35E-02	-2,181	ENSRNOG00000006329	PELI1	pellino E3 ubiquitin protein ligase 1	Cytoplasm	enzyme
2,69E-09	-1,855	ENSRNOG00000019950	PELI3	pellino E3 ubiquitin protein ligase family member 3	Cytoplasm	enzyme
1,31E-03	-4,408	ENSRNOG00000028015	PF4	platelet factor 4	Extracellular Space	cytokine
2,16E-03	-1,992	ENSRNOG00000003975	PFN1	profilin 1	Cytoplasm	other
1,49E-03	-0,457	ENSRNOG00000026791	PGBD5	piggyBac transposable element derived 5	Other	other
[truncated: 1,245 more rows]

## Sheet: DEGs Unpatterned vs Pre-pattern
Adjusted p value < 0.05 are shown			List of differentially expressed genes in Unpatterned vs Pre-patterned cells.
[truncated: 346 more rows]
