# Supplementary material for: Cell shape determines gene expression: cardiomyocyte morphotypic transcriptomes
Source: Basic Res Cardiol. 2019 Dec 23;115(1):7. doi: 10.1007/s00395-019-0765-7 (PMC6928094; doi:10.1007/s00395-019-0765-7)
Supplement: Supplementary file 8 — Supplementary material 8 (XLSX 40 kb) [file 395_2019_765_MOESM8_ESM.xlsx]

## Sheet: Int-Inh_DEG_AR1-AR7_5%
Adjusted p value < 0.05 are shown			List of differentially expressed genes in Integrin-inhibited-AR1 vs Integrin-inhibited-AR7, (Negative value means down-regulation in AR1)
Adjusted p value	Expr Log Ratio	ID	Symbol
2.94599e-13	0.232096	ENSRNOG00000034134	Cpm
3.93016e-11	0.366309	ENSRNOG00000001427	Orai2
6.33717e-09	-0.611503	ENSRNOG00000014166	Smoc2
1.19456e-08	0.131274	ENSRNOG00000042607	Rhof
6.43912e-08	-0.215383	ENSRNOG00000010680	Med12l
1.736e-07	0.159889	ENSRNOG00000037406	RGD1564171
2.59619e-07	-0.419114	ENSRNOG00000026799	Zbtb9
3.6439e-07	-0.380262	ENSRNOG00000002843	Cxcl6
3.82923e-07	-0.227503	ENSRNOG00000014835	Il1rl1
5.83755e-07	0.112945	ENSRNOG00000016316	Mcm2
6.1354e-07	-0.101515	ENSRNOG00000032042	RGD1560108
7.21956e-07	0.379365	ENSRNOG00000021139	Esrra
8.49621e-07	0.221368	ENSRNOG00000019367	Dclre1b
1.55877e-06	-0.241722	ENSRNOG00000001632	Brwd1
1.85427e-06	-0.27643	ENSRNOG00000006236	Dsn1
3.20533e-06	0.141725	ENSRNOG00000004004	Nrde2
3.77295e-06	0.234413	ENSRNOG00000018462	Rabep2
4.24991e-06	0.279308	ENSRNOG00000008410	Cep63
4.95268e-06	-0.105832	ENSRNOG00000060356	Kif15
5.56365e-06	-0.0891864	ENSRNOG00000008552	P2rx3
5.58341e-06	-0.181373	ENSRNOG00000056753	Hectd2
1.71508e-05	0.295489	ENSRNOG00000047314	Tk1
1.769e-05	0.033029	ENSRNOG00000004668	Slc25a35
1.83874e-05	0.111893	ENSRNOG00000037227	Yes1
2.87151e-05	0.0927067	ENSRNOG00000000421	Skiv2l
3.04206e-05	0.154109	ENSRNOG00000010308	Nr2f2
3.06538e-05	0.175581	ENSRNOG00000052424	NA
3.83524e-05	-0.129894	ENSRNOG00000007964	Tp53inp1
3.91413e-05	-0.15304	ENSRNOG00000011975	Crtc3
4.08532e-05	-0.51867	ENSRNOG00000017208	Cspg4
4.88391e-05	-0.198212	ENSRNOG00000009499	Hinfp
4.91516e-05	0.450105	ENSRNOG00000008412	Gprc5a
7.83927e-05	-0.280516	ENSRNOG00000013872	P2ry14
7.96709e-05	-0.265745	ENSRNOG00000013290	Nrip3
8.15471e-05	-0.392795	ENSRNOG00000004657	Sec23a
0.000100789	0.148674	ENSRNOG00000042059	Rccd1
0.000103754	-0.160397	ENSRNOG00000005620	Lcp2
0.000124448	0.286449	ENSRNOG00000059408	Prr12
0.000130102	0.176509	ENSRNOG00000010219	Ralgds
0.000131108	0.164566	ENSRNOG00000009389	Ripk2
0.0001328	-0.0857488	ENSRNOG00000011228	Layn
0.000133763	-0.152072	ENSRNOG00000053430	Slco4a1
0.000136396	-0.296775	ENSRNOG00000056562	Olfml1
0.000159878	0.134904	ENSRNOG00000009629	Car2
0.000173861	0.136796	ENSRNOG00000042522	Fam109b
0.000239189	-0.314379	ENSRNOG00000047800	C5ar1
0.000310444	0.0570227	ENSRNOG00000014320	Inhba
0.000392118	-0.276202	ENSRNOG00000012414	Rhobtb3
0.000551202	0.158317	ENSRNOG00000018944	Pank1
0.000695618	0.346822	ENSRNOG00000005196	Slc12a6
0.000698424	-0.548619	ENSRNOG00000058003	Spon1
0.000796625	-0.31951	ENSRNOG00000009594	Snai1
0.00103865	-0.210217	ENSRNOG00000019132	Fv1
0.00103907	-0.421989	ENSRNOG00000011194	Tpp2
0.00106182	-0.0673644	ENSRNOG00000003875	Ocrl
0.00106407	0.374339	ENSRNOG00000008165	Tpx2
0.00110945	-0.0526895	ENSRNOG00000020230	Pias4
0.00113648	0.268994	ENSRNOG00000016465	Trmu
0.00142687	-0.0583655	ENSRNOG00000028176	Elmod2
0.00145651	-0.358982	ENSRNOG00000001272	Mcm3ap
0.0014926	0.0487128	ENSRNOG00000004698	Cd244
0.00181548	0.238506	ENSRNOG00000058593	Zbtb1
0.00196497	0.230742	ENSRNOG00000009785	Cdkn3
0.00222952	0.140773	ENSRNOG00000016962	Neu2
0.00235953	0.074186	ENSRNOG00000047895	Mettl1
0.00246346	-0.090938	ENSRNOG00000007422	Vav2
0.0025005	-0.10548	ENSRNOG00000013309	Pik3ap1
0.00264597	-0.208504	ENSRNOG00000015701	Rreb1
0.00276611	0.271779	ENSRNOG00000012060	Gucy1b3
0.00288787	-0.124826	ENSRNOG00000009873	Ints6
0.0030842	0.14878	ENSRNOG00000051158	Cfb
0.00378524	0.11011	ENSRNOG00000019175	Ercc6l2
0.00538792	-0.731645	ENSRNOG00000019147	Stom
0.0055231	-0.169224	ENSRNOG00000006674	Fam101b
0.00554183	0.215973	ENSRNOG00000017930	Lpcat1
0.00574106	-0.258187	ENSRNOG00000033217	Esam
0.00597349	-0.260189	ENSRNOG00000046788	NA
0.00713903	-0.243422	ENSRNOG00000031269	RGD1304694
0.00740044	-0.213738	ENSRNOG00000017120	Abhd2
0.00780514	-0.13394	ENSRNOG00000006864	Scaper
0.00796958	0.0735069	ENSRNOG00000049324	LOC100911766
0.00827551	0.233208	ENSRNOG00000026662	Plekhf2
0.00840851	-0.409597	ENSRNOG00000010478	Serpina3n
0.0086232	-0.0747024	ENSRNOG00000025899	Thada
0.00926855	0.0782518	ENSRNOG00000010997	Ednrb
0.00933622	-0.0962564	ENSRNOG00000010588	Tns2
0.00944488	0.109535	ENSRNOG00000016879	Ldlrad4
0.0108424	0.18734	ENSRNOG00000054390	NA
0.0108611	-0.183541	ENSRNOG00000018359	Smad7
0.0118955	-0.0462908	ENSRNOG00000017975	Dnajb13
0.0119848	-0.0718377	ENSRNOG00000020867	Numbl
0.0125831	-0.11895	ENSRNOG00000027894	Iqgap3
0.0127338	-0.0570513	ENSRNOG00000018358	Nt5dc2
0.0127361	-0.199035	ENSRNOG00000018011	Fam208b
0.0127643	0.259765	ENSRNOG00000009832	Slc39a14
0.0129187	-0.130209	ENSRNOG00000037509	Chek2
0.0144452	0.139107	ENSRNOG00000015835	Cacna2d2
0.0155309	0.0509194	ENSRNOG00000025384	Slc2a10
0.0160372	-0.114122	ENSRNOG00000013917	Igsf10
0.0174865	-0.15296	ENSRNOG00000017791	Arhgap12
0.0180824	0.202107	ENSRNOG00000051868	RGD1561277
0.0185021	-0.277001	ENSRNOG00000010652	Dock6
0.0191602	-0.0725757	ENSRNOG00000046834	C3
0.0204227	-0.0625347	ENSRNOG00000051592	NA
0.0214862	-0.215153	ENSRNOG00000014713	Csgalnact2
0.0228013	-0.181477	ENSRNOG00000007990	Adipor2
0.0231359	0.108395	ENSRNOG00000031431	Cdca8
0.0235358	0.0872306	ENSRNOG00000036687	Alyref
0.0236301	0.194072	ENSRNOG00000010910	Gmeb1
0.0237047	-0.0854983	ENSRNOG00000010635	Igfbp4
0.0250014	0.292637	ENSRNOG00000039559	Fam219a
0.0250616	0.148332	ENSRNOG00000020280	NA
0.0254782	-0.201424	ENSRNOG00000016123	Rnf144b
0.0256945	0.0575397	ENSRNOG00000052157	Nav3
0.025896	0.205195	ENSRNOG00000007850	Mok
0.0273238	-0.0634018	ENSRNOG00000009599	Rwdd2a
0.0275732	-0.0946694	ENSRNOG00000010802	Ube3d
0.0288693	0.262359	ENSRNOG00000020480	Fads1
0.0293891	0.134512	ENSRNOG00000015516	Cbwd1
0.0297458	-0.104028	ENSRNOG00000005608	NA
0.0299455	-0.104893	ENSRNOG00000014171	Tnfsf13
0.0323347	0.108327	ENSRNOG00000018363	Hectd3
0.0324567	-0.275645	ENSRNOG00000002091	Gtf3c3
0.0332937	0.198971	ENSRNOG00000003694	Prox1
0.0362307	-0.273275	ENSRNOG00000017102	Cmtr2
0.0362406	-0.344986	ENSRNOG00000002273	Naaa
0.0370801	-0.0731034	ENSRNOG00000057141	RGD1561730
0.0378687	-0.288816	ENSRNOG00000004763	Sirpa
0.0380554	-0.152824	ENSRNOG00000007918	Tbxas1
0.0382325	0.0810284	ENSRNOG00000017065	Arhgap28
0.0389436	0.227374	ENSRNOG00000010227	Gpatch2l
0.0392119	0.0318055	ENSRNOG00000055157	Pard6g
0.0412532	-0.34949	ENSRNOG00000012172	Spi1
0.0423098	-0.179647	ENSRNOG00000021847	Ska3
0.0470412	-0.0351098	ENSRNOG00000002137	Aasdh
0.0470609	-0.209429	ENSRNOG00000012146	Pomt2

## Sheet: Int-Inh_DEG_AR11-AR7_5%
Adjusted p value < 0.05 are shown			List of differentially expressed genes in Integrin-inhibited-AR11 vs Integrin-inhibited-AR7, (Negative value means down-regulation in AR11)
Adjusted p value	Expr Log Ratio	ID	Symbol
2.55627e-11	-0.343459	ENSRNOG00000032058	Pogk
6.33413e-11	-0.407113	ENSRNOG00000033564	Cfd
6.63696e-11	-0.371193	ENSRNOG00000002843	Cxcl6
5.75104e-10	-0.104785	ENSRNOG00000011068	Papss2
1.05173e-09	-0.639496	ENSRNOG00000003486	Mnda
9.65767e-09	-0.200019	ENSRNOG00000046972	Chrm2
1.49064e-08	-0.271731	ENSRNOG00000007923	Cgref1
1.75234e-08	-0.482998	ENSRNOG00000015514	Bcat1
2.16309e-08	0.167867	ENSRNOG00000014354	Cep95
2.88659e-08	-0.436791	ENSRNOG00000008427	Necap2
6.03255e-08	-0.449876	ENSRNOG00000007126	Gpr19
6.45194e-08	-0.0743638	ENSRNOG00000000341	Nid2
8.071e-08	0.152843	ENSRNOG00000014320	Inhba
1.91339e-07	-0.5016	ENSRNOG00000017220	Tcirg1
4.31643e-07	0.365756	ENSRNOG00000047895	Mettl1
8.40839e-07	0.337361	ENSRNOG00000019587	Ptprn
8.71989e-07	-0.623589	ENSRNOG00000019244	Mxra8
1.02737e-06	-0.316215	ENSRNOG00000004921	Nusap1
1.1887e-06	0.0771286	ENSRNOG00000016316	Mcm2
3.01421e-06	0.0497143	ENSRNOG00000004668	Slc25a35
3.24509e-06	-0.664952	ENSRNOG00000048771	Igsf7
3.47337e-06	0.412633	ENSRNOG00000001098	Pds5b
4.60559e-06	-0.352604	ENSRNOG00000025424	Yrdc
5.01097e-06	-0.314201	ENSRNOG00000017382	Snx33
5.03481e-06	-0.526237	ENSRNOG00000003104	Trpv2
5.4849e-06	-0.229324	ENSRNOG00000010515	Trim59
6.92046e-06	-0.138129	ENSRNOG00000020723	Pten
7.95257e-06	-0.694764	ENSRNOG00000005218	Sf3a1
8.85598e-06	0.671331	ENSRNOG00000051158	Cfb
1.26908e-05	-0.390583	ENSRNOG00000018414	Csf1r
1.29458e-05	0.109961	ENSRNOG00000018462	Rabep2
1.45053e-05	0.151656	ENSRNOG00000001419	Cldn15
1.46724e-05	0.322558	ENSRNOG00000031346	Ift22
1.59973e-05	-0.311454	ENSRNOG00000000913	Gusb
1.6731e-05	-0.305678	ENSRNOG00000014786	Ccne1
2.06943e-05	-0.293281	ENSRNOG00000060329	Emb
2.16463e-05	-0.259852	ENSRNOG00000055111	NA
2.90356e-05	-0.341212	ENSRNOG00000002273	Naaa
3.01529e-05	-0.754445	ENSRNOG00000019147	Stom
3.55824e-05	-0.291964	ENSRNOG00000006094	Cd44
4.8748e-05	-0.336669	ENSRNOG00000004794	Rtn1
5.81572e-05	-0.19632	ENSRNOG00000019713	Wdr24
5.85353e-05	-0.405165	ENSRNOG00000017671	Rasa3
6.09253e-05	-0.238406	ENSRNOG00000019440	Kcnn4
6.10826e-05	-0.33908	ENSRNOG00000013967	Blnk
6.46615e-05	-0.265053	ENSRNOG00000057153	Pla1a
7.207e-05	-0.696452	ENSRNOG00000021155	Ctsk
8.29393e-05	-0.326017	ENSRNOG00000061121	Wdfy3
8.55443e-05	-0.3657	ENSRNOG00000019819	Dus2
9.42891e-05	-0.217863	ENSRNOG00000013491	Setx
9.81623e-05	-0.573936	ENSRNOG00000017819	Cd14
0.000106042	-0.163216	ENSRNOG00000049326	Tmem234
0.000120749	-0.163721	ENSRNOG00000019283	P2ry2
0.000133554	0.178959	ENSRNOG00000019175	Ercc6l2
0.000135051	0.237439	ENSRNOG00000055157	Pard6g
0.000162881	0.0847136	ENSRNOG00000037406	RGD1564171
0.000175921	-0.346667	ENSRNOG00000014956	Slc11a1
0.00017935	-0.241834	ENSRNOG00000010832	Pdgfrl
0.00018822	-0.321961	ENSRNOG00000020590	Adam15
0.000204766	-0.466423	ENSRNOG00000025053	Lrp1
0.000206822	-0.0728546	ENSRNOG00000060509	NA
0.000219784	-0.0929218	ENSRNOG00000012965	Themis2
0.000220401	-0.288058	ENSRNOG00000004763	Sirpa
0.000232653	-0.358165	ENSRNOG00000052393	NA
0.000249738	-0.217206	ENSRNOG00000018179	Glt8d1
0.000259225	-0.233093	ENSRNOG00000042353	Mlkl
0.000274134	-0.165173	ENSRNOG00000019270	P2ry6
0.000322588	-0.474541	ENSRNOG00000019311	Nfkb2
0.000339536	-0.292435	ENSRNOG00000009243	Oaf
0.000360809	-0.741636	ENSRNOG00000001249	Col6a1
0.000368283	0.462501	ENSRNOG00000026662	Plekhf2
0.000375412	-0.205509	ENSRNOG00000015948	Slc1a5
0.000390247	0.426328	ENSRNOG00000011625	Tnks
0.000406901	-0.282085	ENSRNOG00000002091	Gtf3c3
0.000508244	-0.123526	ENSRNOG00000019519	Idnk
0.000514102	-0.341338	ENSRNOG00000016696	Angpt2
0.000523664	-0.29147	ENSRNOG00000005483	Rpap1
0.000545732	-0.18676	ENSRNOG00000021390	Meis3
0.000571301	-0.561367	ENSRNOG00000058003	Spon1
0.000604532	-0.0349341	ENSRNOG00000014683	Il1rl2
0.00077066	-0.342805	ENSRNOG00000019328	Phgdh
0.000817169	0.0750896	ENSRNOG00000042607	Rhof
0.000817821	-0.240657	ENSRNOG00000042691	Armc7
0.000822168	-0.272281	ENSRNOG00000006806	Setmar
0.000824754	-0.240983	ENSRNOG00000009465	Sfrp2
0.000829474	0.0842053	ENSRNOG00000019367	Dclre1b
0.000835549	-0.0904358	ENSRNOG00000022975	Nfam1
0.000858314	0.453818	ENSRNOG00000007272	Rnf103
0.000890541	0.051313	ENSRNOG00000000421	Skiv2l
0.000894501	-0.142777	ENSRNOG00000012109	Fam105a
0.000912561	-0.400006	ENSRNOG00000019372	Pc
0.00105512	-0.431253	ENSRNOG00000026799	Zbtb9
0.00115973	-0.124914	ENSRNOG00000001065	Cyth3
0.0012805	-0.0722774	ENSRNOG00000051592	NA
0.00130385	-0.625224	ENSRNOG00000005650	Pgf
0.00141653	-0.437508	ENSRNOG00000001232	Slc19a1
0.00142726	-0.0365486	ENSRNOG00000011964	Abcd4
0.00162444	-0.255672	ENSRNOG00000001383	Slc8b1
0.00166411	0.322273	ENSRNOG00000018363	Hectd3
0.00167277	0.18517	ENSRNOG00000016962	Neu2
0.00168308	-0.137881	ENSRNOG00000019622	Ackr3
0.00206504	-0.468937	ENSRNOG00000003622	Cybb
0.00210501	-0.222171	ENSRNOG00000018745	Sgsm3
0.00231304	-0.172928	ENSRNOG00000001402	Lrch4
0.00246181	-0.138886	ENSRNOG00000000327	Hace1
0.00261221	-0.310801	ENSRNOG00000000569	Vsir
0.00283832	0.0536259	ENSRNOG00000052157	Nav3
0.00294024	-0.242439	ENSRNOG00000060179	Gpc3
0.00303082	-0.171924	ENSRNOG00000013547	Slc6a12
0.00335985	-0.163296	ENSRNOG00000008151	Plscr4
0.00350979	-0.0660213	ENSRNOG00000013092	Lonrf3
0.00384204	-0.264292	ENSRNOG00000055049	Aldh1a2
0.00391585	-0.248968	ENSRNOG00000015529	Cdca3
0.0039851	-0.296472	ENSRNOG00000024411	Cbr4
0.00413119	-0.138806	ENSRNOG00000021161	Fermt3
0.00461272	0.233015	ENSRNOG00000008410	Cep63
0.00470357	-0.0767841	ENSRNOG00000055915	Ago1
0.00476919	0.16833	ENSRNOG00000004940	Rnf215
0.00522893	-0.230995	ENSRNOG00000021773	Bop1
0.00550406	-0.164096	ENSRNOG00000007500	Top1mt
0.00560804	0.109025	ENSRNOG00000052424	NA
0.00567143	-0.303324	ENSRNOG00000004168	Slc35e4
0.00582633	-0.0253304	ENSRNOG00000034116	Gk
0.00595416	-0.145375	ENSRNOG00000006727	Dtd2
0.00605989	-0.0381062	ENSRNOG00000005731	Birc3
0.00627959	-0.211247	ENSRNOG00000008345	Clcn6
0.00634118	-0.172989	ENSRNOG00000019674	Mfsd13a
0.00635098	-0.173291	ENSRNOG00000002946	Socs3
0.00685568	-0.21344	ENSRNOG00000007081	Xdh
0.00686491	-0.0719191	ENSRNOG00000042741	Adgb
0.0068811	-0.294838	ENSRNOG00000021130	Abcc8
0.00738091	-0.0652482	ENSRNOG00000008332	Smo
0.00761	-0.0917766	ENSRNOG00000007637	Acer2
0.0076754	-0.193855	ENSRNOG00000007990	Adipor2
0.00771675	0.11313	ENSRNOG00000036687	Alyref
0.00795214	-0.263787	ENSRNOG00000056956	Thap1
0.00850234	0.150043	ENSRNOG00000004160	Prps2
0.00885952	0.213508	ENSRNOG00000029598	Robo2
0.00905692	-0.0739554	ENSRNOG00000017706	Pqlc2
0.00923566	0.694623	ENSRNOG00000015895	B4galt6
0.00927418	0.0978975	ENSRNOG00000019615	Colq
0.00985186	0.100474	ENSRNOG00000012037	Galnt7
0.0103718	-0.140598	ENSRNOG00000053576	NA
0.0106125	-0.115255	ENSRNOG00000060356	Kif15
0.0113154	-0.0840708	ENSRNOG00000021084	NA
0.011374	-0.109824	ENSRNOG00000014452	Zfhx3
0.0113919	-0.0612398	ENSRNOG00000017803	Apbb1ip
0.0116785	-0.122298	ENSRNOG00000026235	Hk3
0.0118101	-0.626122	ENSRNOG00000021157	NA
0.0122028	-0.100581	ENSRNOG00000010635	Igfbp4
0.0123619	-0.15479	ENSRNOG00000019014	Ndst1
0.0124006	-0.171143	ENSRNOG00000005413	Creb3l1
0.0124052	-0.204549	ENSRNOG00000030930	Samsn1
0.0124401	-0.147905	ENSRNOG00000011975	Crtc3
0.0125504	-0.23085	ENSRNOG00000042137	Tmem173
0.0126536	-0.175363	ENSRNOG00000028523	Tctn1
0.0126625	0.0484992	ENSRNOG00000037227	Yes1
0.0127551	-0.108196	ENSRNOG00000032339	Rasl12
0.0129718	-0.0459873	ENSRNOG00000018517	Trim21
0.0133323	-0.33863	ENSRNOG00000017874	Cd53
0.013641	-0.113921	ENSRNOG00000010887	RGD1309534
0.0138864	-0.158733	ENSRNOG00000011316	Fam167a
0.0140789	-0.187912	ENSRNOG00000005144	Tmem18
0.014455	-0.141871	ENSRNOG00000029068	Wdr44
0.0152831	-0.108425	ENSRNOG00000036726	Cd300e
0.0153434	-0.273397	ENSRNOG00000008688	Usp45
0.0153608	0.100424	ENSRNOG00000014585	Cfap53
0.0161493	-0.119226	ENSRNOG00000050200	Kdm3b
0.0166532	-0.232092	ENSRNOG00000026607	Tnfsf18
0.0166603	0.128254	ENSRNOG00000008412	Gprc5a
0.0178984	-0.0904142	ENSRNOG00000023261	Ube2q2l
0.0185104	-0.429163	ENSRNOG00000015308	Pbk
0.0187662	-0.296476	ENSRNOG00000030654	Man2c1
0.0190404	-0.127674	ENSRNOG00000009330	Slc17a5
0.019428	-0.0710494	ENSRNOG00000014316	Rapgef1
0.0195577	-0.0869371	ENSRNOG00000004210	Osr1
0.019687	-0.194517	ENSRNOG00000029768	Ccl12
0.0204414	-0.130288	ENSRNOG00000045696	RGD1305537
0.0214108	0.353501	ENSRNOG00000020304	Pdcd11
0.0217505	-0.242583	ENSRNOG00000022615	Tp53i13
0.022159	-0.104118	ENSRNOG00000013128	Tmem179
0.0224224	-0.0918468	ENSRNOG00000014171	Tnfsf13
0.0228306	0.173728	ENSRNOG00000025619	Ap1g2
0.0228442	-0.503554	ENSRNOG00000010805	Fabp4
0.023466	-0.106599	ENSRNOG00000012502	Stk17b
0.023927	-0.0584345	ENSRNOG00000037275	Tlcd2
0.0243337	-0.112892	ENSRNOG00000004812	Sema6d
0.0245568	-0.122093	ENSRNOG00000022373	Dennd4b
0.0246788	0.25291	ENSRNOG00000008165	Tpx2
0.0249554	0.381333	ENSRNOG00000005332	Csdc2
0.0251513	-0.31621	ENSRNOG00000008643	Rars2
0.0251865	0.167898	ENSRNOG00000014801	Exog
0.0258121	0.348319	ENSRNOG00000024145	Trim65
0.0268228	-0.10417	ENSRNOG00000000378	Ctnna3
0.0271128	-0.379641	ENSRNOG00000015880	Dpep1
0.0271681	-0.255246	ENSRNOG00000002511	Flt4
0.0278197	-0.477136	ENSRNOG00000013469	Txndc5
0.0278658	-0.193097	ENSRNOG00000018251	Mrc1
0.0291685	-0.113992	ENSRNOG00000015425	Ssx2ip
0.030613	-0.508566	ENSRNOG00000007567	Rem1
0.0315109	-0.163873	ENSRNOG00000015268	Plpp6
0.0328556	-0.127004	ENSRNOG00000028688	Ctns
0.0337626	-0.117786	ENSRNOG00000018047	Gorasp1
0.0348688	-0.344811	ENSRNOG00000012172	Spi1
0.0351213	-0.163006	ENSRNOG00000004687	Thbd
0.0358707	-0.0380164	ENSRNOG00000012629	Rab23
0.0363611	-0.0444435	ENSRNOG00000005705	Qpct
0.0365954	-0.32153	ENSRNOG00000015461	Serpine2
0.0373582	-0.634461	ENSRNOG00000028015	Pf4
0.0385594	0.230584	ENSRNOG00000009785	Cdkn3
0.0386113	-0.1715	ENSRNOG00000021815	Lig3
0.039192	-0.077903	ENSRNOG00000008904	Fli1
0.0409617	0.0416573	ENSRNOG00000010219	Ralgds
0.0419732	-0.173948	ENSRNOG00000009690	Rnf219
0.0446538	-0.172742	ENSRNOG00000042560	Bag4
0.0451346	-0.214904	ENSRNOG00000005783	Dlg5
0.0470987	-0.215153	ENSRNOG00000043059	Aplf
0.0476124	-0.156008	ENSRNOG00000028783	Wdr35
0.0491157	-0.0892523	ENSRNOG00000010630	Prcp
0.0498404	-0.125585	ENSRNOG00000000640	Egr2

## Sheet: Int-Inh_DEG_AR11-AR1_5%
Adjusted p value < 0.05 are shown			List of differentially expressed genes in Integrin-inhibited-AR11 vs Integrin-inhibited-AR1, (Negative value means down-regulation in AR11)
Adjusted p value	Expr Log Ratio	ID	Symbol
1.59528e-12	-0.12524	ENSRNOG00000011068	Papss2
7.26955e-10	0.250187	ENSRNOG00000032042	RGD1560108
8.8375e-10	-0.381898	ENSRNOG00000005731	Birc3
9.86633e-10	-0.355286	ENSRNOG00000046972	Chrm2
3.58581e-09	-0.146791	ENSRNOG00000032058	Pogk
2.15382e-08	-0.712429	ENSRNOG00000017220	Tcirg1
6.24767e-08	-0.414021	ENSRNOG00000015514	Bcat1
1.05433e-07	-0.348253	ENSRNOG00000007126	Gpr19
1.75962e-07	-0.539546	ENSRNOG00000025424	Yrdc
5.96377e-07	-0.224523	ENSRNOG00000014683	Il1rl2
7.87001e-07	0.199969	ENSRNOG00000010680	Med12l
1.55731e-06	-0.105354	ENSRNOG00000007923	Cgref1
1.68053e-06	-0.0568827	ENSRNOG00000000341	Nid2
1.92992e-06	-0.450729	ENSRNOG00000055111	NA
3.51869e-06	0.123296	ENSRNOG00000001419	Cldn15
4.46267e-06	-0.0780714	ENSRNOG00000033564	Cfd
6.49964e-06	-0.549526	ENSRNOG00000019244	Mxra8
1.44498e-05	-0.126497	ENSRNOG00000017803	Apbb1ip
1.60294e-05	0.214046	ENSRNOG00000019132	Fv1
2.03524e-05	-0.199786	ENSRNOG00000003486	Mnda
2.68345e-05	-0.291208	ENSRNOG00000019283	P2ry2
3.07296e-05	-0.222978	ENSRNOG00000020590	Adam15
3.19655e-05	-0.88982	ENSRNOG00000015461	Serpine2
3.34606e-05	-0.468257	ENSRNOG00000021773	Bop1
3.46527e-05	0.119627	ENSRNOG00000011228	Layn
3.7605e-05	-0.351155	ENSRNOG00000008151	Plscr4
5.26726e-05	0.330527	ENSRNOG00000013872	P2ry14
5.28619e-05	0.337554	ENSRNOG00000046834	C3
5.66745e-05	-0.236547	ENSRNOG00000057153	Pla1a
5.86118e-05	-0.245312	ENSRNOG00000011316	Fam167a
6.15892e-05	-0.189724	ENSRNOG00000019622	Ackr3
6.79357e-05	-0.135913	ENSRNOG00000020723	Pten
8.63112e-05	-0.280316	ENSRNOG00000015948	Slc1a5
9.01753e-05	-0.361022	ENSRNOG00000019819	Dus2
9.5903e-05	-0.540776	ENSRNOG00000005218	Sf3a1
0.000112804	-0.136777	ENSRNOG00000019713	Wdr24
0.000115679	-0.223558	ENSRNOG00000034134	Cpm
0.000122034	-0.0455253	ENSRNOG00000011964	Abcd4
0.00015716	0.52986	ENSRNOG00000008144	Irf1
0.000160455	-0.221692	ENSRNOG00000000913	Gusb
0.000170485	-0.210102	ENSRNOG00000018282	Gda
0.000178373	-0.492454	ENSRNOG00000019328	Phgdh
0.000201494	-0.215132	ENSRNOG00000018179	Glt8d1
0.000211452	-0.279795	ENSRNOG00000017671	Rasa3
0.000219434	-0.104245	ENSRNOG00000018517	Trim21
0.000235493	-0.107644	ENSRNOG00000017382	Snx33
0.000237088	-0.41435	ENSRNOG00000021718	Cspp1
0.000331078	-0.16554	ENSRNOG00000014786	Ccne1
0.000360154	-0.223492	ENSRNOG00000015636	Wdr34
0.000409932	-0.135563	ENSRNOG00000049994	Ifi44l
0.00043365	0.0847361	ENSRNOG00000061925	NA
0.000453583	0.182923	ENSRNOG00000006472	Hspa2
0.000489844	0.0906959	ENSRNOG00000007964	Tp53inp1
0.000598306	-0.253503	ENSRNOG00000016696	Angpt2
0.000695257	-0.214016	ENSRNOG00000010832	Pdgfrl
0.000702293	-0.660861	ENSRNOG00000019465	Gnai3
0.000748746	0.230248	ENSRNOG00000024008	Cdc25c
0.000854343	0.208927	ENSRNOG00000029598	Robo2
0.000863179	-0.43496	ENSRNOG00000006844	Dnajc14
0.000953969	-0.0811677	ENSRNOG00000010126	RGD1307704
0.00119605	-0.317625	ENSRNOG00000022325	Smc2
0.0012688	-0.103103	ENSRNOG00000059492	LOC100365363
0.00128376	-0.147046	ENSRNOG00000019440	Kcnn4
0.00131016	-0.403759	ENSRNOG00000019372	Pc
0.00151055	0.251683	ENSRNOG00000047800	C5ar1
0.00152643	-0.252731	ENSRNOG00000018745	Sgsm3
0.00181548	0.037328	ENSRNOG00000002137	Aasdh
0.00191405	-0.171438	ENSRNOG00000042353	Mlkl
0.00192893	-0.156507	ENSRNOG00000008837	Ass1
0.00223419	-0.180489	ENSRNOG00000026143	Ckap2l
0.0022741	0.355768	ENSRNOG00000024952	Atp8b1
0.00237363	-0.0167851	ENSRNOG00000034116	Gk
0.00250456	-0.152508	ENSRNOG00000056243	ST7
0.0027989	-0.106663	ENSRNOG00000043286	Cpne2
0.00290511	-0.282221	ENSRNOG00000013128	Tmem179
0.0030095	-0.0646094	ENSRNOG00000001770	Ehhadh
0.00309287	-0.184562	ENSRNOG00000055408	Gcat
0.00313147	-0.152232	ENSRNOG00000013982	Hsd17b2
0.00331162	0.168989	ENSRNOG00000005248	Slc1a4
0.0033372	0.166275	ENSRNOG00000009196	Rc3h2
0.00344517	-0.407851	ENSRNOG00000021155	Ctsk
0.00358521	-0.170588	ENSRNOG00000060179	Gpc3
0.0037402	-0.136475	ENSRNOG00000004794	Rtn1
0.00377288	-0.344681	ENSRNOG00000016678	Angptl2
0.00390226	-0.102555	ENSRNOG00000011740	Kdelc1
0.00393864	0.1826	ENSRNOG00000005700	Nsg1
0.00432262	0.0840952	ENSRNOG00000056753	Hectd2
0.00446641	-0.134729	ENSRNOG00000000327	Hace1
0.00454313	-0.0466496	ENSRNOG00000012629	Rab23
0.00483886	-0.321313	ENSRNOG00000017109	Rassf7
0.00508118	-0.1504	ENSRNOG00000006806	Setmar
0.00581098	-0.069275	ENSRNOG00000019270	P2ry6
0.00587288	0.0836271	ENSRNOG00000018358	Nt5dc2
0.00598996	0.204227	ENSRNOG00000051952	Tes
0.00599465	0.323857	ENSRNOG00000024145	Trim65
0.00606963	0.0837721	ENSRNOG00000001632	Brwd1
0.00634448	-0.17482	ENSRNOG00000012502	Stk17b
0.00676079	-0.059045	ENSRNOG00000008427	Necap2
0.00781874	-0.339686	ENSRNOG00000017915	Dvl2
0.00782808	0.195335	ENSRNOG00000017718	Tmco6
0.00807735	-0.0102847	ENSRNOG00000012965	Themis2
0.00814157	-0.147402	ENSRNOG00000016620	Csnk1g1
0.00830064	-0.0363505	ENSRNOG00000056723	NA
0.00869674	-0.160408	ENSRNOG00000042374	Tgif2
0.00883757	-0.368516	ENSRNOG00000001427	Orai2
0.00934312	-0.0981188	ENSRNOG00000022943	Dgka
0.00960887	-0.44041	ENSRNOG00000003847	Gid4
0.00966916	-0.125377	ENSRNOG00000018047	Gorasp1
0.0105998	0.109988	ENSRNOG00000018551	Olr63
0.0106629	-0.17233	ENSRNOG00000005264	Sav1
0.0107481	-0.302878	ENSRNOG00000005689	Yeats4
0.0110989	0.546932	ENSRNOG00000002229	Adcy5
0.011948	-0.0672853	ENSRNOG00000042741	Adgb
0.0131598	0.163288	ENSRNOG00000007261	Gli2
0.0135644	-0.0972999	ENSRNOG00000013491	Setx
0.0137072	-0.185011	ENSRNOG00000000824	Dse
0.0140911	0.120611	ENSRNOG00000017164	Afap1l2
0.0141137	-0.226107	ENSRNOG00000058539	Ccnb1
0.0145215	-0.374703	ENSRNOG00000020668	Cpsf7
0.0145579	-0.0870948	ENSRNOG00000005705	Qpct
0.0146246	-0.241679	ENSRNOG00000006600	Unk
0.0163254	-0.123846	ENSRNOG00000002860	Ccdc181
0.0164508	-0.218529	ENSRNOG00000021130	Abcc8
0.0165724	-0.105351	ENSRNOG00000007081	Xdh
0.0168069	-0.153801	ENSRNOG00000004687	Thbd
0.0176369	-0.171519	ENSRNOG00000060931	Rspry1
0.0176793	-0.101258	ENSRNOG00000060329	Emb
0.017799	-0.120055	ENSRNOG00000014956	Slc11a1
0.0186369	-0.329972	ENSRNOG00000049471	Steap3
0.0189489	0.306265	ENSRNOG00000008421	Klhl5
0.0192639	0.649655	ENSRNOG00000018516	Impa2
0.0194704	-0.169897	ENSRNOG00000015529	Cdca3
0.0198475	-0.230804	ENSRNOG00000004710	Rbks
0.0201503	0.158393	ENSRNOG00000009873	Ints6
0.0201808	-0.101493	ENSRNOG00000023209	Slamf7
0.0203363	-0.238997	ENSRNOG00000001194	Rrp1b
0.0218563	-0.0757956	ENSRNOG00000050792	Tnfaip6
0.0221415	-0.110045	ENSRNOG00000002946	Socs3
0.0229655	-0.0498929	ENSRNOG00000001065	Cyth3
0.0229906	-0.16512	ENSRNOG00000019924	Thop1
0.0232468	-0.193589	ENSRNOG00000028783	Wdr35
0.0234087	-0.0523946	ENSRNOG00000037275	Tlcd2
0.0238436	0.391275	ENSRNOG00000009862	Olfm1
0.0241947	-0.0226987	ENSRNOG00000055915	Ago1
0.0244675	-0.158991	ENSRNOG00000017663	Dolpp1
0.0247748	-0.102338	ENSRNOG00000010887	RGD1309534
0.0248625	-0.120114	ENSRNOG00000042691	Armc7
0.0248996	-0.261506	ENSRNOG00000013970	Cdt1
0.0251093	0.0538084	ENSRNOG00000009599	Rwdd2a
0.0263374	0.0867632	ENSRNOG00000010588	Tns2
0.026485	-0.20525	ENSRNOG00000051868	RGD1561277
0.0270272	0.13662	ENSRNOG00000020371	Pgap2
0.0270884	-0.0864495	ENSRNOG00000019674	Mfsd13a
0.0277374	0.182558	ENSRNOG00000009594	Snai1
0.0283505	-0.198749	ENSRNOG00000019208	P2rx5
0.0300786	-0.0880002	ENSRNOG00000001383	Slc8b1
0.0307338	-0.124694	ENSRNOG00000061121	Wdfy3
0.0319069	-0.451443	ENSRNOG00000000632	Cdk1
0.0319111	-0.236125	ENSRNOG00000018723	Cops7b
0.032399	0.382476	ENSRNOG00000019222	Tfdp1
0.0325049	-0.105558	ENSRNOG00000015271	Zfp418
0.0356396	-0.0420007	ENSRNOG00000021161	Fermt3
0.0376123	0.0392007	ENSRNOG00000013290	Nrip3
0.0404463	-0.505234	ENSRNOG00000011561	Nln
0.0407425	0.114109	ENSRNOG00000010572	Pus7
0.041439	0.241304	ENSRNOG00000048050	Tmem120b
0.042836	0.0714123	ENSRNOG00000018839	Ntrk2
0.0432483	-0.251853	ENSRNOG00000030654	Man2c1
0.0437105	0.0299699	ENSRNOG00000022730	Zfp57
0.047099	-0.295741	ENSRNOG00000006740	Gatsl3
0.0481842	-0.0724249	ENSRNOG00000019014	Ndst1
