# Supplementary material for: Cell shape determines gene expression: cardiomyocyte morphotypic transcriptomes
Source: Basic Res Cardiol. 2019 Dec 23;115(1):7. doi: 10.1007/s00395-019-0765-7 (PMC6928094; doi:10.1007/s00395-019-0765-7)
Supplement: Supplementary file 9 — Supplementary material 9 (XLSX 24 kb) [file 395_2019_765_MOESM9_ESM.xlsx]

## Sheet: Src-Inh_DEG_AR1-AR7_5%
Adjusted p value < 0.05 are shown			List of differentially expressed genes in Src-inhibited-AR1 vs Src-inhibited-AR7, (Negative value means down-regulation in AR1)
Adjusted p value	Expr Log Ratio	ID	Symbol
1.72197e-05	-0.0955473	ENSRNOG00000013059	Aste1
7.73714e-05	-0.201042	ENSRNOG00000024954	Mgat5b
0.000250547	-0.338913	ENSRNOG00000053981	NA
0.000432768	-0.799097	ENSRNOG00000038877	Btn2a2
0.000465167	0.489822	ENSRNOG00000012213	Nthl1
0.000816083	-0.226376	ENSRNOG00000048113	Cbx8
0.000865606	-0.190591	ENSRNOG00000001427	Orai2
0.00165002	0.550119	ENSRNOG00000009134	Mad2l2
0.00168975	1.07189	ENSRNOG00000009948	Tmem55b
0.00169989	-0.0877761	ENSRNOG00000011619	Myo9a
0.00480868	-0.280017	ENSRNOG00000007262	Ccdc134
0.0048812	0.453173	ENSRNOG00000000704	Cmklr1
0.00518408	-0.206961	ENSRNOG00000051931	NA
0.00563866	-0.297297	ENSRNOG00000010227	Gpatch2l
0.00780599	-0.752344	ENSRNOG00000053110	NA
0.00788313	-0.214391	ENSRNOG00000010513	Tfpi2
0.00828188	0.398764	ENSRNOG00000010557	Smarcd2
0.00959818	0.276871	ENSRNOG00000019890	Folr2
0.010599	0.311477	ENSRNOG00000003232	Slc9a3r1
0.0106019	0.239268	ENSRNOG00000024264	Amz1
0.0111317	-0.43125	ENSRNOG00000004660	Fzd6
0.0134105	0.0983356	ENSRNOG00000008113	RGD1561149
0.0168196	-0.25302	ENSRNOG00000055160	NA
0.0209444	-0.357038	ENSRNOG00000024953	NA
0.0215029	-0.35995	ENSRNOG00000024952	Atp8b1
0.0218061	0.292457	ENSRNOG00000004361	Parp10
0.0281286	0.132281	ENSRNOG00000018507	Gfpt1
0.0296897	-0.168046	ENSRNOG00000031760	NA
0.0347721	0.487504	ENSRNOG00000000895	Rabgef1
0.0378604	0.839567	ENSRNOG00000000239	Ccl7
0.0419672	0.290307	ENSRNOG00000001713	LOC100360218
0.0428007	-0.112215	ENSRNOG00000002609	Ero1b
0.0443358	-0.13465	ENSRNOG00000003634	Zfp354a
0.0460294	-0.445343	ENSRNOG00000015746	Kcng4
0.04656	0.239632	ENSRNOG00000010309	Nfyb

## Sheet: Src-Inh_DEG_AR11-AR7_5%
Adjusted p value < 0.05 are shown			List of differentially expressed genes in Src-inhibited-AR11 vs Src-inhibited-AR7, (Negative value means down-regulation in AR11)
Adjusted p value	Expr Log Ratio	ID	Symbol
2.40817e-07	-0.610531	ENSRNOG00000000053	Crp
6.61209e-07	-0.558641	ENSRNOG00000051014	NA
2.31855e-06	-0.931521	ENSRNOG00000057326	NA
2.96757e-06	-0.537167	ENSRNOG00000060618	NA
5.3091e-06	-0.727419	ENSRNOG00000054719	LOC303448
7.01392e-06	-0.740993	ENSRNOG00000058408	NA
7.03795e-06	-0.903106	ENSRNOG00000042741	Adgb
7.52032e-06	-0.236538	ENSRNOG00000055687	NA
1.47093e-05	-0.865132	ENSRNOG00000055715	NA
2.09555e-05	-0.14189	ENSRNOG00000005378	Gna15
2.73882e-05	-0.73061	ENSRNOG00000054065	NA
2.86837e-05	-0.269862	ENSRNOG00000007262	Ccdc134
2.91527e-05	-0.615858	ENSRNOG00000025648	Dhrs7
3.19004e-05	-0.180982	ENSRNOG00000029308	Lrmp
5.06345e-05	-0.817134	ENSRNOG00000030870	LOC102550396
6.05323e-05	-0.74897	ENSRNOG00000047117	NA
6.67911e-05	-0.515835	ENSRNOG00000045583	NA
6.91024e-05	-0.495701	ENSRNOG00000057488	NA
7.14245e-05	-0.443978	ENSRNOG00000015746	Kcng4
7.24639e-05	-0.378914	ENSRNOG00000006645	Ryr3
8.76845e-05	-0.289885	ENSRNOG00000001419	Cldn15
9.7605e-05	-0.113519	ENSRNOG00000019318	Syt3
0.000104751	-0.216489	ENSRNOG00000029938	Pik3c2b
0.000122349	-0.902271	ENSRNOG00000048904	NA
0.000137108	-0.185405	ENSRNOG00000011268	Chd5
0.000156173	-0.125798	ENSRNOG00000015616	Rgs14
0.000175578	-0.604537	ENSRNOG00000050847	NA
0.000235485	-0.636593	ENSRNOG00000030689	Ms4a6b
0.00045359	-0.476062	ENSRNOG00000061345	LOC690414
0.000493369	-0.387101	ENSRNOG00000025209	Plxnd1
0.000495548	-0.385359	ENSRNOG00000038369	NA
0.0005474	-0.284766	ENSRNOG00000048762	NA
0.00054998	-0.22863	ENSRNOG00000025360	Exd1
0.000576181	-0.409142	ENSRNOG00000004874	NA
0.000599567	-1.41296	ENSRNOG00000004459	Sdr9c7
0.000624633	-0.232598	ENSRNOG00000006658	RGD1563015
0.000783945	-0.611194	ENSRNOG00000053011	NA
0.000788539	-0.452208	ENSRNOG00000042971	LOC363337
0.000793332	-0.275231	ENSRNOG00000022283	Lhfpl5
0.000797948	-1.23678	ENSRNOG00000000378	Ctnna3
0.000827078	-0.537567	ENSRNOG00000053229	NA
0.000896309	-0.716749	ENSRNOG00000049434	NA
0.000970327	-0.19589	ENSRNOG00000009348	Nos3
0.00106586	-0.245583	ENSRNOG00000025496	Usp7
0.00107255	-1.00483	ENSRNOG00000055488	NA
0.00107902	-0.377559	ENSRNOG00000053981	NA
0.00115333	-0.183262	ENSRNOG00000061925	NA
0.00122836	-0.511905	ENSRNOG00000005659	Aurkb
0.00126286	-1.03413	ENSRNOG00000053367	NA
0.00129238	-0.193649	ENSRNOG00000051943	LOC102547817
0.00157858	-0.841597	ENSRNOG00000038877	Btn2a2
0.00159066	-0.106472	ENSRNOG00000038133	Defa11
0.00165832	-0.463509	ENSRNOG00000059588	NA
0.00177043	-0.408199	ENSRNOG00000051844	NA
0.00197694	-0.193192	ENSRNOG00000054196	NA
0.00255258	-0.726886	ENSRNOG00000054056	NA
0.00258794	-0.210741	ENSRNOG00000027468	Slc6a15
0.00263084	-0.0711997	ENSRNOG00000012397	Zmym4
0.00283481	0.380721	ENSRNOG00000003048	Tiprl
0.00342606	-0.223938	ENSRNOG00000024954	Mgat5b
0.00391435	-0.849429	ENSRNOG00000056490	NA
0.00409155	-0.13017	ENSRNOG00000050205	Afmid
0.00422432	-1.34146	ENSRNOG00000031202	Trim30c
0.00431894	-0.312952	ENSRNOG00000024266	Haus5
0.00453006	-0.159324	ENSRNOG00000007943	Gsdma
0.00457355	-0.388632	ENSRNOG00000060305	NA
0.00465916	0.0698426	ENSRNOG00000024264	Amz1
0.00490219	-0.477424	ENSRNOG00000020630	Il9r
0.00491432	-0.21427	ENSRNOG00000058510	NA
0.00497789	-0.551917	ENSRNOG00000055846	NA
0.00506572	-0.314745	ENSRNOG00000052051	Slc24a1
0.00512529	-0.694474	ENSRNOG00000020138	Slc4a3
0.00527526	-0.473121	ENSRNOG00000010835	Dmbx1
0.00541181	-0.357836	ENSRNOG00000052847	NA
0.00545555	0.196137	ENSRNOG00000051300	NA
0.00559034	-0.153707	ENSRNOG00000047765	NA
0.00570328	-0.144103	ENSRNOG00000036760	Tmc5
0.00587312	0.29931	ENSRNOG00000010309	Nfyb
0.0059727	0.275371	ENSRNOG00000018507	Gfpt1
0.00667219	-0.686387	ENSRNOG00000014059	Odf2l
0.00733607	-0.712248	ENSRNOG00000060278	Cpg1
0.0073827	-0.190479	ENSRNOG00000002882	Zcchc2
0.0073983	-0.388613	ENSRNOG00000056331	NA
0.00750362	-0.251833	ENSRNOG00000031090	RT1-CE7
0.00780082	0.365074	ENSRNOG00000058539	Ccnb1
0.00798924	-0.708709	ENSRNOG00000037911	LOC680227
0.00806057	-0.268153	ENSRNOG00000013938	Tshz3
0.00806295	-0.324459	ENSRNOG00000011521	Filip1
0.00811983	-0.299607	ENSRNOG00000052460	NA
0.00828524	-0.376086	ENSRNOG00000005153	NA
0.0101485	0.257376	ENSRNOG00000042276	Trappc2
0.0105485	-0.459735	ENSRNOG00000050049	NA
0.0115838	-0.166196	ENSRNOG00000011304	Tpd52l3
0.011679	-0.321304	ENSRNOG00000051410	NA
0.0117527	-0.221144	ENSRNOG00000059133	NA
0.0123871	0.0908156	ENSRNOG00000049641	Rab29
0.0124647	-0.0412349	ENSRNOG00000032178	Cenpa
0.012507	-0.378298	ENSRNOG00000036833	Zfp385a
0.0125164	-0.639298	ENSRNOG00000023995	Ankrd39
0.0125516	-0.328853	ENSRNOG00000042879	Seh1l
0.0135074	-0.272603	ENSRNOG00000059145	NA
0.0135466	-0.0426475	ENSRNOG00000023643	Mmp17
0.0137194	0.368796	ENSRNOG00000020022	Psmc3ip
0.0138288	0.174834	ENSRNOG00000005981	Nt5c3a
0.0151835	-0.636604	ENSRNOG00000057498	NA
0.0222231	-0.151128	ENSRNOG00000013713	LOC499240
0.0227886	-0.199242	ENSRNOG00000051371	NA
0.024784	-0.0760878	ENSRNOG00000019825	Zdhhc24
0.0257775	-0.686169	ENSRNOG00000012663	Mfsd6
0.0272316	-0.215792	ENSRNOG00000057141	RGD1561730
0.0279481	-0.644155	ENSRNOG00000013248	Wwc2
0.0279979	-0.247317	ENSRNOG00000034258	Xirp2
0.0282439	-0.315439	ENSRNOG00000014455	LOC499136
0.028381	-1.02842	ENSRNOG00000059786	NA
0.0289642	-0.232688	ENSRNOG00000051775	NA
0.0302506	-0.827518	ENSRNOG00000037452	NA
0.0303255	-0.656716	ENSRNOG00000061900	NA
0.0303782	-0.127982	ENSRNOG00000009331	Hck
0.0306957	-0.381941	ENSRNOG00000050687	LOC498759
0.0307262	-0.780918	ENSRNOG00000061053	NA
0.0332012	0.509859	ENSRNOG00000052393	NA
0.0335676	-0.168807	ENSRNOG00000060130	Ypel4
0.0344439	-0.258622	ENSRNOG00000060479	Sp3
0.0368282	-0.159537	ENSRNOG00000002866	Rassf6
0.0386712	-0.386832	ENSRNOG00000050090	Slc6a17
0.039808	-0.951309	ENSRNOG00000056438	NA
0.0398649	-0.614703	ENSRNOG00000034030	NA
0.0399532	-0.822721	ENSRNOG00000010841	Col8a2
0.0417693	-0.170531	ENSRNOG00000053946	NA
0.0430842	-0.216291	ENSRNOG00000031769	Chchd7
0.0437679	-0.132382	ENSRNOG00000059785	NA
0.0465276	-0.228946	ENSRNOG00000024566	Sh3d21
0.0482112	-0.312353	ENSRNOG00000008980	Rbm48
0.0482978	-0.62231	ENSRNOG00000061132	LOC103694210
0.0484204	-0.438517	ENSRNOG00000048460	NA
0.0497849	-0.741339	ENSRNOG00000051664	NA

## Sheet: Src-Inh_DEG_AR11-AR1_5%
Adjusted p value < 0.05 are shown			List of differentially expressed genes in Src-inhibited-AR11 vs Src-inhibited-AR1, (Negative value means down-regulation in AR11)
Adjusted p value	Expr Log Ratio	ID	Symbol
2.12384e-07	-0.309902	ENSRNOG00000051880	NA
5.87102e-07	-0.0807181	ENSRNOG00000005378	Gna15
4.43265e-06	-0.305798	ENSRNOG00000023643	Mmp17
9.47196e-05	-0.288733	ENSRNOG00000052940	NA
0.000195175	-0.484969	ENSRNOG00000007341	Mroh8
0.00155408	-0.176218	ENSRNOG00000022283	Lhfpl5
0.00166981	-0.16514	ENSRNOG00000029938	Pik3c2b
0.00167769	0.228277	ENSRNOG00000024751	H2afy2
0.00278207	0.224763	ENSRNOG00000050834	Fam102a
0.00290286	-0.0722427	ENSRNOG00000038133	Defa11
0.00347547	-0.154828	ENSRNOG00000042825	Cd300le
0.00357032	0.886958	ENSRNOG00000003348	Rasd1
0.00433289	-0.0913027	ENSRNOG00000000053	Crp
0.0050635	0.204293	ENSRNOG00000055745	NA
0.00578748	-0.0995665	ENSRNOG00000054498	NA
0.0062477	0.416715	ENSRNOG00000009987	Akap11
0.006262	-0.0523484	ENSRNOG00000032178	Cenpa
0.00774858	-0.0760132	ENSRNOG00000011268	Chd5
0.00779774	-0.129683	ENSRNOG00000031801	Ephb3
0.0092193	-0.331825	ENSRNOG00000042971	LOC363337
0.0122349	-0.0933172	ENSRNOG00000004947	LOC102546572
0.014407	-0.0821935	ENSRNOG00000001419	Cldn15
0.0146189	-0.190093	ENSRNOG00000009331	Hck
0.0147459	0.310954	ENSRNOG00000012292	Alg8
0.0152224	-0.0610862	ENSRNOG00000045729	NA
0.0192476	-0.0075644	ENSRNOG00000007943	Gsdma
0.0213146	0.30437	ENSRNOG00000015474	Nelfa
0.021596	-0.032811	ENSRNOG00000060430	NA
0.0221418	-0.12272	ENSRNOG00000007853	Prdm10
0.0304819	-0.139818	ENSRNOG00000061925	NA
0.0323027	-0.268687	ENSRNOG00000031097	Syce1l
0.0366015	0.623427	ENSRNOG00000021270	Trmt6
0.038722	-0.114163	ENSRNOG00000052222	NA
0.0411452	-0.167834	ENSRNOG00000017116	Zfp532
0.0419798	-0.183101	ENSRNOG00000001050	Eif2ak1
0.0429799	0.645545	ENSRNOG00000055089	Slc44a1
0.0456514	0.36627	ENSRNOG00000015140	Trmt13
0.0486996	0.263205	ENSRNOG00000033527	Pappa
