# Supplementary material for: Cell shape determines gene expression: cardiomyocyte morphotypic transcriptomes
Source: Basic Res Cardiol. 2019 Dec 23;115(1):7. doi: 10.1007/s00395-019-0765-7 (PMC6928094; doi:10.1007/s00395-019-0765-7)
Supplement: Supplementary file 10 — Supplementary material 10 (XLSX 32 kb) [file 395_2019_765_MOESM10_ESM.xlsx]

## Sheet: Src-OE_DEG_AR1-AR7_5%
Adjusted p value < 0.05 are shown			List of differentially expressed genes in Src-Overexpressed-AR1 vs Src-Overexpressed-AR7, (Negative value means down-regulation in AR1)
Adjusted p value	Expr Log Ratio	ID	Symbol
2.87708e-11	-1.30456	ENSRNOG00000001285	Atp2a2
7.79959e-10	-0.64361	ENSRNOG00000009845	Acadm
4.20831e-08	-0.495854	ENSRNOG00000005668	Ndufa8
6.42144e-08	-1.0381	ENSRNOG00000016837	Ckm
7.13407e-08	-1.00242	ENSRNOG00000029745	NA
2.22127e-07	-0.417853	ENSRNOG00000055572	Idh3g
3.229e-07	-0.857709	ENSRNOG00000018044	Phyh
3.77007e-07	-0.406934	ENSRNOG00000008103	Mdh1
3.78291e-07	-0.857589	ENSRNOG00000059166	Ldb3
5.7577e-07	-0.533539	ENSRNOG00000006375	Vdac1
1.01173e-06	-0.103418	ENSRNOG00000014352	Smim12
1.11303e-06	-0.693913	ENSRNOG00000024128	Aco2
1.23199e-06	-0.35714	ENSRNOG00000008843	Eci1
1.30642e-06	-0.246334	ENSRNOG00000036695	Mrpl12
1.71917e-06	-0.65522	ENSRNOG00000004322	Sh3kbp1
4.02305e-06	-0.234256	ENSRNOG00000007967	Sdhb
4.67253e-06	-1.10785	ENSRNOG00000000812	RGD1302996
4.75372e-06	0.00732555	ENSRNOG00000013536	Cdc42
7.77286e-06	-0.062482	ENSRNOG00000018708	Ppp1ca
9.75107e-06	-0.135576	ENSRNOG00000004401	Mrpl13
1.01937e-05	-0.293176	ENSRNOG00000042821	Cd59
1.11389e-05	3.47391	ENSRNOG00000028774	Vgll3
1.69923e-05	-0.251648	ENSRNOG00000005614	Txn2
3.10933e-05	-0.201156	ENSRNOG00000003520	Prdx2
3.40922e-05	-0.813033	ENSRNOG00000030019	Atp1a1
3.67518e-05	-0.14453	ENSRNOG00000007584	Ehd4
4.17495e-05	-1.35882	ENSRNOG00000025757	Myh6
4.38629e-05	-0.0893251	ENSRNOG00000018289	Park7
4.89484e-05	-1.13993	ENSRNOG00000048644	NA
4.99777e-05	-1.37518	ENSRNOG00000004172	Pdk2
5.27385e-05	-0.27259	ENSRNOG00000021808	Tecr
5.32688e-05	-0.271561	ENSRNOG00000023150	Gpi
6.47649e-05	-0.430802	ENSRNOG00000017851	Etfb
6.58881e-05	-0.327829	ENSRNOG00000027797	Nit2
7.08705e-05	-2.09819	ENSRNOG00000017808	Klf15
7.21751e-05	-0.456775	ENSRNOG00000016234	Ciapin1
8.55676e-05	-0.345002	ENSRNOG00000007316	Idh3B
8.89144e-05	-0.705976	ENSRNOG00000011782	Got2
0.000101182	-0.0967044	ENSRNOG00000010800	Hadhb
0.000103623	-1.31004	ENSRNOG00000011912	Tmem38a
0.000120909	-0.408286	ENSRNOG00000016470	Ndufa10l1
0.00012719	-0.433077	ENSRNOG00000049876	Prkar1a
0.000148063	-0.108943	ENSRNOG00000010958	Prdx3
0.000165371	-0.269525	ENSRNOG00000018281	Uqcrfs1
0.000187024	-0.0237797	ENSRNOG00000018775	NA
0.000188983	-0.794488	ENSRNOG00000016356	Got1
0.000197464	-0.288851	ENSRNOG00000054391	Snurf
0.000212733	-0.284574	ENSRNOG00000002205	Ociad1
0.000222087	-0.443522	ENSRNOG00000032134	Uqcrc1
0.000237598	-1.46414	ENSRNOG00000001177	Acads
0.000243686	0.026155	ENSRNOG00000015233	Etfa
0.000251936	-1.44206	ENSRNOG00000021510	Tbc1d10c
0.000275797	-0.369927	ENSRNOG00000005798	Cav3
0.000293327	-1.1191	ENSRNOG00000019922	Ntpcr
0.000328251	-0.450214	ENSRNOG00000018117	Ndufv1
0.000339747	-0.895616	ENSRNOG00000000805	Gja1
0.00034007	-0.499072	ENSRNOG00000000413	Pln
0.000448986	-0.319183	ENSRNOG00000003815	Slc25a11
0.000466286	-0.90212	ENSRNOG00000012307	Mybpc3
0.000501361	-0.8613	ENSRNOG00000001239	Ddt
0.00058869	-0.944549	ENSRNOG00000018225	Tp53inp2
0.000640071	0.0743348	ENSRNOG00000010331	Ctsb
0.000651776	-0.359652	ENSRNOG00000018937	Gstm2
0.000695215	-2.00276	ENSRNOG00000000658	Acacb
0.000695424	-1.67661	ENSRNOG00000019404	Hhatl
0.000767748	-0.0608328	ENSRNOG00000018075	NA
0.000858943	-0.650824	ENSRNOG00000010668	Anxa6
0.000872627	-1.60423	ENSRNOG00000057988	Pfkm
0.000981249	-0.618279	ENSRNOG00000051190	NA
0.00100057	0.0053316	ENSRNOG00000030520	Sarnp
0.00112602	-0.751911	ENSRNOG00000021090	Pygm
0.00118306	-0.658215	ENSRNOG00000013254	Dctn6
0.00120452	-0.208025	ENSRNOG00000000610	Cisd1
0.00135071	-0.882834	ENSRNOG00000004583	Mb
0.00165399	0.486099	ENSRNOG00000001592	Cct8
0.00178331	-1.062	ENSRNOG00000022922	Slc25a12
0.0018109	-0.0458275	ENSRNOG00000008414	Bsg
0.00185572	-0.445195	ENSRNOG00000017481	Sucla2
0.00222056	-0.173581	ENSRNOG00000011146	Gyg1
0.00222757	-1.0907	ENSRNOG00000009073	Tnni1
0.00246063	-0.39068	ENSRNOG00000021006	Tmem147
0.0024815	-0.304406	ENSRNOG00000004245	Mgst3
0.00276313	-0.927885	ENSRNOG00000014656	Cox8b
0.00277226	0.920689	ENSRNOG00000011857	Mtpn
0.00310371	-0.991243	ENSRNOG00000016733	Rab13
0.00332131	-0.0911413	ENSRNOG00000020016	Lamtor1
0.00345407	-0.186359	ENSRNOG00000019798	Stub1
0.00458192	0.437726	ENSRNOG00000014097	Psmd7
0.00476113	0.0836185	ENSRNOG00000007060	Plin2
0.00485741	0.461127	ENSRNOG00000016478	Eif5a
0.00556845	-0.614366	ENSRNOG00000018505	Cidea
0.00675995	-0.298041	ENSRNOG00000016692	Hsdl2
0.00680886	-0.288637	ENSRNOG00000006364	Dld
0.00680996	-1.76768	ENSRNOG00000017060	Ryr2
0.00681584	-2.8497	ENSRNOG00000015541	Gnb3
0.00759003	-0.730985	ENSRNOG00000051483	Sepw1
0.00799214	0.817101	ENSRNOG00000037978	NA
0.00837924	-0.611103	ENSRNOG00000014330	NA
0.00853569	0.271135	ENSRNOG00000011732	Psmb7
0.00875302	-0.197542	ENSRNOG00000015857	Ctsa
0.00890885	-0.831259	ENSRNOG00000012957	Sh3glb1
0.00921107	-2.07707	ENSRNOG00000060464	Plxna3
0.00925581	-0.11739	ENSRNOG00000048622	Sin3b
0.00940401	-1.06925	ENSRNOG00000058068	Obscn
0.010022	1.37571	ENSRNOG00000004624	Rnd3
0.0103822	0.82014	ENSRNOG00000036816	Wls
0.0108882	1.15644	ENSRNOG00000003546	Tnfrsf12a
0.0110266	-1.05698	ENSRNOG00000002948	Abcc3
0.0111201	-0.0605905	ENSRNOG00000003163	Sdhc
0.0114024	0.189798	ENSRNOG00000005157	Rbbp7
0.0118217	-0.572996	ENSRNOG00000049056	NA
0.01217	-1.49258	ENSRNOG00000049452	Nebl
0.0138809	-0.0399257	ENSRNOG00000020206	Ctsd
0.0147699	-1.43922	ENSRNOG00000007628	Ptp4a3
0.0153121	-0.0695777	ENSRNOG00000058249	Pgk1
0.0157304	-1.36313	ENSRNOG00000004901	Slc4a1ap
0.0161465	-3.00148	ENSRNOG00000036659	Fn3k
0.0167178	0.467715	ENSRNOG00000005290	Ywhae
0.0167509	-0.293597	ENSRNOG00000059764	Snrpn
0.0170968	0.0691082	ENSRNOG00000006961	Snrpb
0.0200141	-0.592997	ENSRNOG00000033280	Pam
0.0203945	0.372256	ENSRNOG00000049920	Psma2
0.0204529	-0.580354	ENSRNOG00000023520	Cs
0.0206379	-1.35562	ENSRNOG00000016327	Mcee
0.0227905	0.0211321	ENSRNOG00000004629	Fkbp3
0.024404	1.05989	ENSRNOG00000030118	Msn
0.0244766	-0.654889	ENSRNOG00000013949	Idh2
0.0245494	-0.232693	ENSRNOG00000016539	Mxd3
0.0251882	-0.763415	ENSRNOG00000052564	Gpx3
0.0264099	-0.655307	ENSRNOG00000019262	Trak1
0.0296313	-0.68983	ENSRNOG00000029941	Grina
0.0304444	-0.19781	ENSRNOG00000018186	Lamtor5
0.0314283	-0.217979	ENSRNOG00000011413	Scp2
0.034051	-0.917762	ENSRNOG00000026842	Nnt
0.0347551	-0.782531	ENSRNOG00000005618	Fmc1
0.0362033	-0.539753	ENSRNOG00000005796	Ctnna1
0.0368535	0.248438	ENSRNOG00000016227	Glrx3
0.0368918	-1.78942	ENSRNOG00000055295	Pecr
0.0393336	-0.661011	ENSRNOG00000001128	Tesc
0.0402836	-0.277029	ENSRNOG00000005064	Ube2b
0.0436546	-0.41147	ENSRNOG00000000996	Arpc1a
0.0446898	-1.20127	ENSRNOG00000012503	Dnajc16
0.0484588	0.920458	ENSRNOG00000049622	Nhp2
0.049325	-0.545656	ENSRNOG00000017833	Actn2
0.0497823	-0.385512	ENSRNOG00000000541	Glo1

## Sheet: Src-OE_DEG_AR11-AR7_5%
Adjusted p value < 0.05 are shown			List of differentially expressed genes in Src-Overexpressed-AR11 vs Src-Overexpressed-AR7, (Negative value means down-regulation in AR11)
Adjusted p value	Expr Log Ratio	ID	Symbol
3.13119e-11	-0.601075	ENSRNOG00000014352	Smim12
1.83223e-10	-0.889355	ENSRNOG00000001285	Atp2a2
9.08517e-10	-0.530945	ENSRNOG00000020016	Lamtor1
1.12456e-09	-0.623844	ENSRNOG00000042821	Cd59
2.83507e-09	-0.983439	ENSRNOG00000021090	Pygm
3.28323e-09	-0.812525	ENSRNOG00000016837	Ckm
3.01754e-08	-1.61937	ENSRNOG00000004172	Pdk2
5.23445e-08	-0.744952	ENSRNOG00000029745	NA
7.82858e-08	-1.05633	ENSRNOG00000004322	Sh3kbp1
1.11807e-07	-0.792145	ENSRNOG00000009845	Acadm
7.3222e-07	-1.85981	ENSRNOG00000017808	Klf15
1.02994e-06	-1.29862	ENSRNOG00000038228	Serp2
1.12623e-06	-0.0940854	ENSRNOG00000001494	Napa
1.1652e-06	-0.295464	ENSRNOG00000015857	Ctsa
2.9316e-06	-1.05305	ENSRNOG00000030019	Atp1a1
3.16103e-06	-0.64245	ENSRNOG00000049876	Prkar1a
3.63428e-06	-4.07897	ENSRNOG00000012083	St6galnac2
6.67025e-06	-3.76328	ENSRNOG00000006738	Fbxo32
8.4086e-06	-0.293305	ENSRNOG00000054391	Snurf
8.73987e-06	-1.28519	ENSRNOG00000017983	Ubac1
9.92878e-06	-0.287072	ENSRNOG00000059764	Snrpn
1.01042e-05	-2.10672	ENSRNOG00000021510	Tbc1d10c
1.40376e-05	-0.326958	ENSRNOG00000002205	Ociad1
1.52174e-05	-0.670121	ENSRNOG00000017833	Actn2
1.78877e-05	-0.589492	ENSRNOG00000018505	Cidea
2.39829e-05	-0.278708	ENSRNOG00000016234	Ciapin1
2.49243e-05	-1.29427	ENSRNOG00000011912	Tmem38a
2.797e-05	2.95653	ENSRNOG00000000940	Flt1
2.82738e-05	-0.696832	ENSRNOG00000011146	Gyg1
3.43258e-05	-0.348599	ENSRNOG00000005798	Cav3
3.73064e-05	-0.0555438	ENSRNOG00000036695	Mrpl12
4.2538e-05	-0.723828	ENSRNOG00000000805	Gja1
4.31425e-05	-0.82916	ENSRNOG00000024128	Aco2
6.35002e-05	-0.869012	ENSRNOG00000005796	Ctnna1
6.37135e-05	-0.566081	ENSRNOG00000059166	Ldb3
8.34481e-05	-0.742675	ENSRNOG00000001211	RGD1303003
8.57842e-05	-1.2555	ENSRNOG00000025757	Myh6
8.64296e-05	-0.750456	ENSRNOG00000021781	Camk1
0.000102598	-0.302492	ENSRNOG00000017851	Etfb
0.000107474	-1.30211	ENSRNOG00000001736	Bdh1
0.00010886	-0.663748	ENSRNOG00000006375	Vdac1
0.000116218	-0.735291	ENSRNOG00000023150	Gpi
0.000137325	-1.34424	ENSRNOG00000019262	Trak1
0.000147692	-0.578542	ENSRNOG00000013949	Idh2
0.000170895	0.124573	ENSRNOG00000039848	Ak6
0.000184647	-0.665554	ENSRNOG00000018044	Phyh
0.000196511	-0.926857	ENSRNOG00000016733	Rab13
0.000200911	-0.723155	ENSRNOG00000049056	NA
0.000260707	-1.18149	ENSRNOG00000048644	NA
0.000266207	-0.514721	ENSRNOG00000007316	Idh3B
0.000289229	-0.102677	ENSRNOG00000006593	Grpel1
0.000327569	-0.527424	ENSRNOG00000006364	Dld
0.0004202	-1.30772	ENSRNOG00000020029	Fam195a
0.000427278	-2.38161	ENSRNOG00000008965	NA
0.000431312	-1.2571	ENSRNOG00000001177	Acads
0.000448605	0.797286	ENSRNOG00000016949	Slc25a33
0.000471905	1.40633	ENSRNOG00000018379	LOC102554302
0.000480585	-0.927443	ENSRNOG00000012307	Mybpc3
0.000536274	-0.492461	ENSRNOG00000036742	Uqcrc2
0.000672909	-0.0559033	ENSRNOG00000027797	Nit2
0.000776662	-1.46873	ENSRNOG00000058068	Obscn
0.000804903	0.660431	ENSRNOG00000017194	Prdx1
0.000860053	0.25262	ENSRNOG00000014097	Psmd7
0.000965133	0.484986	ENSRNOG00000016227	Glrx3
0.000981119	-0.242971	ENSRNOG00000028746	Gsto1
0.00106424	-0.425117	ENSRNOG00000008144	Irf1
0.00107891	-1.02252	ENSRNOG00000005932	Megf9
0.00108172	0.628795	ENSRNOG00000027864	Ppia
0.00115328	-1.21738	ENSRNOG00000005074	Arl6ip6
0.00115846	-1.62225	ENSRNOG00000025895	Sdpr
0.00133498	-0.825773	ENSRNOG00000013331	Sdha
0.00134262	-1.83933	ENSRNOG00000061147	Fam189a2
0.00137461	-2.36937	ENSRNOG00000016838	Pla2g5
0.00153104	-0.572627	ENSRNOG00000053640	Kcng2
0.00155501	-0.436429	ENSRNOG00000012415	Mpc1
0.00156442	0.734944	ENSRNOG00000026716	Rpl9
0.00158667	-2.92073	ENSRNOG00000010812	Osbpl6
0.00161861	-0.43874	ENSRNOG00000051190	NA
0.00170641	-3.22151	ENSRNOG00000013587	Fam135a
0.00170877	-0.453564	ENSRNOG00000020615	Nap1l4
0.0019402	-0.35721	ENSRNOG00000010958	Prdx3
0.00210622	-0.750327	ENSRNOG00000011782	Got2
0.00214119	-1.60781	ENSRNOG00000000658	Acacb
0.00226827	-0.350631	ENSRNOG00000021808	Tecr
0.00233732	-0.288725	ENSRNOG00000005064	Ube2b
0.00247576	0.00630805	ENSRNOG00000051258	Taf9
0.00250904	0.24859	ENSRNOG00000001592	Cct8
0.00273636	-3.45956	ENSRNOG00000043426	NA
0.00279305	-3.367	ENSRNOG00000019560	Pde2a
0.00306822	1.15911	ENSRNOG00000000459	Psmb9
0.00309003	-0.300916	ENSRNOG00000030848	NA
0.00309492	-0.627068	ENSRNOG00000003596	Itgb1bp2
0.00318099	-3.58096	ENSRNOG00000022483	Trim50
0.00335376	-0.753555	ENSRNOG00000046468	Ptgfr
0.00343044	0.0251958	ENSRNOG00000021042	Psmd4
0.00350594	-0.188793	ENSRNOG00000018937	Gstm2
0.00357086	-2.3035	ENSRNOG00000036659	Fn3k
0.00359615	-0.855054	ENSRNOG00000016356	Got1
0.0038332	-0.783258	ENSRNOG00000010668	Anxa6
0.00390127	-1.4118	ENSRNOG00000049785	Ranbp3
0.00395578	0.20758	ENSRNOG00000032840	Sumo4
0.00451855	-0.469035	ENSRNOG00000020206	Ctsd
0.00483897	-0.00190592	ENSRNOG00000009960	Puf60
0.00491823	-0.481861	ENSRNOG00000013532	Pgam2
0.00501363	-1.87509	ENSRNOG00000012959	Nab1
0.00507925	-0.605665	ENSRNOG00000012303	Apobec2
0.00510713	-1.47586	ENSRNOG00000003977	Dusp1
0.00522803	0.797431	ENSRNOG00000011222	Dynll1
0.0052459	-0.897684	ENSRNOG00000011057	Mfn1
0.00543662	-0.795791	ENSRNOG00000009073	Tnni1
0.00550829	-0.483049	ENSRNOG00000013254	Dctn6
0.00561818	-0.740041	ENSRNOG00000025001	Pcolce
0.00577406	-1.46139	ENSRNOG00000019404	Hhatl
0.00578002	-0.468706	ENSRNOG00000013442	Ciz1
0.00614622	-1.00832	ENSRNOG00000023919	Gbas
0.00620002	-2.10832	ENSRNOG00000032183	Scmh1
0.00701764	0.635546	ENSRNOG00000045759	NA
0.00712415	-1.40312	ENSRNOG00000058975	Iqsec2
0.00718635	-1.00471	ENSRNOG00000018225	Tp53inp2
0.00722861	-1.07657	ENSRNOG00000008056	Ankrd9
0.00755249	-1.88948	ENSRNOG00000009466	Unc45b
0.00793152	-0.204034	ENSRNOG00000055572	Idh3g
0.0086125	-0.435279	ENSRNOG00000000812	RGD1302996
0.00862001	-0.299824	ENSRNOG00000008843	Eci1
0.00896111	-0.530288	ENSRNOG00000015713	Parva
0.00910006	-1.0534	ENSRNOG00000017513	Fam73b
0.00923422	1.83658	ENSRNOG00000019211	Olfml3
0.00966821	-0.996242	ENSRNOG00000057988	Pfkm
0.00977512	-0.906512	ENSRNOG00000010320	Efnb3
0.010015	-1.23722	ENSRNOG00000010589	Fam134b
0.010057	-3.15894	ENSRNOG00000027300	Ttc7b
0.0102076	-0.335837	ENSRNOG00000000413	Pln
0.0102162	0.966178	ENSRNOG00000003890	Nap1l1
0.0104903	0.627626	ENSRNOG00000004741	Rpl19
0.0109037	-0.831402	ENSRNOG00000038212	Socs6
0.0113924	-0.69156	ENSRNOG00000052564	Gpx3
0.0114882	-0.725904	ENSRNOG00000013712	Tex261
0.0128699	-2.19427	ENSRNOG00000036960	Abcc9
0.0132836	-2.99064	ENSRNOG00000012720	Irx4
0.0134827	-0.00354662	ENSRNOG00000059386	Nudt19
0.013634	-1.64366	ENSRNOG00000007229	Nr0b2
0.013694	0.849169	ENSRNOG00000050473	Rps27l
0.0139397	-0.328305	ENSRNOG00000008414	Bsg
0.014078	-3.00929	ENSRNOG00000047247	Ptprs
0.0143107	0.13356	ENSRNOG00000004312	Tmbim4
0.0144028	-2.11449	ENSRNOG00000019996	Slc16a1
0.0145404	0.693587	ENSRNOG00000010019	Fam166a
0.014726	-0.646868	ENSRNOG00000009681	Flot2
0.0153641	-1.65467	ENSRNOG00000006966	Nfia
0.0157995	-0.119061	ENSRNOG00000025580	Ube2v1
0.0163252	-1.08703	ENSRNOG00000018825	Dcaf11
0.0164662	-1.32573	ENSRNOG00000031824	Slc44a2
0.0167359	-0.116992	ENSRNOG00000007203	Psmc6
0.0172203	-2.49233	ENSRNOG00000014061	Dusp5
0.0172614	0.915133	ENSRNOG00000018237	Gstp1
0.0183072	-0.809404	ENSRNOG00000021106	Gramd1a
0.0183312	0.515959	ENSRNOG00000010362	Anxa2
0.0194045	0.441113	ENSRNOG00000011732	Psmb7
0.0198888	0.0223147	ENSRNOG00000009155	Ndufs3
0.0209258	-1.28074	ENSRNOG00000002028	Tmem50b
0.0213523	-0.865493	ENSRNOG00000016189	Frmd5
0.0219342	0.892026	ENSRNOG00000009893	Uxt
0.0222021	-0.833421	ENSRNOG00000014064	Ctsh
0.0225982	-1.59397	ENSRNOG00000010633	Acsl1
0.0231762	-0.517717	ENSRNOG00000007806	Arf5
0.023344	-1.38855	ENSRNOG00000028743	Gal3st3
0.0244729	-0.45304	ENSRNOG00000036689	P4hb
0.0247322	0.622266	ENSRNOG00000019497	Mrpl17
0.0247375	-0.813732	ENSRNOG00000015300	Spsb3
0.0248079	2.38597	ENSRNOG00000025899	Thada
0.0251395	-1.54887	ENSRNOG00000014522	Mlycd
0.0255549	0.701713	ENSRNOG00000012081	Txn1
0.0261895	-0.210783	ENSRNOG00000019934	Paip2
0.0274405	-1.16939	ENSRNOG00000028557	Hibch
0.0277581	-0.281221	ENSRNOG00000016589	Mlf2
0.0283391	0.397051	ENSRNOG00000021552	Uprt
0.0288774	-0.78487	ENSRNOG00000057676	Polr2m
0.0294877	-0.0908728	ENSRNOG00000005614	Txn2
0.029531	-0.775234	ENSRNOG00000014050	Ptges2
0.0321854	-0.391888	ENSRNOG00000012053	S100a16
0.0326925	-0.158638	ENSRNOG00000058359	Fkbp8
0.03322	-0.884001	ENSRNOG00000015602	Cdh2
0.0335424	-1.19534	ENSRNOG00000013288	Xpo7
0.0339288	-0.981362	ENSRNOG00000030055	Vamp3
0.0346856	-0.749069	ENSRNOG00000016201	Mrps9
0.0355186	-1.26591	ENSRNOG00000010881	Trak2
0.0356862	-2.97166	ENSRNOG00000012683	Abhd17c
0.0358038	-1.68187	ENSRNOG00000020138	Slc4a3
0.0358595	-0.251087	ENSRNOG00000056870	Gdi1
0.0359953	-2.53322	ENSRNOG00000018168	Klc4
0.0365348	-0.911643	ENSRNOG00000000185	Mpst
0.0371756	-1.22865	ENSRNOG00000009994	Dlat
0.0393002	-0.478114	ENSRNOG00000017955	Nudt8
0.0396473	-1.43266	ENSRNOG00000006355	Akap8l
0.0409134	-0.958222	ENSRNOG00000007628	Ptp4a3
0.0411461	-2.43216	ENSRNOG00000003307	Gcdh
0.0413741	-0.746521	ENSRNOG00000003707	Zmym3
0.0413933	-0.199935	ENSRNOG00000007060	Plin2
0.0416526	-0.59693	ENSRNOG00000002224	Yipf7
0.0423814	-1.74532	ENSRNOG00000028357	Lrrc14b
0.0427536	-0.712459	ENSRNOG00000029079	Hspb7
0.0438336	-2.51082	ENSRNOG00000017226	Slc2a4
0.0449959	2.45133	ENSRNOG00000007126	Gpr19
0.0458109	0.117587	ENSRNOG00000048622	Sin3b
0.0460398	-3.16808	ENSRNOG00000000540	Btbd9
0.0485429	-1.10236	ENSRNOG00000018666	Gpsm1

## Sheet: Src-OE_DEG_AR11-AR1_5%
Adjusted p value < 0.05 are shown			List of differentially expressed genes in Src-Overexpressed-AR11 vs Src-Overexpressed-AR1, (Negative value means down-regulation in AR11)
Adjusted p value	Expr Log Ratio	ID	Symbol
8.45592e-07	0.252875	ENSRNOG00000013536	Cdc42
0.000662063	0.31898	ENSRNOG00000004629	Fkbp3
0.000720115	-0.520291	ENSRNOG00000009749	Wdr45
0.000953152	-0.297362	ENSRNOG00000016416	Rnh1
0.00139216	-1.1105	ENSRNOG00000011857	Mtpn
0.00231142	-0.370605	ENSRNOG00000050585	Pgam1
0.00436236	0.00683976	ENSRNOG00000038228	Serp2
0.00495859	-0.578888	ENSRNOG00000001825	NA
0.00501074	0.668799	ENSRNOG00000029165	Stx1a
0.00829371	0.370717	ENSRNOG00000018289	Park7
0.00851675	-0.0313774	ENSRNOG00000004510	Slc35b1
0.0115344	-1.02707	ENSRNOG00000005932	Megf9
0.0125071	2.15368	ENSRNOG00000013148	Rad54l
0.0150362	0.354143	ENSRNOG00000023650	Cops4
0.0177131	0.171753	ENSRNOG00000000610	Cisd1
0.022705	1.71233	ENSRNOG00000005620	Lcp2
0.0249516	0.449082	ENSRNOG00000025715	Dynlrb1
0.0265065	-0.93932	ENSRNOG00000016807	Oat
0.0462111	-2.69797	ENSRNOG00000032436	Tmod3
